# Supplementary material for: Maternal dietary antioxidant supplementation regulates weaned piglets’ adipose tissue transcriptome and morphology
Source: PLoS One. 2024 Sep 12;19(9):e0310399. doi: 10.1371/journal.pone.0310399 (PMC11392410; doi:10.1371/journal.pone.0310399)
Supplement: S2 Table — (XLSX) [file pone.0310399.s003.xlsx]

## Sheet: Hoja1
Gene symbol	Gene name	ENSEMBL ID	Forward primer sequence	Reverse primer sequence	Efficiency (%)
eEF2	Eukaryotic translation elongation factor 2	ENSSSCG00000025675	CGACACTTTGAGACTGTCCAGACT	AAGTGGGCCCCAGAAACC	0.9685
TBP	TATA Box Binding Protein	ENSSSCG00000037372	GATGGACGTTCGGTTTAGG	AGCAGCACAGTACGAGCAA	0.942
TLR2	Toll like receptor 2	ENSSSCG00000009002	CAGCCTCTCCAAGGAAGGAG	ATGAATGCTATTGGCCCCCA	0.8455
PON3	Paraoxonase 3	ENSSSCG00000029515	ACGGGAGATATTTGGGCAGG	TGTTGGCATACTCGGTGCTT	0.9125
LEP	Leptin	ENSSSCG00000040464	GGCCCTATCTGTCCTACGTTGAAG	TGGAAGGCAGACTGGTGAGGAT	0.9615
CASP1	Caspase 1	ENSSSCG00000028711	AGAGCTGAAGGCATTTGCTG	ACGGCAAGCCTGGATAATGA	0.9185
SCD	Stearoyl- CoA desaturase	ENSSSCG00000010554	TCCCGACGTGGCTTTTTCTTCTC	CTTCACCCCAGCAATACCAG	0.911
JAZF1	Jazf1 zinc finger 1	ENSSSCG00000016691	CGATTCGGGGGCTGCGGACTC	GGTTGGCTGCTGTAATTCTTGTTT	0.9325
NR4A3	Nuclear receptor subfamily 4 group A member 3	ENSSSCG00000005385	AAAAACTGCCCCGTAGACAAGAGG	TCGGACAAGGGCATTCATCATACA	0.8935
GPX1	Glutathione peroxidase 1	ENSSSCG00000060656	ACGCTCGGTGTATGCCTTCTCT	GCGCCGCTGCAGCTCATTCATC	0.8505
