# Supplementary material for: Maternal dietary antioxidant supplementation regulates weaned piglets’ adipose tissue transcriptome and morphology
Source: PLoS One. 2024 Sep 12;19(9):e0310399. doi: 10.1371/journal.pone.0310399 (PMC11392410; doi:10.1371/journal.pone.0310399)
Supplement: S3 Table — (XLSX) [file pone.0310399.s004.xlsx]

## Sheet: Interaction VExHT effects
ensembl_gene_id	Gene	Interaction	P-val adj	FC VE30 vs VE100(HT0)	FC VE30 vs VE100(HT1.5)	FC HT0 vs HT1.5(VE30)	FC HT0 vs HT1.5(VE100)	Type of interaction
ENSSSCG00000035379	JCHAIN	10.8175	1.31595e-09	-5.91303	4.90447	-5.28602	5.53147	Qualitative
ENSSSCG00000029239	MZB1	10.4217	4.54698e-08	-5.57558	4.84612	-5.05035	5.37135	Qualitative
ENSSSCG00000004195	ARG1	12.4049	5.20594e-08	-6.67661	5.72826	-6.76485	5.64002	Qualitative
ENSSSCG00000009237	HPSE	10.1032	9.48497e-08	-5.43737	4.6658	-5.11237	4.9908	Qualitative
ENSSSCG00000004670	C15orf48	10.2549	1.74095e-07	-5.76504	4.48984	-5.26246	4.99243	Qualitative
ENSSSCG00000008522	XDH	14.6738	1.76073e-07	-7.71679	6.95698	-7.42882	7.24496	Qualitative
ENSSSCG00000006398	SLAMF8	11.8856	1.94332e-07	-7.05931	4.82632	-5.90367	5.98196	Qualitative
ENSSSCG00000008953	CXCL8	10.2981	1.94332e-07	-6.10883	4.18925	-5.35506	4.94302	Qualitative
ENSSSCG00000037579	PPBP	11.7783	2.5611e-07	-5.45149	6.3268	-6.89775	4.88055	Qualitative
ENSSSCG00000031106	PLA2G2D	13.9817	5.21569e-07	-8.05635	5.92534	-5.94964	8.03205	Qualitative
ENSSSCG00000037775	IGHM	10.0895	5.73303e-07	-4.90187	5.18762	-4.78092	5.30857	Qualitative
ENSSSCG00000000688	LAG3	9.05923	7.22595e-07	-5.76324	NS	-4.53649	4.52274	Qualitative
ENSSSCG00000033251	TREM1	10.4905	9.32571e-07	-5.71048	4.78003	-5.53126	4.95924	Qualitative
ENSSSCG00000025795	CSF3R	8.62201	9.50188e-07	-4.64624	3.97578	-4.43218	4.18983	Qualitative
ENSSSCG00000021569	MMP25	8.14873	9.623e-07	-4.22654	3.92218	-4.47113	3.6776	Qualitative
ENSSSCG00000003251	NLRP12	10.1063	1.01571e-06	-5.09474	5.0116	-6.02334	4.083	Qualitative
ENSSSCG00000014048	HK3	8.33904	1.01571e-06	-4.92552	3.41351	-4.62481	3.71422	Qualitative
ENSSSCG00000040648	CCL8	9.19309	1.27156e-06	-4.46849	4.7246	-5.09117	4.10192	Qualitative
ENSSSCG00000032162	P2RY13	11.853	1.30955e-06	-6.58565	5.26739	-5.31616	6.53688	Qualitative
ENSSSCG00000000601	PTPRO	8.43885	1.83068e-06	-4.81563	3.62321	-4.77618	3.66267	Qualitative
ENSSSCG00000015839	NRG1	9.41156	2.78306e-06	-5.08521	4.32635	-5.37418	4.03738	Qualitative
ENSSSCG00000036064	CALHM6	8.88867	4.02204e-06	-4.67898	4.20969	-4.6941	4.19456	Qualitative
ENSSSCG00000027568	BLK	9.03089	4.09278e-06	-5.37331	NS	-5.30946	3.72143	Qualitative
ENSSSCG00000006287	SELL	8.53646	4.34066e-06	-4.74689	3.78957	-5.23526	NS	Qualitative
ENSSSCG00000024166	SLC2A6	9.92093	5.44653e-06	-5.48105	4.43987	-4.76483	5.1561	Qualitative
ENSSSCG00000016657	AOAH	7.87606	6.42321e-06	-3.9754	3.90067	-3.56246	4.31361	Qualitative
ENSSSCG00000034429	PLA2G5	10.4148	7.11083e-06	-6.06966	NS	-5.49259	4.92219	Qualitative
ENSSSCG00000008957	AMCF-II	10.7488	8.05184e-06	-4.93385	5.81498	-6.8892	NS	Qualitative
ENSSSCG00000000291	GPR84	11.1753	1.07259e-05	-6.22889	4.94641	-5.07957	6.09573	Qualitative
ENSSSCG00000032438	FFAR2	7.78385	1.0742e-05	-4.30317	3.48067	-4.46827	3.31557	Qualitative
ENSSSCG00000001993	TGM1	7.35449	1.1724e-05	-4.06148	3.29301	-3.32641	4.02808	Qualitative
ENSSSCG00000013787	ADGRE3	10.0375	1.1724e-05	-6.09358	NS	-5.88728	NS	Quantitative
ENSSSCG00000000492	LYZ	7.13272	1.17906e-05	-4.29171	NS	-4.70419	NS	Quantitative
ENSSSCG00000038351	TNFRSF18	9.71133	1.23615e-05	-5.78402	NS	-5.04895	4.66238	Qualitative
ENSSSCG00000006378	SLAMF7	8.91004	1.23615e-05	-5.02956	3.88048	-3.98603	4.924	Qualitative
ENSSSCG00000039553	ASPG	8.849	1.23648e-05	-4.60513	4.24387	-5.65938	NS	Qualitative
ENSSSCG00000015016	POU2AF1	13.0405	1.41891e-05	-6.59572	6.44475	-6.5247	6.51576	Qualitative
ENSSSCG00000014823	P2RY6	8.96775	1.49268e-05	-5.44593	NS	-3.64887	5.31888	Qualitative
ENSSSCG00000024311	CCR2	7.76222	1.49268e-05	-4.51196	NS	-4.53499	NS	Quantitative
ENSSSCG00000006495	SEMA4A	6.676	1.57956e-05	-3.47482	3.20119	-3.40251	3.27349	Qualitative
ENSSSCG00000036246	GP91-PHOX	9.11888	1.59806e-05	-4.70371	4.41518	-5.15247	3.96642	Qualitative
ENSSSCG00000006381	CD84	7.21609	1.68287e-05	-3.91175	3.30434	-3.89204	3.32406	Qualitative
ENSSSCG00000011322	CCR1	7.56532	1.76705e-05	-3.47447	4.09085	-4.28806	3.27727	Qualitative
ENSSSCG00000007722	NCF1	7.77275	1.76857e-05	-4.375	NS	-4.18568	3.58707	Qualitative
ENSSSCG00000010966	CCL19	6.00838	2.5597e-05	-2.66485	3.34353	-2.73786	3.27053	Qualitative
ENSSSCG00000008937	AMBN	7.13998	3.1289e-05	-3.49621	3.64377	-3.99122	3.14877	Qualitative
ENSSSCG00000000136	CSF2RB	6.74012	3.20913e-05	-3.67732	3.06281	-3.58447	3.15566	Qualitative
ENSSSCG00000034211	SPIB	8.5257	3.3492e-05	-4.76377	NS	-3.83074	4.69496	Qualitative
ENSSSCG00000006590	S100A8	7.78774	3.52004e-05	-3.69053	4.09721	-3.91986	3.86789	Qualitative
ENSSSCG00000013551	C3	6.161	4.27095e-05	-3.14988	3.01112	-2.99603	3.16497	Qualitative
ENSSSCG00000016957	CD180	6.75905	4.40486e-05	-3.15282	3.60623	-3.61061	3.14844	Qualitative
ENSSSCG00000029096	HRH2	6.77126	4.80419e-05	-4.21071	NS	-3.43829	3.33296	Qualitative
ENSSSCG00000009314	FLT3	7.04722	4.88837e-05	-4.47406	NS	-2.68247	4.36475	Qualitative
ENSSSCG00000007007	IDO1	10.47	5.09738e-05	-5.52901	4.94102	-4.42912	6.04091	Qualitative
ENSSSCG00000016832	IL7R	5.8501	6.0678e-05	-2.6185	3.2316	-3.71666	NS	Qualitative
ENSSSCG00000039626	DERL3	6.66173	6.32911e-05	-3.00029	3.66144	-3.72875	NS	Qualitative
ENSSSCG00000009469	ACOD1	11.9359	6.3349e-05	-6.11592	5.82003	-5.84179	6.09416	Qualitative
ENSSSCG00000010224	EGR2	5.83469	6.3349e-05	-3.21643	NS	-3.46559	NS	Quantitative
ENSSSCG00000023852	CCL17	13.1971	8.88379e-05	-8.41952	NS	-7.50372	NS	Quantitative
ENSSSCG00000005472	SLC46A2	6.43769	8.91598e-05	-3.29987	3.13782	-3.84942	NS	Qualitative
ENSSSCG00000037425	NFAM1	6.44685	8.97417e-05	-3.08266	3.36419	-3.36852	3.07833	Qualitative
ENSSSCG00000006802	KCNA3	7.65604	9.31878e-05	-3.73438	3.92166	-4.9777	NS	Qualitative
ENSSSCG00000007495	CASS4	6.88515	9.98634e-05	-3.80041	NS	-3.91701	NS	Quantitative
ENSSSCG00000030388	UPP1	7.47229	0.000103224	-4.86166	NS	-4.5323	NS	Quantitative
ENSSSCG00000032241	GPNMB	6.23477	0.000108223	-2.70773	3.52703	-3.10124	3.13353	Qualitative
ENSSSCG00000029267	TIGIT	4.78842	0.000109057	-3.31821	NS	-3.19332	NS	Quantitative
ENSSSCG00000032578	TNFRSF17	9.49165	0.000110988	-5.48064	NS	NS	5.86872	Quantitative
ENSSSCG00000017466	CCR7	5.43399	0.000115135	-2.88334	NS	-2.45216	2.98183	Qualitative
ENSSSCG00000036865	SDS	7.41717	0.000144735	-3.81954	3.59763	-3.4947	3.92248	Qualitative
ENSSSCG00000009002	TLR2	6.07699	0.000146286	-2.93271	3.14428	-3.33388	NS	Qualitative
ENSSSCG00000007816	IL21R	7.79662	0.000182419	-4.67519	NS	-3.79335	4.00326	Qualitative
ENSSSCG00000008742	CD38	6.17896	0.000184565	-3.53552	NS	-2.99493	3.18403	Qualitative
ENSSSCG00000013236	MYBPC3	6.18808	0.000184565	-3.30961	NS	-4.28313	NS	Quantitative
ENSSSCG00000034980	IRF8	5.72809	0.000186912	-3.36656	NS	-2.94654	2.78154	Qualitative
ENSSSCG00000036844	GPR171	6.27746	0.000190894	-3.85187	NS	-3.51493	NS	Quantitative
ENSSSCG00000027849	CNR2	8.45671	0.000198695	-4.51926	NS	-3.79614	4.66058	Qualitative
ENSSSCG00000009542	TNFSF13B	6.23622	0.000200266	-3.41589	NS	-3.59307	NS	Quantitative
ENSSSCG00000040010	BCL2A1	5.95771	0.000200411	-3.29277	NS	-3.20324	NS	Quantitative
ENSSSCG00000000907	PLXNC1	5.82078	0.000211129	-3.36837	NS	-3.50553	NS	Quantitative
ENSSSCG00000000648	CLEC7A	7.01609	0.000233029	-4.33282	NS	-3.89418	NS	Quantitative
ENSSSCG00000008348	PLEK	6.11933	0.00023939	-3.33661	NS	-3.35125	NS	Quantitative
ENSSSCG00000023557	CCRL2	5.52207	0.000242963	-2.72494	2.79713	-3.08731	NS	Qualitative
ENSSSCG00000012397	IL2RG	5.84326	0.000248099	-3.249	NS	-2.84152	3.00173	Qualitative
ENSSSCG00000032691	ANKRD66	6.03407	0.000255749	-4.12696	NS	NS	3.73675	Quantitative
ENSSSCG00000000046	CYP2D6	6.72936	0.000267833	NS	3.96717	-3.95978	NS	Quantitative
ENSSSCG00000004890	SERPINB2	7.00579	0.000274091	-3.04111	3.96467	-4.99145	NS	Qualitative
ENSSSCG00000015716	MARCO	6.43216	0.000274091	-4.39042	NS	-3.99027	NS	Quantitative
ENSSSCG00000035218	ADA2	5.49352	0.000274091	-2.79284	NS	-2.93699	NS	Quantitative
ENSSSCG00000007436	MMP9	6.45665	0.000282754	NS	3.92191	-4.72759	NS	Quantitative
ENSSSCG00000035906	SLC13A3	7.39613	0.00028364	-5.3822	NS	-4.9065	NS	Quantitative
ENSSSCG00000028561	CD28	7.28085	0.00028364	-4.24022	NS	NS	4.4316	Quantitative
ENSSSCG00000027101	TVP23A	4.05427	0.00028364	-2.62839	NS	-2.37567	NS	Quantitative
ENSSSCG00000034660	CCR4	8.57948	0.000287085	-4.22059	NS	-5.80939	NS	Quantitative
ENSSSCG00000003386	TNFRSF9	8.04039	0.000295061	-5.02626	NS	-4.47543	NS	Quantitative
ENSSSCG00000032561	PDCD1LG2	6.50021	0.000299146	-4.03751	NS	-3.32798	NS	Quantitative
ENSSSCG00000008973	NAAA	5.54898	0.000321214	-3.3385	NS	-3.32923	NS	Quantitative
ENSSSCG00000011627	ACP3	9.59568	0.000323327	NS	7.25379	-7.20522	NS	Quantitative
ENSSSCG00000006648	CTSS	4.99978	0.000351265	-2.9711	NS	-2.88039	NS	Quantitative
ENSSSCG00000033844	CYP1B1	5.05429	0.000366831	-2.41354	2.64075	-2.8563	NS	Qualitative
ENSSSCG00000026707	XCR1	7.17865	0.000376183	-3.92622	NS	-3.73941	NS	Quantitative
ENSSSCG00000026423	SLC23A1	8.32635	0.000394918	-4.38797	NS	-4.7587	NS	Quantitative
ENSSSCG00000039300	IL27	7.98002	0.000403551	-4.44269	NS	-3.91975	4.06027	Qualitative
ENSSSCG00000024344	CCR5	5.85966	0.000403551	-3.51412	NS	-3.36352	NS	Quantitative
ENSSSCG00000027967	IGSF6	5.85736	0.000421511	-3.15737	NS	-3.66349	NS	Quantitative
ENSSSCG00000009004	SFRP2	6.61219	0.000424141	-3.15741	3.45478	-4.0872	NS	Qualitative
ENSSSCG00000038110	TIFAB	9.39779	0.00042545	-5.31342	NS	-5.71055	NS	Quantitative
ENSSSCG00000006382	SLAMF6	6.81672	0.000426584	-3.95618	NS	-3.02717	3.78954	Qualitative
ENSSSCG00000010445	ANKRD22	5.92359	0.000460544	-2.86066	3.06293	-3.8529	NS	Qualitative
ENSSSCG00000006379	CD48	5.50741	0.000465977	-2.64833	2.85908	-2.99488	NS	Qualitative
ENSSSCG00000039327	DAPP1	5.71665	0.000476782	-3.25926	NS	-3.21654	NS	Quantitative
ENSSSCG00000016504	TBXAS1	5.16101	0.000488345	-2.44424	2.71677	-2.95162	NS	Qualitative
ENSSSCG00000004509	LIPG	7.83068	0.000489073	-4.0276	NS	-4.98938	NS	Quantitative
ENSSSCG00000003259	OSCAR	6.57566	0.000522205	-3.39862	NS	-3.44203	NS	Quantitative
ENSSSCG00000035078	CD40	4.90178	0.000532378	-2.89239	NS	-2.2947	2.60708	Qualitative
ENSSSCG00000030305	SLC15A2	5.15451	0.000541476	-3.1477	NS	-3.65442	NS	Quantitative
ENSSSCG00000002009	PCK2	5.08695	0.000541476	-2.68985	NS	-2.83591	NS	Quantitative
ENSSSCG00000015638	RHEX	6.56648	0.000559346	-4.44088	NS	-4.29063	NS	Quantitative
ENSSSCG00000025686	KMO	4.9744	0.00058892	-2.35504	2.61936	-3.09499	NS	Qualitative
ENSSSCG00000035971	DUSP2	5.21741	0.000626575	-2.81229	NS	-2.26249	2.95491	Qualitative
ENSSSCG00000007240	HCK	5.00883	0.000642982	-2.48549	NS	-2.89727	NS	Quantitative
ENSSSCG00000005949	SLA	5.09083	0.000707391	-2.61953	NS	-2.42931	2.66151	Qualitative
ENSSSCG00000012278	CFP	5.44677	0.000707391	-2.55753	2.88924	-3.32427	NS	Qualitative
ENSSSCG00000001469	SLA-DMB	4.6728	0.000710781	-2.64106	NS	-2.34521	NS	Quantitative
ENSSSCG00000038138	TFEC	5.90597	0.000713463	-3.39704	NS	-3.76699	NS	Quantitative
ENSSSCG00000031788	PTAFR	5.33019	0.000723631	-2.83923	NS	-3.15006	NS	Quantitative
ENSSSCG00000003395	PIK3CD	4.75863	0.000730066	-2.76059	NS	-2.78636	NS	Quantitative
ENSSSCG00000027826	GIMAP4	5.29315	0.000810779	-2.78484	NS	-3.10511	NS	Quantitative
ENSSSCG00000025133	ITGB2	5.16019	0.000815165	-2.72453	NS	-2.94246	NS	Quantitative
ENSSSCG00000032355	LY86	5.29264	0.000846609	-2.61646	NS	-2.89261	NS	Quantitative
ENSSSCG00000023550	IL1RL2	5.68357	0.00085816	-3.50213	NS	NS	3.38081	Quantitative
ENSSSCG00000022483	GPBAR1	7.00069	0.000873338	-3.86838	NS	-3.27518	3.72551	Qualitative
ENSSSCG00000017006	LCP2	4.96637	0.000878804	-2.9242	NS	-2.94447	NS	Quantitative
ENSSSCG00000001470	SLA-DMA	3.97309	0.000878804	-2.32158	NS	-2.05451	NS	Quantitative
ENSSSCG00000026043	TGM3	5.98863	0.000878804	NS	3.49195	NS	3.59931	Quantitative
ENSSSCG00000013102	MS4A7	5.93398	0.000879561	-3.37402	NS	-2.68694	3.24703	Qualitative
ENSSSCG00000008090	IL1A	6.21537	0.000879561	-4.10692	NS	-3.81547	NS	Quantitative
ENSSSCG00000016452	GIMAP8	5.10354	0.000879561	-3.09891	NS	-2.96462	NS	Quantitative
ENSSSCG00000002893	CD22	5.16562	0.000897628	-3.19076	NS	-2.73668	NS	Quantitative
ENSSSCG00000015353	SCIN	4.04649	0.000933427	-2.21224	NS	-2.40296	NS	Quantitative
ENSSSCG00000001909	STRA6	7.36938	0.00098392	NS	4.15926	-3.83548	NS	Quantitative
ENSSSCG00000014987	MMP12	8.17335	0.000997316	-4.02295	NS	-6.24535	NS	Quantitative
ENSSSCG00000017087	GM2A	5.08928	0.00108923	-2.53521	NS	-2.62749	NS	Quantitative
ENSSSCG00000039270	TREM2	5.6103	0.00109681	-2.92381	NS	-3.88946	NS	Quantitative
ENSSSCG00000013940	NLRP3	5.162	0.00111549	-2.73314	NS	-3.33883	NS	Quantitative
ENSSSCG00000006380	SLAMF1	7.95831	0.0011278	-5.21541	NS	NS	4.7383	Quantitative
ENSSSCG00000006457	FCRL3	6.40176	0.00114276	-3.2782	NS	-3.12032	NS	Quantitative
ENSSSCG00000008292	TET3	2.29682	0.00121259	-1.45593	NS	-1.84638	NS	Quantitative
ENSSSCG00000031579	PCP4L1	5.3113	0.00131683	-2.73589	NS	NS	3.06062	Quantitative
ENSSSCG00000022237	SUSD3	4.76731	0.00132735	-2.98076	NS	-2.26004	NS	Quantitative
ENSSSCG00000011318	CXCR6	8.29982	0.00134645	-5.7159	NS	-4.48888	NS	Quantitative
ENSSSCG00000011038	MRC1	5.48316	0.00134645	-2.73761	NS	-3.80522	NS	Quantitative
ENSSSCG00000012618	SOWAHD	4.93431	0.00134645	NS	2.75916	-3.18668	NS	Quantitative
ENSSSCG00000004646	ATP8B4	5.27715	0.00134661	-3.35547	NS	-3.38182	NS	Quantitative
ENSSSCG00000016941	RNF180	-1.72862	0.00137389	1.09788	NS	1.28745	NS	Quantitative
ENSSSCG00000003558	RPS6KA1	4.283	0.00137855	-2.28249	NS	-2.43491	NS	Quantitative
ENSSSCG00000023451	KCNK2	5.62949	0.00139984	NS	3.2573	-3.66309	NS	Quantitative
ENSSSCG00000006950	DNAI3	4.62777	0.00146736	-2.63819	NS	-2.694	NS	Quantitative
ENSSSCG00000000257	ITGB7	5.19642	0.00148001	-3.55114	NS	-2.35875	2.83767	Qualitative
ENSSSCG00000027160	DSG3	8.25866	0.00148001	-5.9108	NS	-4.39488	NS	Quantitative
ENSSSCG00000012402	CXCR3	7.26148	0.00151824	-4.14589	NS	NS	4.00269	Quantitative
ENSSSCG00000028711	CASP1	5.43483	0.00151824	-3.24189	NS	-2.72567	NS	Quantitative
ENSSSCG00000012277	TIMP1	4.90862	0.00160072	NS	NS	-2.64482	NS	Quantitative
ENSSSCG00000010509	PIK3AP1	4.32525	0.0016181	-2.05564	NS	-2.47719	NS	Quantitative
ENSSSCG00000003331	TNFRSF4	4.87164	0.00164504	-2.60857	NS	-2.56409	NS	Quantitative
ENSSSCG00000013888	JAK3	4.48934	0.00166636	-2.64415	NS	-2.40566	NS	Quantitative
ENSSSCG00000040095	GPR35	3.75453	0.00166636	-2.15697	NS	-2.0915	NS	Quantitative
ENSSSCG00000006450	CD1E	10.4238	0.00166876	-5.17096	NS	-7.43365	NS	Quantitative
ENSSSCG00000009412	LCP1	4.79747	0.00166876	-2.47065	NS	-2.49411	NS	Quantitative
ENSSSCG00000017991	PIK3R5	3.50518	0.00166876	-1.94398	NS	-1.90575	NS	Quantitative
ENSSSCG00000023993	CD96	5.60435	0.00167298	-3.47981	NS	-3.35397	NS	Quantitative
ENSSSCG00000030680	TCF7	4.73534	0.0016902	-2.33046	NS	-2.6932	NS	Quantitative
ENSSSCG00000003755	MCOLN2	4.64671	0.00172755	-2.56702	NS	-2.76401	NS	Quantitative
ENSSSCG00000012118	TLR8	4.50113	0.00173795	-2.37445	NS	-2.74591	NS	Quantitative
ENSSSCG00000005617	STXBP1	4.30467	0.00173795	-2.30483	NS	-2.14142	NS	Quantitative
ENSSSCG00000015089	JAML	4.78876	0.00175255	-3.15036	NS	NS	2.65464	Quantitative
ENSSSCG00000010948	CTSL	5.40699	0.0017912	NS	3.8981	-3.27252	NS	Quantitative
ENSSSCG00000033146	CD163	4.99095	0.00181727	-2.61326	NS	-2.93543	NS	Quantitative
ENSSSCG00000023374	SRGN	4.24521	0.00190019	-2.0696	NS	-2.53389	NS	Quantitative
ENSSSCG00000022719	RAB20	4.70716	0.00193641	-2.66161	NS	-2.5657	NS	Quantitative
ENSSSCG00000006043	DCSTAMP	5.34302	0.00195074	NS	3.21761	-3.24325	NS	Quantitative
ENSSSCG00000005312	SIT1	6.13055	0.00195255	-3.96581	NS	NS	3.47738	Quantitative
ENSSSCG00000026587	BATF3	4.77308	0.00217465	-2.73309	NS	-2.4152	NS	Quantitative
ENSSSCG00000007754	ITGAM	3.59839	0.00223856	-2.12808	NS	-2.24077	NS	Quantitative
ENSSSCG00000006374	CD244	4.92609	0.00227607	-3.1995	NS	-2.69959	NS	Quantitative
ENSSSCG00000037669	PTPN7	4.1591	0.00232818	-2.62455	NS	-2.14465	NS	Quantitative
ENSSSCG00000009601	SLC18A1	4.12372	0.00236525	-2.09326	NS	-2.52377	NS	Quantitative
ENSSSCG00000030172	CD40LG	6.94651	0.00244514	-4.11482	NS	-3.29786	NS	Quantitative
ENSSSCG00000006634	TNFAIP8L2	4.46789	0.00244514	-2.24636	NS	-2.58404	NS	Quantitative
ENSSSCG00000014369	CD14	4.74669	0.00246676	NS	NS	-2.78132	NS	Quantitative
ENSSSCG00000015085	IL10RA	4.17343	0.00256922	-2.41634	NS	-2.2098	NS	Quantitative
ENSSSCG00000021075	TDRD1	4.34535	0.00259475	NS	5.73572	-5.64213	NS	Quantitative
ENSSSCG00000009612	DOK2	5.36402	0.00262197	NS	NS	-2.38678	NS	Quantitative
ENSSSCG00000024072	P2RY11	4.35884	0.00264234	-2.39794	NS	-2.2229	NS	Quantitative
ENSSSCG00000007448	OCSTAMP	4.24789	0.00264234	NS	NS	-2.97678	NS	Quantitative
ENSSSCG00000037645	COTL1	0.691183	0.00264234	NS	NS	-2.33279	NS	Quantitative
ENSSSCG00000038509	NOTCH1	-3.26232	0.0026865	NS	NS	NS	NS	Quantitative
ENSSSCG00000013575	RETN	4.28936	0.00276356	-4.96189	NS	NS	5.18496	Quantitative
ENSSSCG00000002450	SLC24A4	3.95412	0.00280217	-2.21863	NS	-2.60898	NS	Quantitative
ENSSSCG00000036956	SOCS3	4.68518	0.00286781	-2.05364	NS	NS	2.33618	Quantitative
ENSSSCG00000028331	IL1R2	5.71494	0.00295315	NS	NS	-2.5691	NS	Quantitative
ENSSSCG00000021651	SCN2B	3.6187	0.00300691	-4.27806	NS	-3.75653	NS	Quantitative
ENSSSCG00000028185	FGD3	-0.720941	0.00301037	-2.47299	NS	NS	NS	Quantitative
ENSSSCG00000008637	TAF1B	2.49987	0.00305441	NS	NS	NS	NS	Unknown
ENSSSCG00000009831	CUX2	4.78693	0.00310669	-2.16642	NS	NS	1.54245	Quantitative
ENSSSCG00000017723	CCL2	5.39744	0.0031466	NS	NS	-2.46727	NS	Quantitative
ENSSSCG00000021146	GPR65	3.96491	0.0031467	-3.51699	NS	-2.68712	NS	Quantitative
ENSSSCG00000037554	FUT7	3.65899	0.00315529	-2.40709	NS	-2.72302	NS	Quantitative
ENSSSCG00000003578	FGR	4.43188	0.00315529	-2.16289	NS	-2.23039	NS	Quantitative
ENSSSCG00000012651	XPNPEP2	4.28431	0.00319145	NS	NS	NS	NS	Unknown
ENSSSCG00000006372	ARHGAP30	2.59557	0.00322638	-2.43081	NS	-2.36345	NS	Quantitative
ENSSSCG00000029460	RND2	6.11488	0.00322638	-1.38764	NS	-1.4689	NS	Quantitative
ENSSSCG00000009100	TNIP3	4.32745	0.00323424	-4.12001	NS	NS	NS	Quantitative
ENSSSCG00000033674	PRKCB	4.50007	0.00333442	-2.68963	NS	-2.26518	NS	Quantitative
ENSSSCG00000010772	ADAM8	5.34774	0.00340658	-2.34968	NS	-2.6841	NS	Quantitative
ENSSSCG00000004889	SERPINB10	3.97862	0.00342426	-3.0073	NS	-4.11112	NS	Quantitative
ENSSSCG00000001453	HLA-DRA	4.24033	0.00343938	-2.60278	NS	-1.94239	NS	Quantitative
ENSSSCG00000009589	SYK	6.17217	0.00347574	NS	NS	-2.3835	NS	Quantitative
ENSSSCG00000016449	GIMAP2	4.44223	0.00348009	-3.52169	NS	-3.27161	NS	Quantitative
ENSSSCG00000011436	TLR9	3.67026	0.00351394	-2.41899	NS	-2.22383	NS	Quantitative
ENSSSCG00000003062	LYPD3	4.21734	0.00352057	NS	NS	-1.82995	NS	Quantitative
ENSSSCG00000001572	FGD2	3.88958	0.00353933	-2.18944	NS	-2.18594	NS	Quantitative
ENSSSCG00000001472	SLA-DOA	4.08218	0.00354995	-2.57319	NS	NS	NS	Quantitative
ENSSSCG00000009012	TMEM154	3.4218	0.00354995	-2.56961	NS	-2.01963	NS	Quantitative
ENSSSCG00000001457	SLA-DQB1	3.93573	0.00354995	-2.53662	NS	-1.90483	NS	Quantitative
ENSSSCG00000010497	ENTPD1	4.24299	0.00354995	-1.92985	NS	-2.11868	NS	Quantitative
ENSSSCG00000015559	NCF2	4.7879	0.00354995	NS	NS	-2.64849	NS	Quantitative
ENSSSCG00000012571	COL4A6	6.33675	0.00362777	NS	NS	1.96288	NS	Quantitative
ENSSSCG00000008157	IL18RAP	4.03772	0.00363523	-3.99427	NS	NS	NS	Quantitative
ENSSSCG00000006736	CD2	4.58681	0.00370076	-3.59165	NS	NS	NS	Quantitative
ENSSSCG00000017896	SCIMP	3.66265	0.00371491	NS	NS	-2.74868	NS	Quantitative
ENSSSCG00000004779	PLCB2	4.7322	0.00378013	-2.09745	NS	-2.04193	NS	Quantitative
ENSSSCG00000001723	PLA2G7	3.58602	0.00378013	-1.90079	NS	-1.94798	NS	Quantitative
ENSSSCG00000000647	OLR1	3.84325	0.00384435	-2.07948	NS	-2.4594	NS	Quantitative
ENSSSCG00000007185	SIRPB2	4.18866	0.00386095	-2.29363	NS	-2.1969	NS	Quantitative
ENSSSCG00000013041	FERMT3	3.61502	0.00387431	NS	NS	-2.34147	NS	Quantitative
ENSSSCG00000033849	CD37	4.00049	0.0038808	-1.95931	NS	-1.91299	NS	Quantitative
ENSSSCG00000013237	SPI1	4.91162	0.00388932	NS	NS	-2.38802	NS	Quantitative
ENSSSCG00000006729	TENT5C	1.89681	0.00393114	NS	NS	-1.93553	NS	Quantitative
ENSSSCG00000015660	PFKFB2	1.74933	0.00400123	-1.03187	NS	-1.11181	NS	Quantitative
ENSSSCG00000013145	DTX4	7.91887	0.00406901	-1.08583	NS	-1.18599	NS	Quantitative
ENSSSCG00000025042	ICOS	4.64054	0.00419385	-3.96056	NS	NS	NS	Quantitative
ENSSSCG00000007656	PVRIG	3.22853	0.00423327	-3.08859	NS	NS	NS	Quantitative
ENSSSCG00000005240	DOCK8	3.452	0.00423477	-1.72825	NS	-2.17397	NS	Quantitative
ENSSSCG00000008796	RBM47	3.84616	0.00424644	NS	NS	-2.78039	NS	Quantitative
ENSSSCG00000027487	LAT2	3.73021	0.00435314	NS	NS	-2.15776	NS	Quantitative
ENSSSCG00000004369	PRDM1	3.93076	0.0043663	-2.21692	NS	-2.03458	NS	Quantitative
ENSSSCG00000015644	IKBKE	-0.868744	0.0043797	-2.02567	NS	-2.32825	NS	Quantitative
ENSSSCG00000039650	PCYT2	4.23566	0.00441595	0.70329	NS	0.638516	NS	Quantitative
ENSSSCG00000000299	TESPA1	4.57108	0.00452031	-2.70273	NS	-2.14589	NS	Quantitative
ENSSSCG00000026890	GALNT6	3.88714	0.00452904	NS	3.27561	-3.17135	NS	Quantitative
ENSSSCG00000034293	ARL4C	6.30241	0.00454364	NS	NS	-2.32664	NS	Quantitative
ENSSSCG00000017359	RUNDC3A	8.28172	0.004551	-1.43337	NS	NS	NS	Quantitative
ENSSSCG00000004158	IL22RA2	3.71555	0.00465346	NS	NS	-4.58618	NS	Quantitative
ENSSSCG00000031380	MARCKSL1	3.21159	0.00465672	-2.06634	NS	NS	NS	Quantitative
ENSSSCG00000003192	IL4I1	9.4035	0.00469063	-1.96783	NS	-1.78684	NS	Quantitative
ENSSSCG00000012652	SASH3	4.09334	0.00477076	-2.37601	NS	-2.12342	NS	Quantitative
ENSSSCG00000017008	DOCK2	3.64576	0.00480509	-2.2444	NS	-2.48825	NS	Quantitative
ENSSSCG00000008966	PARM1	5.36026	0.00480769	-2.14865	NS	-1.95749	NS	Quantitative
ENSSSCG00000000687	CD4	-1.50268	0.00485396	-3.10865	NS	NS	3.62604	Quantitative
ENSSSCG00000028549	ECM2	4.44858	0.00485396	1.0363	NS	0.851056	NS	Quantitative
ENSSSCG00000017956	CD68	4.47949	0.00488961	NS	NS	-2.32022	NS	Quantitative
ENSSSCG00000017527	SKAP1	5.46003	0.00490345	-2.78917	NS	NS	NS	Quantitative
ENSSSCG00000012540	SLC25A53	3.51405	0.00491393	-3.56257	NS	NS	NS	Quantitative
ENSSSCG00000014924	CTSC	5.66753	0.00494254	-1.98382	NS	-2.3698	NS	Quantitative
ENSSSCG00000016239	NYAP2	3.96294	0.00501272	-4.77989	NS	NS	NS	Quantitative
ENSSSCG00000028875	HAVCR2	-3.74078	0.00501272	-2.54741	NS	NS	NS	Quantitative
ENSSSCG00000002993	CYP2A19	3.67199	0.00505269	2.7105	NS	2.54221	NS	Quantitative
ENSSSCG00000013494	MATK	3.64545	0.0050612	-2.33408	NS	-2.07121	NS	Quantitative
ENSSSCG00000001052	PHACTR1	4.02451	0.00506647	-1.92668	NS	NS	NS	Quantitative
ENSSSCG00000013731	DNASE2	5.31185	0.00506647	NS	NS	-2.168	NS	Quantitative
ENSSSCG00000015093	CD3D	4.25945	0.00508621	-3.45461	NS	NS	NS	Quantitative
ENSSSCG00000024428	CHRNA9	3.69382	0.00508844	-2.21551	NS	NS	2.91642	Quantitative
ENSSSCG00000002452	LGMN	4.66394	0.00509656	NS	2.29666	-2.25608	NS	Quantitative
ENSSSCG00000005164	HACD4	6.09373	0.00517422	NS	NS	-2.88488	NS	Quantitative
ENSSSCG00000016901	GZMK	4.50326	0.00520602	-4.03487	NS	-3.41909	NS	Quantitative
ENSSSCG00000026695	TNFSF14	3.80518	0.00523919	-3.3924	NS	-2.65586	NS	Quantitative
ENSSSCG00000014310	CXCL14	5.15844	0.00523919	NS	NS	-3.04572	NS	Quantitative
ENSSSCG00000021944	RAC2	4.32934	0.00525573	-2.41716	NS	-2.24334	NS	Quantitative
ENSSSCG00000000025	PARVG	4.32586	0.00525573	-2.04732	NS	-2.07156	NS	Quantitative
ENSSSCG00000000137	NCF4	-1.76481	0.00534216	NS	NS	-2.38716	NS	Quantitative
ENSSSCG00000034607	OGN	4.28117	0.0053987	1.39784	NS	0.974488	NS	Quantitative
ENSSSCG00000038062	SAMSN1	5.61158	0.00547622	-3.01018	NS	-2.63417	NS	Quantitative
ENSSSCG00000028376	TM4SF19	9.7701	0.00564773	NS	NS	-3.7954	NS	Quantitative
ENSSSCG00000029668	IL2RB	3.9111	0.00593622	-2.87585	NS	NS	NS	Quantitative
ENSSSCG00000038345	IKZF1	3.60024	0.00593622	-2.16263	NS	-2.15036	NS	Quantitative
ENSSSCG00000040981	GMFG	9.06636	0.00593622	NS	NS	-2.0117	NS	Quantitative
ENSSSCG00000017118	TERT	2.7464	0.00600027	NS	NS	-3.4384	NS	Quantitative
ENSSSCG00000009475	SLAIN1	3.90861	0.00608035	-1.87106	NS	-1.53209	NS	Quantitative
ENSSSCG00000004109	ZC3H12D	3.78715	0.00621792	-2.47953	NS	-2.03975	NS	Quantitative
ENSSSCG00000026742	BTK	-4.34947	0.00632822	NS	NS	-2.52539	NS	Quantitative
ENSSSCG00000007603	NPTX2	3.83674	0.0064877	NS	NS	4.49767	NS	Quantitative
ENSSSCG00000013632	C19orf38	3.85816	0.00650187	NS	NS	-2.25905	NS	Quantitative
ENSSSCG00000002919	TYROBP	3.9194	0.00662831	NS	NS	-2.08663	NS	Quantitative
ENSSSCG00000017236	CD300C	1.55354	0.00665307	NS	NS	-2.23391	NS	Quantitative
ENSSSCG00000013886	B3GNT3	2.31663	0.00668998	-0.873497	NS	NS	NS	Quantitative
ENSSSCG00000032721	TRAF3IP3	5.30861	0.00675494	-1.2973	NS	-1.27551	NS	Quantitative
ENSSSCG00000017262	SLC16A6	4.92397	0.00688132	-3.9249	NS	-2.93475	NS	Quantitative
ENSSSCG00000028694	ATP6V1B2	4.09401	0.00695271	-1.61685	NS	-1.77904	NS	Quantitative
ENSSSCG00000014825	RELT	2.4534	0.00696236	-2.53878	NS	-2.42475	NS	Quantitative
ENSSSCG00000037642	ARID3A	5.41218	0.00696351	-1.62168	NS	-1.28816	NS	Quantitative
ENSSSCG00000015656	FCMR	3.37872	0.00701106	-3.22005	NS	NS	NS	Quantitative
ENSSSCG00000039287	CLEC12A	3.31362	0.00702022	-3.7286	NS	NS	NS	Quantitative
ENSSSCG00000001770	CTSH	5.85501	0.00702022	NS	NS	-1.86489	NS	Quantitative
ENSSSCG00000027806	SAMHD1	5.36661	0.00707701	-1.76607	NS	-1.88461	NS	Quantitative
ENSSSCG00000015661	C4BPB	3.27254	0.00711184	-3.05938	NS	-2.96888	NS	Quantitative
ENSSSCG00000038055	CORO1A	1.33305	0.00711803	-2.73358	NS	NS	NS	Quantitative
ENSSSCG00000000660	A2M	4.05904	0.00711803	-2.44852	NS	-2.80016	NS	Quantitative
ENSSSCG00000013901	IFI30	3.60493	0.00711803	NS	NS	-2.48559	NS	Quantitative
ENSSSCG00000025537	PTPN6	4.26997	0.00711803	NS	NS	-2.10546	NS	Quantitative
ENSSSCG00000005207	ERMP1	3.72006	0.0071448	-0.879533	NS	-1.04797	NS	Quantitative
ENSSSCG00000015246	ST14	3.18384	0.00728138	NS	NS	-2.43647	NS	Quantitative
ENSSSCG00000015037	IL18	3.89702	0.00759184	-2.49268	NS	-2.88974	NS	Quantitative
ENSSSCG00000008374	B3GNT2	4.54807	0.00759184	-1.70426	NS	-1.9036	NS	Quantitative
ENSSSCG00000009644	ADAM28	3.58948	0.0077847	NS	3.15679	-2.8929	NS	Quantitative
ENSSSCG00000000295	NCKAP1L	4.7343	0.0077847	NS	NS	-2.35715	NS	Quantitative
ENSSSCG00000031493	CYBA	3.65799	0.0077847	NS	NS	-1.9037	NS	Quantitative
ENSSSCG00000000749	SLC6A12	4.71654	0.00784813	-3.97557	NS	-3.66796	NS	Quantitative
ENSSSCG00000013894	IL12RB1	4.18955	0.00795926	-3.09232	NS	NS	NS	Quantitative
ENSSSCG00000006466	SH2D2A	4.08956	0.00798918	-2.64658	NS	NS	2.75701	Quantitative
ENSSSCG00000008794	RHOH	3.22444	0.0080004	-2.48163	NS	NS	NS	Quantitative
ENSSSCG00000010201	RASGEF1A	5.0896	0.0080004	-2.0235	NS	-1.78701	NS	Quantitative
ENSSSCG00000040057	EOMES	3.69161	0.00801626	-4.27784	NS	NS	NS	Quantitative
ENSSSCG00000000653	CD69	2.8321	0.00801626	-3.6339	NS	NS	NS	Quantitative
ENSSSCG00000015540	MR1	5.93159	0.00801626	NS	NS	-1.56525	NS	Quantitative
ENSSSCG00000004125	STX11	4.97814	0.00817665	-2.26484	NS	-1.95575	NS	Quantitative
ENSSSCG00000001252	UBD	3.06731	0.00830588	-3.57444	NS	NS	NS	Quantitative
ENSSSCG00000007901	CIITA	3.75211	0.00830588	-2.15911	NS	NS	NS	Quantitative
ENSSSCG00000040811	PYCARD	3.24841	0.00830887	NS	NS	-2.7799	NS	Quantitative
ENSSSCG00000034308	LRMDA	7.3618	0.00847521	NS	NS	-1.84127	NS	Quantitative
ENSSSCG00000015879	DAPL1	3.79887	0.00855219	-5.28784	NS	-3.98956	NS	Quantitative
ENSSSCG00000032360	PANX1	4.22087	0.00855219	NS	NS	-2.03381	NS	Quantitative
ENSSSCG00000016855	FYB1	3.79149	0.00861662	-2.36466	NS	-2.75874	NS	Quantitative
ENSSSCG00000006788	ADORA3	6.16495	0.0086213	-2.11443	NS	NS	NS	Quantitative
ENSSSCG00000013296	SLC1A2	3.41404	0.0086213	NS	NS	-3.44032	NS	Quantitative
ENSSSCG00000015930	DHRS9	5.38311	0.00863236	-2.53669	NS	-2.83584	NS	Quantitative
ENSSSCG00000001989	CIDEB	4.47571	0.00863236	-1.93913	NS	-1.7891	NS	Quantitative
ENSSSCG00000013115	CD5	4.5374	0.00864237	-3.48435	NS	NS	3.54804	Quantitative
ENSSSCG00000002501	BDKRB1	4.86214	0.00871288	NS	NS	NS	NS	Unknown
ENSSSCG00000032686	RUNX3	3.11128	0.0087234	-2.9484	NS	NS	NS	Quantitative
ENSSSCG00000037099	ANKLE1	4.0561	0.00873007	NS	NS	-1.95374	NS	Quantitative
ENSSSCG00000003231	NKG7	-2.61484	0.0089312	-2.23413	NS	NS	NS	Quantitative
ENSSSCG00000017367	MPP2	4.64376	0.00928651	NS	NS	1.59473	NS	Quantitative
ENSSSCG00000001710	RUNX2	3.7582	0.00939902	-2.77982	NS	-2.87087	NS	Quantitative
ENSSSCG00000016742	MYO1G	3.12829	0.00942481	-2.39896	NS	NS	NS	Quantitative
ENSSSCG00000031118	PREX1	5.84663	0.00944683	-1.89229	NS	-2.01407	NS	Quantitative
ENSSSCG00000026067	TMPRSS6	3.68072	0.00952429	-4.10954	NS	NS	NS	Quantitative
ENSSSCG00000004678	DUOX2	4.46021	0.00952836	NS	NS	-3.36145	NS	Quantitative
ENSSSCG00000032857	S100A12	3.84527	0.00953125	NS	NS	-2.69961	NS	Quantitative
ENSSSCG00000024310	F13A1	2.17858	0.00974224	NS	NS	-2.86802	NS	Quantitative
ENSSSCG00000013546	DENND1C	3.67239	0.00978597	-1.92239	NS	-1.85516	NS	Quantitative
ENSSSCG00000005376	TBC1D2	3.43149	0.00978597	NS	NS	-1.43956	NS	Quantitative
ENSSSCG00000039175	MARCHF1	3.0614	0.00992157	-2.16764	NS	-2.40128	NS	Quantitative
ENSSSCG00000016237	DOCK10	3.63038	0.00992157	-1.95635	NS	-1.76261	NS	Quantitative
ENSSSCG00000036871	EXOC3L4	3.59983	0.00992157	NS	NS	-1.99186	NS	Quantitative
ENSSSCG00000012912	TBC1D10C	3.19693	0.00997825	-2.02116	NS	NS	NS	Quantitative
ENSSSCG00000033262	CD74	14.6439	0.0100193	-2.09965	NS	NS	NS	Quantitative
ENSSSCG00000032601	RASSF2	3.07301	0.0101045	-1.77575	NS	-1.70665	NS	Quantitative
ENSSSCG00000023522	TGM2	4.48391	0.0102345	-1.98449	NS	-2.19263	NS	Quantitative
ENSSSCG00000000656	CLEC2B	3.90227	0.0102556	-2.33625	NS	NS	NS	Quantitative
ENSSSCG00000017750	EVI2B	3.27631	0.0102854	-2.32396	NS	-2.40929	NS	Quantitative
ENSSSCG00000012790	ARHGAP4	2.59088	0.0102913	NS	NS	-1.85984	NS	Quantitative
ENSSSCG00000011877	CD86	4.0617	0.0104814	NS	NS	-2.38255	NS	Quantitative
ENSSSCG00000001750	PAQR8	4.00746	0.0104814	NS	NS	-1.45057	NS	Quantitative
ENSSSCG00000015673	KYNU	3.5251	0.0106823	NS	NS	-2.82748	NS	Quantitative
ENSSSCG00000031999	GPR18	3.51706	0.0106992	-2.63674	NS	NS	NS	Quantitative
ENSSSCG00000003539	GRHL3	4.12144	0.0106992	NS	NS	-2.35606	NS	Quantitative
ENSSSCG00000032341	AIF1	8.50516	0.0107441	NS	NS	-2.06098	NS	Quantitative
ENSSSCG00000027558	GABBR2	2.27404	0.0107578	-5.9505	NS	NS	NS	Quantitative
ENSSSCG00000008344	ARHGAP25	5.14236	0.010868	NS	NS	-1.21966	NS	Quantitative
ENSSSCG00000033542	VSTM1	2.47497	0.0108724	NS	NS	NS	NS	Unknown
ENSSSCG00000038963	PRKX	3.49784	0.0109029	-1.93184	NS	NS	NS	Quantitative
ENSSSCG00000012909	PTPRCAP	1.94348	0.0109314	-2.43363	NS	NS	NS	Quantitative
ENSSSCG00000002294	ARG2	3.9498	0.0109314	NS	NS	-1.96448	NS	Quantitative
ENSSSCG00000016522	PTN	3.51417	0.011007	NS	NS	1.41543	NS	Quantitative
ENSSSCG00000010504	BLNK	3.05004	0.0112296	NS	NS	-2.35019	NS	Quantitative
ENSSSCG00000023666	CTSB	3.98704	0.0113291	NS	NS	NS	NS	Unknown
ENSSSCG00000013545	TUBB4A	3.76282	0.0113459	NS	NS	-2.27282	NS	Quantitative
ENSSSCG00000007431	CTSA	3.60185	0.0114177	NS	NS	-1.53761	NS	Quantitative
ENSSSCG00000022149	RMI2	4.04369	0.0114984	NS	NS	-2.30818	NS	Quantitative
ENSSSCG00000015671	ARHGAP15	3.8774	0.011528	-3.01203	NS	-2.21875	NS	Quantitative
ENSSSCG00000022009	DDC	3.29779	0.0115598	-2.65488	NS	NS	NS	Quantitative
ENSSSCG00000002329	MAP3K9	3.52746	0.0117406	NS	NS	-1.81821	NS	Quantitative
ENSSSCG00000006357	FCER1G	3.75131	0.0117597	NS	NS	NS	NS	Unknown
ENSSSCG00000000223	BIN2	-0.68781	0.0118365	-2.29699	NS	-2.04629	NS	Quantitative
ENSSSCG00000034616	LRRC58	3.36474	0.0119593	0.616969	NS	NS	NS	Quantitative
ENSSSCG00000030131	C15orf40	-0.997587	0.0119593	NS	NS	NS	NS	Unknown
ENSSSCG00000006375	LY9	2.49997	0.0120317	-1.94922	NS	NS	NS	Quantitative
ENSSSCG00000033636	AFMID	3.20489	0.0120422	NS	NS	-1.93716	NS	Quantitative
ENSSSCG00000017232	NHERF1	3.30744	0.0121409	NS	NS	-1.74314	NS	Quantitative
ENSSSCG00000023186	CA4	3.30735	0.0121469	-2.49496	NS	-2.20762	NS	Quantitative
ENSSSCG00000003584	THEMIS2	2.88457	0.012465	NS	NS	-1.83995	NS	Quantitative
ENSSSCG00000011884	HCLS1	3.04527	0.012465	NS	NS	NS	NS	Unknown
ENSSSCG00000013735	JUNB	-2.16677	0.012465	NS	NS	NS	NS	Unknown
ENSSSCG00000012572	COL4A5	3.25879	0.0125393	1.34051	NS	NS	NS	Quantitative
ENSSSCG00000035537	RUNX1	-1.05354	0.012551	NS	NS	-2.20468	NS	Quantitative
ENSSSCG00000016958	PIK3R1	3.24636	0.0125756	0.684793	NS	0.649726	NS	Quantitative
ENSSSCG00000007797	ITGAL	2.95174	0.0126028	-1.98504	NS	NS	NS	Quantitative
ENSSSCG00000009959	ASPHD2	-1.42843	0.0126436	NS	NS	NS	NS	Unknown
ENSSSCG00000011610	NUP210	3.59445	0.0126756	-2.41238	NS	NS	NS	Quantitative
ENSSSCG00000011550	CAMK1	3.63354	0.0126756	NS	NS	0.807858	NS	Quantitative
ENSSSCG00000001463	PSMB9	3.93977	0.0127612	-2.14771	NS	NS	NS	Quantitative
ENSSSCG00000010908	PTPRC	2.03027	0.0128074	-2.54142	NS	-2.34087	NS	Quantitative
ENSSSCG00000012254	GPR82	1.56361	0.0128439	-5.46903	NS	-4.23919	NS	Quantitative
ENSSSCG00000005375	CORO2A	3.40137	0.0130659	-0.908964	NS	-1.23874	NS	Quantitative
ENSSSCG00000013604	MYO1F	2.26667	0.0131272	NS	NS	-1.88083	NS	Quantitative
ENSSSCG00000002252	ARRDC4	4.97003	0.0134872	-1.50447	NS	-1.31082	NS	Quantitative
ENSSSCG00000011941	IFT57	2.77278	0.0138161	NS	NS	0.619337	NS	Quantitative
ENSSSCG00000026605	BPI	7.3828	0.0140673	NS	NS	-2.40524	NS	Quantitative
ENSSSCG00000011880	EAF2	6.40634	0.0141661	NS	NS	-4.78561	NS	Quantitative
ENSSSCG00000013495	ZFR2	3.11314	0.0141998	-4.92883	NS	-3.51168	NS	Quantitative
ENSSSCG00000005503	TLR4	3.23603	0.0142144	NS	NS	-1.91055	NS	Quantitative
ENSSSCG00000014833	UCP2	-1.29377	0.0143641	NS	NS	-1.8603	NS	Quantitative
ENSSSCG00000038772	IKBIP	12.1461	0.0144609	0.850193	NS	NS	-0.896754	Quantitative
ENSSSCG00000011201	SATB1	2.05989	0.0146654	-1.83062	NS	-1.87634	NS	Quantitative
ENSSSCG00000013895	MAST3	4.04437	0.0146654	-1.33954	NS	NS	NS	Quantitative
ENSSSCG00000005494	TNC	2.36992	0.0146993	NS	NS	-2.88289	NS	Quantitative
ENSSSCG00000017561	ABCC3	2.57068	0.0146993	NS	NS	-1.46809	NS	Quantitative
ENSSSCG00000015136	UBASH3B	2.61118	0.0148951	NS	NS	-1.88077	NS	Quantitative
ENSSSCG00000007278	AHCY	2.29792	0.014938	NS	NS	-1.55592	NS	Quantitative
ENSSSCG00000040631	LPL	2.86638	0.0150883	1.23257	NS	NS	NS	Quantitative
ENSSSCG00000008874	TMEM144	-1.77831	0.0150883	NS	NS	-1.57104	NS	Quantitative
ENSSSCG00000000437	ARHGAP9	3.20443	0.0150971	-1.72735	NS	NS	NS	Quantitative
ENSSSCG00000039770	SLC6A9	3.83986	0.0150971	NS	NS	-2.03626	NS	Quantitative
ENSSSCG00000028204	TREH	3.93712	0.0151745	NS	NS	-2.3545	NS	Quantitative
ENSSSCG00000032416	RGS1	3.2213	0.0154949	-2.71114	NS	NS	NS	Quantitative
ENSSSCG00000004145	ABRACL	3.94942	0.0158241	NS	NS	-2.45568	NS	Quantitative
ENSSSCG00000013885	FCHO1	2.82772	0.0161797	-1.72347	NS	NS	NS	Quantitative
ENSSSCG00000007146	SIGLEC1	2.90325	0.0161797	NS	NS	NS	NS	Unknown
ENSSSCG00000027565	ARHGAP45	2.45819	0.0162675	-2.05804	NS	-1.90604	NS	Quantitative
ENSSSCG00000036503	RAB6B	3.37387	0.0162675	0.873323	NS	NS	NS	Quantitative
ENSSSCG00000014851	SLCO2B1	3.38582	0.0162675	NS	NS	-2.303	NS	Quantitative
ENSSSCG00000030820	STK4	-1.48014	0.0162675	NS	NS	NS	NS	Unknown
ENSSSCG00000028623	RARRES1	2.51434	0.0163155	NS	NS	NS	NS	Unknown
ENSSSCG00000005930	SLC45A4	1.91652	0.0164449	NS	NS	-1.5553	NS	Quantitative
ENSSSCG00000034364	SPECC1	2.86198	0.0165836	-1.44574	NS	-1.08971	NS	Quantitative
ENSSSCG00000008103	MERTK	2.78126	0.0166773	-2.00641	NS	NS	NS	Quantitative
ENSSSCG00000011899	CD80	3.47805	0.0166929	-1.93242	NS	NS	NS	Quantitative
ENSSSCG00000002962	MAP4K1	-1.58946	0.0167793	-2.07715	NS	NS	NS	Quantitative
ENSSSCG00000000759	WNT5B	2.85703	0.0168706	1.14583	NS	NS	NS	Quantitative
ENSSSCG00000012201	TASL	6.69985	0.0168844	-2.38737	NS	-2.22807	NS	Quantitative
ENSSSCG00000002688	PLCG2	3.8525	0.0168844	-1.7072	NS	-1.75292	NS	Quantitative
ENSSSCG00000013553	VAV1	2.47665	0.0169155	NS	NS	-2.0102	NS	Quantitative
ENSSSCG00000018032	TRPV2	3.11366	0.0170812	NS	NS	NS	NS	Unknown
ENSSSCG00000021933	CLEC5A	2.12295	0.0171455	NS	NS	NS	NS	Unknown
ENSSSCG00000007547	ADAP1	3.75882	0.0171993	NS	NS	NS	NS	Unknown
ENSSSCG00000016059	STAT4	2.91763	0.0172017	-2.51174	NS	NS	NS	Quantitative
ENSSSCG00000031970	RASSF5	-1.10451	0.0172017	NS	NS	-1.72115	NS	Quantitative
ENSSSCG00000007161	LZTS3	3.83418	0.0172734	0.722007	NS	NS	NS	Quantitative
ENSSSCG00000032612	MILR1	2.64532	0.0172734	NS	NS	-2.4226	NS	Quantitative
ENSSSCG00000002828	LPCAT2	3.65579	0.0172937	-1.60799	NS	NS	NS	Quantitative
ENSSSCG00000009874	RASAL1	3.23821	0.0173063	NS	NS	-5.15504	NS	Quantitative
ENSSSCG00000006800	CD53	7.83401	0.0173063	NS	NS	-2.05488	NS	Quantitative
ENSSSCG00000006456	FCRL1	2.85319	0.0176497	-3.10194	NS	-2.90465	NS	Quantitative
ENSSSCG00000023894	AKNA	-2.63433	0.0176497	-1.88768	NS	NS	NS	Quantitative
ENSSSCG00000029944	FASN	1.94956	0.0179306	NS	NS	NS	-1.81626	Quantitative
ENSSSCG00000017738	ADAP2	3.47571	0.0179336	NS	NS	-1.14706	NS	Quantitative
ENSSSCG00000004791	RASGRP1	6.5145	0.0180772	-2.78668	NS	-2.29833	NS	Quantitative
ENSSSCG00000036270	ATP6V1G3	2.08646	0.0181111	NS	NS	-4.24397	NS	Quantitative
ENSSSCG00000025741	SNX20	3.21906	0.0187242	-1.72909	NS	NS	NS	Quantitative
ENSSSCG00000023715	GNS	3.50564	0.0188275	NS	NS	NS	NS	Unknown
ENSSSCG00000038508	SPTBN2	2.11453	0.018841	NS	NS	-2.41544	NS	Quantitative
ENSSSCG00000010593	CNNM2	4.58984	0.0189631	-1.32512	NS	-1.74313	NS	Quantitative
ENSSSCG00000037598	SNX10	2.65414	0.0192452	NS	NS	-1.62169	NS	Quantitative
ENSSSCG00000014039	RGS14	3.12629	0.019275	NS	NS	-1.80567	NS	Quantitative
ENSSSCG00000036747	WAS	6.21845	0.0193147	-1.57907	NS	NS	NS	Quantitative
ENSSSCG00000002516	WARS1	3.49156	0.0194686	NS	NS	NS	NS	Unknown
ENSSSCG00000008326	TGFA	1.81932	0.0194738	NS	NS	-4.28526	NS	Quantitative
ENSSSCG00000022361	BANK1	3.32609	0.0194738	NS	NS	-2.14391	NS	Quantitative
ENSSSCG00000031346	CMKLR1	4.11185	0.0196087	NS	NS	-2.31011	NS	Quantitative
ENSSSCG00000002389	VASH1	-5.02928	0.0196087	NS	NS	-1.1736	NS	Quantitative
ENSSSCG00000001879	CIMAP1C	-5.11144	0.0196635	3.65013	NS	NS	NS	Quantitative
ENSSSCG00000002456	CHGA	3.26572	0.0199307	NS	NS	NS	NS	Unknown
ENSSSCG00000022675	NCR1	2.55574	0.0203544	-3.18569	NS	NS	NS	Quantitative
ENSSSCG00000039838	RGS10	3.46526	0.0205661	NS	NS	-2.24635	NS	Quantitative
ENSSSCG00000021361	ZNF710	3.29857	0.0205798	NS	NS	-1.40198	NS	Quantitative
ENSSSCG00000011727	PTX3	2.39895	0.0210899	-2.62319	NS	NS	NS	Quantitative
ENSSSCG00000003572	SYTL1	7.82616	0.0210899	NS	NS	NS	NS	Unknown
ENSSSCG00000021866	EDDM3B	3.52498	0.0211797	NS	NS	NS	NS	Unknown
ENSSSCG00000033507	ASCL2	3.15986	0.0211797	NS	NS	NS	NS	Unknown
ENSSSCG00000040140	CD3E	3.48467	0.0212437	-3.56414	NS	NS	NS	Quantitative
ENSSSCG00000039798	SLC11A1	3.2146	0.0212437	NS	NS	-1.82911	NS	Quantitative
ENSSSCG00000020941	LTB4R2	3.56109	0.0212437	NS	NS	NS	NS	Unknown
ENSSSCG00000003377	ACOT7	2.4226	0.0214186	NS	NS	-2.25274	NS	Quantitative
ENSSSCG00000000130	CYTH4	8.99468	0.0215342	NS	NS	-1.92456	NS	Quantitative
ENSSSCG00000003524	C1QA	-5.34887	0.0215342	NS	NS	NS	NS	Unknown
ENSSSCG00000011916	ATP6V1A	1.82581	0.0215346	NS	NS	-1.76777	NS	Quantitative
ENSSSCG00000004302	CFAP206	3.72449	0.0220186	3.42871	NS	NS	NS	Quantitative
ENSSSCG00000036556	IFNAR2	3.87462	0.0221284	NS	NS	-1.19835	NS	Quantitative
ENSSSCG00000017694	ACACA	3.43005	0.0225092	0.888089	NS	NS	NS	Quantitative
ENSSSCG00000034551	SCX	-0.969079	0.0225092	1.78488	NS	NS	NS	Quantitative
ENSSSCG00000009216	SPP1	-1.48747	0.0229023	NS	NS	-2.30976	NS	Quantitative
ENSSSCG00000003608	LCK	4.22401	0.0229072	-2.61078	NS	NS	NS	Quantitative
ENSSSCG00000006187	MSC	3.72758	0.0231688	NS	NS	NS	NS	Unknown
ENSSSCG00000003705	CABLES1	3.48523	0.0231721	NS	NS	0.6661	NS	Quantitative
ENSSSCG00000016691	JAZF1	2.62003	0.0232534	1.1001	NS	NS	NS	Quantitative
ENSSSCG00000007807	CD19	8.98652	0.0235679	-2.75001	NS	NS	NS	Quantitative
ENSSSCG00000031715	CARD9	2.14341	0.0241137	NS	NS	-1.70328	NS	Quantitative
ENSSSCG00000006522	GBA1	2.83212	0.0244825	NS	NS	NS	NS	Unknown
ENSSSCG00000000289	NFE2	3.18427	0.0249716	-2.67898	NS	-2.40709	NS	Quantitative
ENSSSCG00000011740	SERPINI1	1.09781	0.0249716	-1.48228	NS	-1.5349	NS	Quantitative
ENSSSCG00000007469	PTPN1	3.13271	0.0249716	-1.32237	NS	NS	NS	Quantitative
ENSSSCG00000029186	SEZ6L2	2.47079	0.0249716	NS	NS	-2.08137	NS	Quantitative
ENSSSCG00000024108	SLC43A2	3.40222	0.0250645	NS	NS	-0.798447	NS	Quantitative
ENSSSCG00000025034	LAPTM5	3.56615	0.0250957	NS	NS	NS	NS	Unknown
ENSSSCG00000038423	GLA	11.2018	0.0252842	NS	NS	-1.53372	NS	Quantitative
ENSSSCG00000038073	NOD2	2.53833	0.0255232	NS	NS	-2.25158	NS	Quantitative
ENSSSCG00000021176	LPXN	1.41064	0.0256172	-2.40564	NS	-2.0051	NS	Quantitative
ENSSSCG00000033768	LAX1	3.35812	0.0256231	-2.52988	NS	NS	NS	Quantitative
ENSSSCG00000003017	TGFB1	2.27783	0.0260276	-1.56257	NS	-1.51369	NS	Quantitative
ENSSSCG00000029196	DIP2B	4.11299	0.0260276	-0.924235	NS	-1.29463	NS	Quantitative
ENSSSCG00000038706	C1QC	1.66164	0.0261307	NS	NS	NS	NS	Unknown
ENSSSCG00000012446	P2RY10	3.89782	0.0264548	-2.70457	NS	NS	NS	Quantitative
ENSSSCG00000003983	SMAP2	-0.949807	0.0264548	NS	NS	-1.39186	NS	Quantitative
ENSSSCG00000033112	TSPYL5	2.75398	0.0264548	NS	NS	-1.1976	NS	Quantitative
ENSSSCG00000036457	TNFSF8	3.06174	0.0265212	-3.22241	NS	NS	NS	Quantitative
ENSSSCG00000000864	CHPT1	3.28907	0.0270588	0.732324	NS	NS	NS	Quantitative
ENSSSCG00000023785	TMEM156	3.57947	0.0272188	-2.48752	NS	NS	NS	Quantitative
ENSSSCG00000021205	STK26	0.90727	0.0273038	-1.84013	NS	-1.91513	NS	Quantitative
ENSSSCG00000039909	ERN1	4.56132	0.0273057	-1.32669	NS	NS	NS	Quantitative
ENSSSCG00000039556	KCNQ1	1.72562	0.027401	NS	NS	-1.86186	NS	Quantitative
ENSSSCG00000037557	DRC3	3.14248	0.0277221	NS	NS	NS	NS	Unknown
ENSSSCG00000031700	SLC2A9	3.11133	0.0279561	NS	NS	-2.9834	NS	Quantitative
ENSSSCG00000022478	STK10	-2.63484	0.0281373	NS	NS	NS	NS	Unknown
ENSSSCG00000013473	GNA15	2.76483	0.0282652	NS	NS	-1.91741	NS	Quantitative
ENSSSCG00000010274	SGPL1	2.39784	0.0289811	NS	NS	-1.25103	NS	Quantitative
ENSSSCG00000012161	MAP7D2	2.02891	0.0290054	NS	NS	-2.4953	NS	Quantitative
ENSSSCG00000039027	TRO	2.54399	0.0292003	NS	NS	NS	NS	Unknown
ENSSSCG00000001703	NFKBIE	2.92019	0.0293361	NS	NS	NS	NS	Unknown
ENSSSCG00000030415	DPP3	1.3996	0.0293685	NS	NS	-1.67691	NS	Quantitative
ENSSSCG00000032242	HMGA1	2.79628	0.0293802	NS	NS	NS	NS	Unknown
ENSSSCG00000024914	CFB	-4.19542	0.029503	NS	NS	NS	NS	Unknown
ENSSSCG00000017054	CYFIP2	2.72387	0.0296658	-1.72566	NS	NS	NS	Quantitative
ENSSSCG00000035883	GPR160	7.56486	0.0297455	-2.25052	NS	-2.50542	NS	Quantitative
ENSSSCG00000028983	TBC1D1	4.88025	0.0297496	-1.00927	NS	NS	NS	Quantitative
ENSSSCG00000009330	ALOX5AP	2.53901	0.0297756	NS	NS	-1.83897	NS	Quantitative
ENSSSCG00000019321	ssc-mir-450a	4.98042	0.0298891	NS	-3.86024	NS	NS	Quantitative
ENSSSCG00000025770	ST6GAL1	3.3483	0.0299209	NS	NS	-2.12438	NS	Quantitative
ENSSSCG00000038489	BHLHA15	1.88198	0.0300266	NS	NS	-4.96678	NS	Quantitative
ENSSSCG00000001560	BNIP5	-0.640952	0.0300391	-3.09535	NS	NS	NS	Quantitative
ENSSSCG00000013111	CD6	2.97386	0.0302014	-3.42557	NS	NS	3.651	Quantitative
ENSSSCG00000017237	CD300LB	-1.59105	0.0305092	NS	NS	-2.64182	NS	Quantitative
ENSSSCG00000022722	CARMIL2	2.75965	0.0306949	NS	NS	NS	NS	Unknown
ENSSSCG00000025689	DVL2	2.69268	0.0309287	NS	NS	NS	NS	Unknown
ENSSSCG00000014248	LMNB1	0.770598	0.031509	NS	NS	-2.10158	NS	Quantitative
ENSSSCG00000040815	DUSP5	3.25627	0.0315123	NS	NS	NS	NS	Unknown
ENSSSCG00000037697	MGP	2.99645	0.0319748	NS	NS	1.12236	NS	Quantitative
ENSSSCG00000006737	IGSF3	2.24287	0.0323902	NS	NS	-1.86404	NS	Quantitative
ENSSSCG00000031781	PSMB10	3.05311	0.0328391	NS	NS	NS	NS	Unknown
ENSSSCG00000017753	KSR1	2.44107	0.032991	-0.663259	NS	NS	NS	Quantitative
ENSSSCG00000008768	ARAP2	-5.29571	0.0330902	-2.24916	NS	NS	NS	Quantitative
ENSSSCG00000008051	ABCA3	-0.718575	0.0331299	NS	NS	-1.37338	NS	Quantitative
ENSSSCG00000013114	SLC15A3	4.44373	0.0331299	NS	NS	NS	NS	Unknown
ENSSSCG00000022784	PLEKHO1	2.05163	0.0331299	NS	NS	NS	NS	Unknown
ENSSSCG00000009798	B3GNT4	2.06656	0.0332574	1.7656	NS	NS	NS	Quantitative
ENSSSCG00000003423	DRAXIN	4.88578	0.0332574	NS	-4.1709	NS	NS	Quantitative
ENSSSCG00000013875	USE1	2.80152	0.0332574	NS	NS	NS	NS	Unknown
ENSSSCG00000021734	GPR174	3.06313	0.0333548	-3.21443	NS	NS	NS	Quantitative
ENSSSCG00000023709	PTPRJ	-0.823357	0.0333919	NS	NS	-1.33311	NS	Quantitative
ENSSSCG00000032963	IFNG	3.25259	0.0336485	-3.59175	NS	NS	NS	Quantitative
ENSSSCG00000032517	DMXL2	4.12668	0.0337691	-1.37411	NS	-1.59234	NS	Quantitative
ENSSSCG00000011925	CD200R1	-1.48059	0.0339554	NS	NS	-2.26989	NS	Quantitative
ENSSSCG00000033512	C1QB	2.56229	0.0342407	NS	NS	NS	NS	Unknown
ENSSSCG00000017283	CD79B	2.47795	0.0344384	NS	NS	NS	NS	Unknown
ENSSSCG00000017778	DHRS13	4.42795	0.0347209	NS	NS	1.07659	NS	Quantitative
ENSSSCG00000038660	HAAO	4.33037	0.034734	NS	NS	-1.60382	NS	Quantitative
ENSSSCG00000017700	CCL3L1	3.09716	0.0347433	NS	NS	NS	NS	Unknown
ENSSSCG00000005738	RALGDS	2.46242	0.0347591	NS	NS	NS	NS	Unknown
ENSSSCG00000026951	PSMB8	3.18584	0.0348298	NS	NS	NS	NS	Unknown
ENSSSCG00000038003	ITK	2.59859	0.0348705	-2.84155	NS	NS	NS	Quantitative
ENSSSCG00000014093	CRHBP	3.31208	0.0350415	-3.5697	NS	NS	NS	Quantitative
ENSSSCG00000035051	ADORA2B	2.4734	0.0350415	NS	NS	NS	NS	Unknown
ENSSSCG00000020749	KCNAB2	2.50693	0.0354191	NS	NS	NS	NS	Unknown
ENSSSCG00000026547	SLC45A3	8.06338	0.0354272	-1.83175	NS	NS	NS	Quantitative
ENSSSCG00000017749	EVI2A	1.13284	0.0358464	-2.29004	NS	-2.27608	NS	Quantitative
ENSSSCG00000023503	PRKCD	4.57391	0.036083	NS	NS	-1.66448	NS	Quantitative
ENSSSCG00000027230	SLC35G1	2.15688	0.0360943	NS	NS	-1.56238	NS	Quantitative
ENSSSCG00000040847	AP1S3	1.18272	0.0367988	NS	NS	-1.88999	NS	Quantitative
ENSSSCG00000006827	CYB561D1	2.32131	0.0370978	NS	NS	NS	NS	Unknown
ENSSSCG00000012300	FOXP3	-0.717601	0.0371342	NS	NS	NS	NS	Unknown
ENSSSCG00000035153	TRIM38	3.98075	0.0371878	NS	NS	-1.3756	NS	Quantitative
ENSSSCG00000003561	ZDHHC18	3.86742	0.0374698	-0.907822	NS	NS	NS	Quantitative
ENSSSCG00000013655	ICAM1	0.67051	0.0377818	-1.78733	NS	NS	NS	Quantitative
ENSSSCG00000033987	UBE2E3	2.16324	0.0379189	0.648093	NS	NS	NS	Quantitative
ENSSSCG00000026592	TLR6	3.71108	0.0379189	NS	NS	-2.09881	NS	Quantitative
ENSSSCG00000037019	CAMK4	2.02461	0.0379189	NS	NS	NS	NS	Unknown
ENSSSCG00000017325	PLEKHM1	1.60936	0.0382635	NS	NS	NS	NS	Unknown
ENSSSCG00000007956	NLRC3	3.92312	0.0383058	-2.65541	NS	NS	NS	Quantitative
ENSSSCG00000000784	LRRK2	-2.07573	0.0383197	NS	NS	-1.9278	NS	Quantitative
ENSSSCG00000014899	PRCP	3.73348	0.0388506	NS	NS	NS	NS	Unknown
ENSSSCG00000007522	CTSZ	1.64883	0.0391435	NS	NS	NS	NS	Unknown
ENSSSCG00000008963	AREG	0.627124	0.0393653	NS	NS	NS	NS	Unknown
ENSSSCG00000017759	ALDOC	2.66495	0.039517	NS	NS	NS	NS	Unknown
ENSSSCG00000007131	CST7	2.70242	0.0396888	-2.5423	NS	NS	NS	Quantitative
ENSSSCG00000008202	CNNM4	-1.69908	0.0400768	NS	NS	-1.10184	NS	Quantitative
ENSSSCG00000017233	RAB37	5.1585	0.0400768	NS	NS	NS	NS	Unknown
ENSSSCG00000000862	GNPTAB	2.25024	0.0401532	NS	NS	NS	NS	Unknown
ENSSSCG00000028531	SH3BP1	2.48338	0.0402669	NS	NS	NS	NS	Unknown
ENSSSCG00000013576	STXBP2	2.22923	0.0405823	NS	NS	NS	NS	Unknown
ENSSSCG00000007748	PSPH	9.81109	0.0406641	1.91411	NS	NS	-1.53488	Quantitative
ENSSSCG00000016903	GZMA	1.32311	0.0414329	-4.19748	NS	NS	NS	Quantitative
ENSSSCG00000033337	ARHGDIB	-1.18791	0.0414694	NS	NS	NS	NS	Unknown
ENSSSCG00000004057	SYTL3	3.53612	0.04147	-1.88041	NS	NS	NS	Quantitative
ENSSSCG00000001439	GPSM3	2.24602	0.0418131	NS	NS	NS	NS	Unknown
ENSSSCG00000027070	ENTPD6	3.50415	0.0420152	NS	NS	-0.86292	NS	Quantitative
ENSSSCG00000033626	SREBF1	-1.23925	0.0422941	0.959926	NS	NS	NS	Quantitative
ENSSSCG00000029284	NPHS1	1.55117	0.0424796	NS	NS	-2.23792	NS	Quantitative
ENSSSCG00000039873	DCXR	2.542	0.0426145	NS	NS	1.1596	NS	Quantitative
ENSSSCG00000038128	CDYL2	4.58247	0.0427937	NS	NS	NS	NS	Unknown
ENSSSCG00000027426	BCL3	1.88503	0.0428225	NS	NS	NS	NS	Unknown
ENSSSCG00000002908	ZBTB32	-1.71743	0.0431578	-3.78792	NS	NS	NS	Quantitative
ENSSSCG00000008213	CD8B	5.75526	0.0431578	-3.17991	NS	NS	NS	Quantitative
ENSSSCG00000023527	NRROS	-0.833201	0.0431578	-1.94906	NS	NS	NS	Quantitative
ENSSSCG00000017874	ATP2A3	2.71201	0.0431578	-1.25375	NS	NS	NS	Quantitative
ENSSSCG00000002960	RASGRP4	7.39116	0.0431578	NS	NS	-1.63953	NS	Quantitative
ENSSSCG00000009755	AACS	-3.72544	0.0432534	1.33745	NS	NS	NS	Quantitative
ENSSSCG00000037132	POU2F2	5.36912	0.0436686	NS	NS	NS	NS	Unknown
ENSSSCG00000036973	RAC3	7.64917	0.0439615	NS	NS	0.622461	NS	Quantitative
ENSSSCG00000006857	COL11A1	0.98868	0.0439836	NS	NS	NS	NS	Unknown
ENSSSCG00000012619	SEPTIN6	2.66424	0.0445467	NS	NS	NS	NS	Unknown
ENSSSCG00000012018	CHODL	1.7	0.0448716	NS	NS	NS	NS	Unknown
ENSSSCG00000024867	ISG20	1.35346	0.0449532	NS	NS	NS	NS	Unknown
ENSSSCG00000016122	CTLA4	2.94637	0.0451839	NS	NS	NS	NS	Unknown
ENSSSCG00000007601	TECPR1	4.14328	0.0452522	NS	NS	-0.654762	NS	Quantitative
ENSSSCG00000027855	SOCS1	4.89029	0.0452522	NS	NS	NS	NS	Unknown
ENSSSCG00000017200	UNC13D	4.45151	0.0456919	-1.3549	NS	NS	NS	Quantitative
ENSSSCG00000033115	IFNAR1	1.15067	0.0457607	NS	NS	-0.946274	NS	Quantitative
ENSSSCG00000014277	IRF1	2.00568	0.0457607	NS	NS	NS	NS	Unknown
ENSSSCG00000031723	RAB39A	2.68264	0.0457996	NS	NS	-3.66506	NS	Quantitative
ENSSSCG00000006678	FCGR1A	-3.15483	0.0457996	NS	NS	NS	NS	Unknown
ENSSSCG00000001908	CCDC33	-6.23518	0.0460566	NS	NS	NS	NS	Unknown
ENSSSCG00000022687	NAA40	-2.40505	0.0462416	NS	NS	NS	NS	Unknown
ENSSSCG00000010554	SCD	2.61719	0.0462862	3.18941	NS	NS	-2.8124	Quantitative
ENSSSCG00000001573	PIM1	2.2209	0.0462862	NS	NS	NS	NS	Unknown
ENSSSCG00000005688	PTGES	1.66863	0.0464551	NS	NS	NS	NS	Unknown
ENSSSCG00000012480	TNMD	2.63576	0.0464551	NS	NS	NS	NS	Unknown
ENSSSCG00000015355	DGKB	3.66065	0.0464551	NS	NS	NS	NS	Unknown
ENSSSCG00000017918	ARRB2	3.69539	0.0464551	NS	NS	NS	NS	Unknown
ENSSSCG00000011360	CELSR3	0.932708	0.0466764	NS	NS	NS	NS	Unknown
ENSSSCG00000008645	ID2	4.83737	0.0467497	-1.19416	NS	NS	NS	Quantitative
ENSSSCG00000009148	LEF1	1.74765	0.0470991	-1.91424	NS	NS	NS	Quantitative
ENSSSCG00000000040	SEPTIN3	0.876886	0.0471974	-2.43543	NS	-2.4485	NS	Quantitative
ENSSSCG00000005465	SUSD1	1.24682	0.0471974	NS	NS	-2.45967	NS	Quantitative
ENSSSCG00000006236	NSMAF	2.70308	0.0471974	NS	NS	NS	NS	Unknown
ENSSSCG00000010755	PTPRE	2.56849	0.0473245	-1.38482	NS	NS	NS	Quantitative
ENSSSCG00000009870	SDSL	2.56204	0.0473245	NS	NS	NS	NS	Unknown
ENSSSCG00000022692	RINL	1.96551	0.0473245	NS	NS	NS	NS	Unknown
ENSSSCG00000000233	ACVR1B	1.57055	0.0475854	NS	NS	-0.835214	NS	Quantitative
ENSSSCG00000011037	TMEM236	2.67986	0.0476629	NS	NS	-2.33233	NS	Quantitative
ENSSSCG00000016444	TMEM176B	2.5994	0.0476629	NS	NS	NS	NS	Unknown
ENSSSCG00000036695	IGF2BP3	1.92854	0.0476962	NS	NS	-1.42938	NS	Quantitative
ENSSSCG00000022292	NPL	3.2376	0.0478524	NS	NS	NS	NS	Unknown
ENSSSCG00000009827	HVCN1	4.53796	0.0478823	NS	NS	NS	NS	Unknown
ENSSSCG00000023362	RHBDF2	1.87485	0.0478823	NS	NS	NS	NS	Unknown
ENSSSCG00000013839	RASAL3	1.79633	0.0478824	-2.22855	NS	NS	NS	Quantitative
ENSSSCG00000009630	EGR3	2.48438	0.0480742	NS	NS	NS	NS	Unknown
ENSSSCG00000000699	LPAR5	-0.971393	0.0482279	NS	NS	NS	NS	Unknown
ENSSSCG00000002041	SLC7A7	-1.07041	0.0483493	NS	NS	-1.25911	NS	Quantitative
ENSSSCG00000025503	ADGRG5	3.69859	0.0483519	-1.45195	NS	NS	NS	Quantitative
ENSSSCG00000030623	XKR8	-6.08224	0.0483519	NS	NS	NS	NS	Unknown
ENSSSCG00000010164	MAP3K21	2.00702	0.0487533	0.736401	NS	NS	NS	Quantitative
ENSSSCG00000010116	SLC25A1	3.7574	0.0487533	0.755583	NS	NS	NS	Quantitative
ENSSSCG00000003063	PHLDB3	0.96484	0.0487533	NS	NS	NS	NS	Unknown
ENSSSCG00000005211	CD274	2.64159	0.0489646	NS	NS	NS	NS	Unknown
ENSSSCG00000013916	COMP	2.98343	0.0491419	NS	NS	NS	-5.1541	Quantitative
ENSSSCG00000021060	RCBTB1	1.68369	0.0492806	NS	NS	-0.838712	NS	Quantitative
ENSSSCG00000013415	AZU1	4.84484	0.0493775	NS	NS	NS	NS	Unknown
ENSSSCG00000017617	SCPEP1	5.48013	0.0495206	NS	NS	NS	NS	Unknown
ENSSSCG00000011298	CDCP1	2.15064	0.0496479	NS	NS	-2.02618	NS	Quantitative
ENSSSCG00000017990	PIK3R6	1.83587	0.0497171	NS	NS	NS	NS	Unknown
ENSSSCG00000016270	C2orf72	2.2835	0.0498603	NS	NS	-3.29853	NS	Quantitative
ENSSSCG00000001483	FAM83B	2.37555	0.0502261	NS	4.99024	-5.04421	NS	Quantitative
ENSSSCG00000005845	TOR4A	4.57374	0.0502261	NS	NS	NS	NS	Unknown
ENSSSCG00000040183	CDK6	1.60908	0.050259	NS	NS	-1.61967	NS	Quantitative
ENSSSCG00000036963	LRRC25	3.06205	0.050259	NS	NS	NS	NS	Unknown
ENSSSCG00000016298	INPP5D	1.70198	0.0502634	NS	NS	NS	NS	Unknown
ENSSSCG00000022492	AMPD3	-3.56977	0.0505313	-1.87469	NS	NS	NS	Quantitative
ENSSSCG00000015137	CRTAM	3.63315	0.0512077	-3.44432	NS	NS	NS	Quantitative
ENSSSCG00000022815	PYGB	2.00384	0.0512238	NS	NS	-2.40599	NS	Quantitative
ENSSSCG00000009956	GRK3	2.59909	0.0512473	NS	NS	NS	NS	Unknown
ENSSSCG00000005975	MTSS1	2.74474	0.0514684	NS	NS	-1.31734	NS	Quantitative
ENSSSCG00000006298	XCL1	3.08517	0.0515686	NS	NS	NS	2.8166	Quantitative
ENSSSCG00000021706	KIF21B	7.64223	0.0517489	NS	NS	NS	NS	Unknown
ENSSSCG00000040509	LIMD2	1.69548	0.0520063	-2.00567	NS	NS	NS	Quantitative
ENSSSCG00000035059	MCM10	2.58414	0.0523164	NS	NS	-2.35376	NS	Quantitative
ENSSSCG00000016678	NOD1	2.94013	0.0523164	NS	NS	-1.53025	NS	Quantitative
ENSSSCG00000016334	SCLY	1.97717	0.0523846	-1.13258	NS	NS	NS	Quantitative
ENSSSCG00000015652	IL10	-2.17043	0.0526353	NS	NS	NS	NS	Unknown
ENSSSCG00000035256	SPN	2.0359	0.0529344	-1.9916	NS	NS	NS	Quantitative
ENSSSCG00000035170	VSIG4	-0.809881	0.0530357	NS	NS	NS	NS	Unknown
ENSSSCG00000018015	DNAH9	2.47479	0.0533841	NS	NS	NS	NS	Unknown
ENSSSCG00000013501	CREB3L3	2.09809	0.0534526	-1.54256	NS	NS	NS	Quantitative
ENSSSCG00000029515	PON3	2.64288	0.0534526	1.96633	NS	1.43284	NS	Quantitative
ENSSSCG00000006761	DCLRE1B	2.54542	0.0534802	NS	NS	-1.53682	NS	Quantitative
ENSSSCG00000026499	NMT2	3.14625	0.0534802	NS	NS	NS	NS	Unknown
ENSSSCG00000038710	TMPRSS13	-6.2008	0.0537582	NS	NS	-1.74248	NS	Quantitative
ENSSSCG00000035025	ADGRV1	1.6351	0.0537582	NS	NS	-1.70934	NS	Quantitative
ENSSSCG00000033703	FAM111A	1.96288	0.0538115	NS	NS	-1.98429	NS	Quantitative
ENSSSCG00000006452	CD1B	1.72343	0.0539143	-2.43281	NS	NS	NS	Quantitative
ENSSSCG00000005953	KCNQ3	-1.16401	0.0540022	NS	NS	NS	NS	Unknown
ENSSSCG00000001818	FES	-0.917862	0.0540367	NS	NS	NS	NS	Unknown
ENSSSCG00000001473	COL11A2	1.85002	0.05408	NS	NS	NS	NS	Unknown
ENSSSCG00000017206	GRB2	6.50797	0.05408	NS	NS	NS	NS	Unknown
ENSSSCG00000034864	CHEK2	1.38411	0.0544052	NS	NS	-1.17357	NS	Quantitative
ENSSSCG00000014994	PDGFD	2.37075	0.0546298	NS	NS	0.929792	NS	Quantitative
ENSSSCG00000022961	CLMP	1.31708	0.0548534	0.753773	NS	NS	NS	Quantitative
ENSSSCG00000017333	FMNL1	2.54455	0.0552116	NS	NS	NS	NS	Unknown
ENSSSCG00000000982	TTLL8	2.28718	0.0553522	NS	NS	NS	NS	Unknown
ENSSSCG00000000232	ACVRL1	1.61234	0.055365	NS	NS	NS	NS	Unknown
ENSSSCG00000000530	FGD4	0.717794	0.0556209	-1.65324	NS	-1.77592	NS	Quantitative
ENSSSCG00000004679	SORD	3.79617	0.0556209	NS	NS	-0.991235	NS	Quantitative
ENSSSCG00000030877	FRMPD4	-0.740233	0.055621	NS	NS	NS	NS	Unknown
ENSSSCG00000030957	NFKB1	-0.676138	0.0558822	NS	NS	NS	NS	Unknown
ENSSSCG00000024067	KRT23	-2.2338	0.0563277	NS	NS	-4.14639	NS	Quantitative
ENSSSCG00000014258	ISOC1	2.7889	0.0563277	NS	NS	NS	-0.670237	Quantitative
ENSSSCG00000012487	XKRX	4.54807	0.0563277	NS	NS	NS	NS	Unknown
ENSSSCG00000031659	SEPHS1	2.54473	0.0563277	NS	NS	NS	NS	Unknown
ENSSSCG00000004053	TAGAP	2.22007	0.056408	NS	NS	NS	NS	Unknown
ENSSSCG00000032664	HPCA	1.73897	0.056409	NS	NS	NS	NS	Unknown
ENSSSCG00000036352	RAB7B	-0.696833	0.0564266	NS	NS	NS	NS	Unknown
ENSSSCG00000009486	SLITRK6	2.03971	0.0565945	NS	NS	NS	NS	Unknown
ENSSSCG00000026478	PADI2	2.2386	0.0570729	NS	NS	-1.94938	NS	Quantitative
ENSSSCG00000034278	SLC31A1	-1.68951	0.0572178	NS	NS	-1.32652	NS	Quantitative
ENSSSCG00000001011	SERPINB1	1.98483	0.0572178	NS	NS	NS	NS	Unknown
ENSSSCG00000024419	RBBP8	2.75036	0.0573061	NS	NS	NS	NS	Unknown
ENSSSCG00000001418	NEU1	3.53871	0.0574302	NS	NS	NS	NS	Unknown
ENSSSCG00000022536	SLC37A2	2.07824	0.0574302	NS	NS	NS	NS	Unknown
ENSSSCG00000026922	DRAM2	3.21737	0.0575454	NS	NS	-1.51464	NS	Quantitative
ENSSSCG00000034746	CAPN8	3.3179	0.0576575	1.48526	NS	NS	NS	Quantitative
ENSSSCG00000028172	FAM78A	2.87812	0.057674	NS	NS	NS	NS	Unknown
ENSSSCG00000028060	SLC4A8	1.87177	0.05768	-2.61237	NS	NS	NS	Quantitative
ENSSSCG00000037371	TMPPE	1.54729	0.05768	NS	NS	NS	NS	Unknown
ENSSSCG00000015579	PTGS2	6.13566	0.0583375	-2.27837	NS	NS	NS	Quantitative
ENSSSCG00000034639	MGAM	-1.4809	0.0588194	NS	NS	NS	NS	Unknown
ENSSSCG00000007925	NAGPA	-1.32879	0.0590887	NS	NS	NS	NS	Unknown
ENSSSCG00000031881	CDC42SE1	2.08986	0.0595737	NS	NS	NS	NS	Unknown
ENSSSCG00000009929	TRPV4	1.40037	0.0599758	NS	NS	NS	NS	Unknown
ENSSSCG00000014812	FOLR2	6.62947	0.059982	1.24522	NS	NS	NS	Quantitative
ENSSSCG00000003590	PTPRU	2.3681	0.059982	NS	NS	0.976526	NS	Quantitative
ENSSSCG00000006250	LYN	2.57287	0.0600751	NS	NS	NS	NS	Unknown
ENSSSCG00000021812	MS4A1	0.932113	0.0603065	NS	NS	NS	NS	Unknown
ENSSSCG00000025856	TMEM106A	0.71437	0.0604308	NS	NS	NS	NS	Unknown
ENSSSCG00000012893	UNC93B1	7.68931	0.0608012	NS	NS	NS	NS	Unknown
ENSSSCG00000010437	PAPSS2	4.00214	0.0610257	NS	2.20202	-2.23126	NS	Quantitative
ENSSSCG00000013258	HARBI1	7.01369	0.0611524	NS	NS	NS	NS	Unknown
ENSSSCG00000038126	MGAT3	-2.6925	0.0611524	NS	NS	NS	NS	Unknown
ENSSSCG00000036822	TMEM273	2.37899	0.0624083	NS	NS	-2.90102	NS	Quantitative
ENSSSCG00000016199	CYP27A1	2.14511	0.0638448	NS	NS	2.01932	NS	Quantitative
ENSSSCG00000024669	NBL1	2.71967	0.0640568	NS	NS	NS	NS	Unknown
ENSSSCG00000011575	ATG7	1.23662	0.0648369	NS	NS	NS	NS	Unknown
ENSSSCG00000040486	BIRC5	1.46192	0.065319	NS	NS	-1.69445	NS	Quantitative
ENSSSCG00000032452	WFS1	6.69652	0.0653234	NS	NS	NS	NS	Unknown
ENSSSCG00000035195	HNMT	3.31015	0.06556	NS	NS	-1.83881	NS	Quantitative
ENSSSCG00000017499	STARD3	2.06525	0.06556	NS	NS	NS	NS	Unknown
ENSSSCG00000013297	CD44	1.81073	0.0656398	NS	NS	NS	NS	Unknown
ENSSSCG00000003114	DHX34	1.25026	0.0660361	-0.951214	NS	NS	NS	Quantitative
ENSSSCG00000005277	GCNT1	-4.61981	0.0660361	NS	NS	NS	NS	Unknown
ENSSSCG00000021464	SOAT1	2.3847	0.0660361	NS	NS	NS	NS	Unknown
ENSSSCG00000007817	IL4R	2.54295	0.0662928	NS	NS	NS	NS	Unknown
ENSSSCG00000015519	RASAL2	1.81946	0.0664154	-1.07996	NS	NS	NS	Quantitative
ENSSSCG00000025523	COL2A1	3.1242	0.0664154	NS	NS	NS	NS	Unknown
ENSSSCG00000034973	CXCL12	5.12328	0.066747	NS	NS	NS	NS	Unknown
ENSSSCG00000037241	RGS2	-1.21295	0.0671914	NS	NS	NS	NS	Unknown
ENSSSCG00000028637	CYP27B1	3.96713	0.0677672	NS	NS	NS	NS	Unknown
ENSSSCG00000034219	TRBV30	1.25132	0.0678093	-4.52757	NS	NS	NS	Quantitative
ENSSSCG00000017943	ACAP1	-8.85941	0.0678093	-1.36684	NS	NS	NS	Quantitative
ENSSSCG00000019381	U6	1.39548	0.0678093	NS	NS	NS	NS	Unknown
ENSSSCG00000037319	PDCD1	2.11661	0.0678727	NS	NS	NS	NS	Unknown
ENSSSCG00000008727	MSX1	2.08432	0.0678978	NS	NS	NS	NS	Unknown
ENSSSCG00000040888	KCTD13	5.62484	0.0686917	NS	NS	NS	NS	Unknown
ENSSSCG00000012035	SYNJ1	1.65965	0.0692402	NS	NS	-0.910637	NS	Quantitative
ENSSSCG00000007625	ARPC1B	2.47695	0.069267	NS	NS	NS	NS	Unknown
ENSSSCG00000036673	PPT1	1.37602	0.069307	NS	NS	-1.29569	NS	Quantitative
ENSSSCG00000024549	LYL1	1.55272	0.069307	NS	NS	NS	NS	Unknown
ENSSSCG00000017137	METRNL	1.12303	0.0693433	NS	NS	NS	NS	Unknown
ENSSSCG00000013316	WT1	3.65957	0.0699841	NS	NS	NS	NS	Unknown
ENSSSCG00000034390	CARD11	-1.99499	0.0702342	-1.81957	NS	NS	NS	Quantitative
ENSSSCG00000034197	EDEM1	3.68379	0.0702342	NS	NS	-1.17407	NS	Quantitative
ENSSSCG00000005689	FNBP1	2.54727	0.0702504	NS	NS	NS	NS	Unknown
ENSSSCG00000026977	TRAIP	2.95047	0.0704835	NS	NS	-1.17172	NS	Quantitative
ENSSSCG00000007954	SLX4	2.42384	0.0707171	NS	NS	NS	NS	Unknown
ENSSSCG00000023178	BATF2	9.30257	0.0707171	NS	NS	NS	NS	Unknown
ENSSSCG00000037087	PRRT4	2.9987	0.0707171	NS	NS	NS	NS	Unknown
ENSSSCG00000024633	JAKMIP3	1.59939	0.07083	NS	NS	1.39054	NS	Quantitative
ENSSSCG00000001888	RPP25	1.84789	0.0708672	NS	NS	NS	NS	Unknown
ENSSSCG00000007800	SEPTIN1	-1.5295	0.0709735	-2.46203	NS	NS	NS	Quantitative
ENSSSCG00000040535	LY6E	-0.94068	0.0709735	NS	NS	NS	NS	Unknown
ENSSSCG00000010665	SHTN1	-0.726319	0.0712416	NS	NS	-1.74914	NS	Quantitative
ENSSSCG00000000080	GRAP2	-0.663605	0.0712416	NS	NS	NS	NS	Unknown
ENSSSCG00000001900	CSK	1.37102	0.0712416	NS	NS	NS	NS	Unknown
ENSSSCG00000014980	CFAP300	0.980712	0.0712416	NS	NS	NS	NS	Unknown
ENSSSCG00000037562	SLC2A4RG	1.49659	0.0716594	0.66406	NS	0.689011	NS	Quantitative
ENSSSCG00000003914	PRDX1	-1.21144	0.0719113	NS	NS	NS	NS	Unknown
ENSSSCG00000003980	EXO5	1.86182	0.0719113	NS	NS	NS	NS	Unknown
ENSSSCG00000008467	EML4	2.2727	0.0719972	-1.05328	NS	-1.03433	NS	Quantitative
ENSSSCG00000017602	STXBP4	2.58075	0.0720165	NS	NS	NS	NS	Unknown
ENSSSCG00000031348	ALPK1	-1.20965	0.072574	-1.17498	NS	NS	NS	Quantitative
ENSSSCG00000008812	ATP10D	-1.41906	0.072574	NS	NS	NS	NS	Unknown
ENSSSCG00000013403	GALNT18	2.14702	0.0726252	NS	NS	NS	NS	Unknown
ENSSSCG00000017355	GRN	1.79668	0.0726252	NS	NS	NS	NS	Unknown
ENSSSCG00000017109	ADAMTS16	4.01728	0.0726761	NS	NS	NS	NS	Unknown
ENSSSCG00000003694	EMILIN2	5.13502	0.0727915	NS	NS	NS	NS	Unknown
ENSSSCG00000029260	NDNF	-0.789694	0.0727915	NS	NS	NS	NS	Unknown
ENSSSCG00000006947	SYDE2	-2.82778	0.0728479	NS	NS	NS	NS	Unknown
ENSSSCG00000040912	SNX6	1.97351	0.0733361	NS	NS	NS	NS	Unknown
ENSSSCG00000032777	CXCL9	6.49434	0.073519	NS	NS	NS	4.18227	Quantitative
ENSSSCG00000015717	C1QL2	2.3674	0.073519	NS	NS	NS	NS	Unknown
ENSSSCG00000040464	LEP	3.33268	0.073519	NS	NS	NS	NS	Unknown
ENSSSCG00000004870	CNDP2	-1.24664	0.0737503	NS	NS	NS	NS	Unknown
ENSSSCG00000008388	REL	1.8123	0.0739782	-1.45197	NS	NS	NS	Quantitative
ENSSSCG00000022448	CLNK	2.26029	0.0739782	NS	NS	NS	NS	Unknown
ENSSSCG00000007586	FSCN1	2.30567	0.0742128	NS	NS	NS	NS	Unknown
ENSSSCG00000033539	CRYBG2	2.39575	0.0749505	-3.02203	NS	NS	NS	Quantitative
ENSSSCG00000039408	ADCY7	2.00727	0.0759017	NS	NS	-1.82325	NS	Quantitative
ENSSSCG00000006988	PDGFRL	1.80414	0.0759017	NS	NS	NS	NS	Unknown
ENSSSCG00000009625	PDLIM2	2.01084	0.0759017	NS	NS	NS	NS	Unknown
ENSSSCG00000029521	CD82	1.96965	0.0759017	NS	NS	NS	NS	Unknown
ENSSSCG00000013227	KBTBD4	2.62167	0.0759237	NS	NS	-0.626486	NS	Quantitative
ENSSSCG00000016573	IRF5	-1.35178	0.0761991	NS	NS	NS	NS	Unknown
ENSSSCG00000036062	RNF122	2.93951	0.0761991	NS	NS	NS	NS	Unknown
ENSSSCG00000024206	CPPED1	1.18325	0.0765903	NS	NS	NS	NS	Unknown
ENSSSCG00000012854	RASSF7	1.59529	0.0765998	NS	NS	NS	NS	Unknown
ENSSSCG00000009833	SH2B3	2.17351	0.0767207	NS	NS	-0.901681	NS	Quantitative
ENSSSCG00000007198	ANGPT4	-0.707504	0.0768262	NS	NS	1.09944	NS	Quantitative
ENSSSCG00000029438	SESN2	-1.17781	0.0771378	-1.0751	NS	NS	NS	Quantitative
ENSSSCG00000003789	CTH	2.59389	0.0773929	NS	NS	NS	NS	Unknown
ENSSSCG00000002729	VAC14	0.986799	0.0775115	NS	NS	NS	NS	Unknown
ENSSSCG00000001782	ABHD17C	2.12547	0.0777269	NS	NS	-1.53325	NS	Quantitative
ENSSSCG00000010900	DENND1B	0.597937	0.0782807	NS	NS	NS	NS	Unknown
ENSSSCG00000028974	UST	-0.67243	0.0782807	NS	NS	NS	NS	Unknown
ENSSSCG00000032929	ENKUR	1.40726	0.0782807	NS	NS	NS	NS	Unknown
ENSSSCG00000007541	PDGFA	2.37987	0.0783344	NS	NS	NS	NS	Unknown
ENSSSCG00000013766	IL27RA	1.85331	0.0787702	NS	NS	-1.84283	NS	Quantitative
ENSSSCG00000002739	PHLPP2	1.26566	0.0793974	NS	NS	-0.764101	NS	Quantitative
ENSSSCG00000009517	GPR183	-0.74355	0.0793974	NS	NS	NS	NS	Unknown
ENSSSCG00000037106	ECRG4	2.73007	0.0793974	NS	NS	NS	NS	Unknown
ENSSSCG00000009230	WDFY3	1.8802	0.0795287	NS	NS	NS	NS	Unknown
ENSSSCG00000024081	NRBF2	1.65975	0.079741	NS	NS	NS	NS	Unknown
ENSSSCG00000026018	MFSD1	-1.34524	0.080366	NS	NS	-0.987153	NS	Quantitative
ENSSSCG00000039416	CXCR4	3.54579	0.080366	NS	NS	NS	NS	Unknown
ENSSSCG00000027722	BMP2K	3.65351	0.0808486	NS	NS	NS	NS	Unknown
ENSSSCG00000009209	NAP1L5	-3.15555	0.0810113	NS	NS	NS	NS	Unknown
ENSSSCG00000011435	TWF2	2.33646	0.0810113	NS	NS	NS	NS	Unknown
ENSSSCG00000016535	CALD1	1.79446	0.0810113	NS	NS	NS	NS	Unknown
ENSSSCG00000013772	ASF1B	-0.783627	0.0821394	NS	NS	-2.02164	NS	Quantitative
ENSSSCG00000031600	SYNGR2	1.37859	0.0822978	NS	NS	NS	NS	Unknown
ENSSSCG00000030831	DENND3	1.67108	0.0822998	NS	NS	NS	NS	Unknown
ENSSSCG00000015844	GSR	-1.5492	0.0824652	NS	NS	-1.18988	NS	Quantitative
ENSSSCG00000013455	IZUMO4	-0.998895	0.0827115	NS	NS	1.25637	NS	Quantitative
ENSSSCG00000008392	BCL11A	1.53115	0.0828255	NS	NS	-2.72522	NS	Quantitative
ENSSSCG00000013767	PALM3	1.72853	0.0829585	NS	NS	NS	NS	Unknown
ENSSSCG00000016600	TMEM229A	2.11319	0.082975	3.11443	NS	NS	NS	Quantitative
ENSSSCG00000013010	NAALADL1	1.68903	0.0831297	NS	NS	-1.72446	NS	Quantitative
ENSSSCG00000031789	ACSL5	1.64322	0.0831297	NS	NS	NS	NS	Unknown
ENSSSCG00000039708	KLRB1	2.85695	0.0831702	NS	NS	NS	NS	Unknown
ENSSSCG00000024052	GPX4	-1.46308	0.083396	0.584993	NS	NS	NS	Quantitative
ENSSSCG00000003582	SMPDL3B	3.39931	0.0841725	NS	NS	-1.28316	NS	Quantitative
ENSSSCG00000034102	DGAT2	2.51507	0.0843193	1.33011	NS	NS	NS	Quantitative
ENSSSCG00000024399	EVC2	-1.03841	0.0843443	NS	NS	0.746641	NS	Quantitative
ENSSSCG00000015560	ARPC5	2.41601	0.0847071	NS	NS	-1.22165	NS	Quantitative
ENSSSCG00000014852	ARRB1	2.4646	0.0847071	NS	NS	NS	NS	Unknown
ENSSSCG00000000981	CRELD2	-1.15485	0.0848016	NS	NS	NS	NS	Unknown
ENSSSCG00000006625	RFX5	-1.40689	0.0848102	-1.25839	NS	NS	NS	Quantitative
ENSSSCG00000038693	RAB19	-0.84919	0.0849465	NS	NS	NS	NS	Unknown
ENSSSCG00000027915	SNORD4B	-0.9521	0.0850676	NS	NS	NS	NS	Unknown
ENSSSCG00000010261	PPA1	1.60977	0.0852172	NS	NS	NS	NS	Unknown
ENSSSCG00000012117	TLR7	-1.48741	0.0852172	NS	NS	NS	NS	Unknown
ENSSSCG00000004522	ME2	3.28782	0.0852293	NS	NS	-1.29009	NS	Quantitative
ENSSSCG00000027272	PIK3CG	1.8725	0.0852293	NS	NS	NS	NS	Unknown
ENSSSCG00000014943	DEUP1	5.16881	0.0855975	NS	NS	NS	NS	Unknown
ENSSSCG00000029753	CYTIP	5.50452	0.0855975	NS	NS	NS	NS	Unknown
ENSSSCG00000028517	SC5D	2.53097	0.0860544	0.917103	NS	NS	NS	Quantitative
ENSSSCG00000013147	FAM111B	2.14059	0.0868436	NS	NS	NS	NS	Unknown
ENSSSCG00000004402	METTL24	-1.73898	0.0868615	NS	NS	1.12024	NS	Quantitative
ENSSSCG00000038398	CD226	1.31513	0.0875921	-2.47613	NS	NS	NS	Quantitative
ENSSSCG00000004674	SHF	2.58049	0.0875921	0.620126	NS	0.712118	NS	Quantitative
ENSSSCG00000012000	GBE1	3.3327	0.0875921	0.708518	NS	NS	-0.850763	Quantitative
ENSSSCG00000015111	C2CD2L	3.03173	0.0875921	NS	NS	NS	NS	Unknown
ENSSSCG00000020934	SPAG11	2.42998	0.0875921	NS	NS	NS	NS	Unknown
ENSSSCG00000014088	IQGAP2	2.35991	0.0876143	NS	NS	-1.61112	NS	Quantitative
ENSSSCG00000024392	THEMIS	1.74142	0.0878463	NS	NS	NS	NS	Unknown
ENSSSCG00000003481	PADI1	1.94263	0.08861	-4.50528	NS	-5.15238	NS	Quantitative
ENSSSCG00000040465	KLRK1	1.70179	0.0886387	-2.25487	NS	NS	NS	Quantitative
ENSSSCG00000008123	ARID5A	1.4142	0.0895162	-1.94883	NS	NS	NS	Quantitative
ENSSSCG00000036612	TNFAIP2	1.90481	0.0895162	NS	NS	NS	NS	Unknown
ENSSSCG00000000607	ART4	1.01939	0.0896171	1.34177	NS	NS	NS	Quantitative
ENSSSCG00000014441	CSF1R	1.20238	0.089829	NS	NS	NS	NS	Unknown
ENSSSCG00000017493	ZPBP2	1.76184	0.089829	NS	NS	NS	NS	Unknown
ENSSSCG00000032710	E2F2	0.720101	0.0900451	NS	NS	NS	NS	Unknown
ENSSSCG00000029163	BCAT1	3.90489	0.0902513	NS	NS	-2.01276	NS	Quantitative
ENSSSCG00000005628	ST6GALNAC4	1.88676	0.0908814	NS	NS	NS	NS	Unknown
ENSSSCG00000006979	MSR1	1.80172	0.091138	NS	NS	-1.68285	NS	Quantitative
ENSSSCG00000013775	ADGRE5	3.0748	0.0914459	NS	NS	NS	NS	Unknown
ENSSSCG00000032474	CXCL10	1.66451	0.0917574	-3.86187	NS	NS	NS	Quantitative
ENSSSCG00000011364	NCKIPSD	-1.24594	0.0920026	NS	NS	NS	NS	Unknown
ENSSSCG00000012386	NALF2	-0.698842	0.0924813	NS	NS	NS	NS	Unknown
ENSSSCG00000012982	SIPA1	2.70377	0.0924813	NS	NS	NS	NS	Unknown
ENSSSCG00000009682	HMBOX1	1.57936	0.0926116	NS	NS	NS	NS	Unknown
ENSSSCG00000007667	LRCH4	1.95669	0.0929123	NS	NS	NS	NS	Unknown
ENSSSCG00000036074	AP1S2	1.22072	0.092961	NS	NS	-1.31354	NS	Quantitative
ENSSSCG00000010131	TXNRD2	1.11942	0.0929731	NS	NS	NS	NS	Unknown
ENSSSCG00000027478	PPCDC	1.11797	0.0930146	NS	NS	NS	NS	Unknown
ENSSSCG00000002004	PSME2	2.43649	0.0936401	NS	NS	NS	NS	Unknown
ENSSSCG00000037264	RAB31	-1.16072	0.0939555	NS	NS	NS	NS	Unknown
ENSSSCG00000017705	CCL5	5.61002	0.0941926	-2.35207	NS	NS	NS	Quantitative
ENSSSCG00000005235	KANK1	2.28422	0.0945102	NS	NS	NS	NS	Unknown
ENSSSCG00000029511	UBASH3A	0.764946	0.0951298	-2.03225	NS	NS	NS	Quantitative
ENSSSCG00000020754	POLR1G	-0.828867	0.0951298	NS	NS	NS	NS	Unknown
ENSSSCG00000003882	SLC5A9	1.84998	0.0952459	1.23879	NS	NS	NS	Quantitative
ENSSSCG00000009664	PTK2B	1.6288	0.0952459	NS	NS	NS	NS	Unknown
ENSSSCG00000033880	TSPAN32	5.33771	0.0954522	NS	NS	-1.48723	NS	Quantitative
ENSSSCG00000013629	SMARCA4	1.60632	0.0957401	NS	NS	NS	NS	Unknown
ENSSSCG00000005683	TOR1B	7.84879	0.0958539	NS	NS	NS	NS	Unknown
ENSSSCG00000007465	B4GALT5	1.22536	0.0958539	NS	NS	NS	NS	Unknown
ENSSSCG00000013853	HSH2D	2.18916	0.0958539	NS	NS	NS	NS	Unknown
ENSSSCG00000017494	IKZF3	-0.74553	0.0958539	NS	NS	NS	NS	Unknown
ENSSSCG00000038879	RELB	1.29686	0.0958539	NS	NS	NS	NS	Unknown
ENSSSCG00000005994	SNTB1	-0.748371	0.0959817	NS	NS	NS	NS	Unknown
ENSSSCG00000004894	SERPINB5	1.49783	0.096458	NS	5.12626	-6.49551	NS	Quantitative
ENSSSCG00000040678	TYMS	1.20267	0.0965206	NS	NS	-1.72294	NS	Quantitative
ENSSSCG00000004647	DTWD1	-0.828867	0.096956	NS	NS	NS	NS	Unknown
ENSSSCG00000039684	PGPEP1	0.764946	0.0969849	NS	NS	NS	NS	Unknown
ENSSSCG00000025120	BORA	1.84998	0.0972257	NS	NS	NS	NS	Unknown
ENSSSCG00000001507	TAPBP	1.6288	0.097511	NS	NS	NS	NS	Unknown
ENSSSCG00000002386	IFT43	-0.715733	0.0978823	NS	NS	NS	NS	Unknown
ENSSSCG00000008978	CXCL11	5.33771	0.098344	NS	NS	NS	NS	Unknown
ENSSSCG00000010277	SLC29A3	1.60632	0.0983454	NS	NS	NS	NS	Unknown
ENSSSCG00000013242	ACP2	1.22536	0.0983454	NS	NS	NS	NS	Unknown
ENSSSCG00000038844	SMIM5	2.18916	0.0983454	NS	NS	NS	NS	Unknown
ENSSSCG00000040743	M6PR	1.29686	0.0984787	NS	NS	NS	NS	Unknown
ENSSSCG00000016616	FAM3C	-0.748371	0.0992512	NS	NS	NS	NS	Unknown
ENSSSCG00000002292	PLEKHH1	1.49783	0.0998813	NS	NS	NS	NS	Unknown
ENSSSCG00000007811	SPNS1	1.20267	0.0999445	NS	NS	NS	NS	Unknown
