# Supplementary material for: Maternal dietary antioxidant supplementation regulates weaned piglets’ adipose tissue transcriptome and morphology
Source: PLoS One. 2024 Sep 12;19(9):e0310399. doi: 10.1371/journal.pone.0310399 (PMC11392410; doi:10.1371/journal.pone.0310399)
Supplement: S4 Table — (XLSX) [file pone.0310399.s005.xlsx]

## Sheet: CTvsVE
external_gene_name	ensembl_gene_id	log2FoldChange	FC	1/FC	pvalue	padj	G117	G206	G25	G35	G41	G47	C	G127	G179	G220	G77	G85	G91	VE
JAKMIP2	ENSSSCG00000014420	-6.01781	0.0154333	64.7951	1.75217e-09	2.01149e-06	0	0.952363	0	1.06698	0.905463	1.07819	0.667167	43.5161	17.2999	65.1274	4.91863	63.0161	76.3078	45.031
DAO	ENSSSCG00000009942	-5.06178	0.0299399	33.4002	3.36497e-06	0.000733694	6.02136	0	3.69512	2.13397	4.52732	0	2.72963	92.1091	298.169	5.92067	42.3002	102.026	2.79175	90.5527
SCD	ENSSSCG00000010554	-3.18653	0.10984	9.10416	2.61342e-08	1.62511e-05	5557.72	1683.78	3766.56	10562.1	3821.96	4185.54	4929.6	118187	21942.4	26221.7	7322.86	57614.7	37988.3	44879.4
TMEM229A	ENSSSCG00000016600	-3.10888	0.115914	8.62711	0.000409021	0.0195152	9.63418	3.80945	11.0854	0	0	1.07819	4.26786	64.5489	42.7409	11.8413	36.3979	47.012	13.9588	36.0833
SLC30A2	ENSSSCG00000026386	-3.02636	0.122737	8.14749	4.47269e-06	0.000878296	7.22563	6.66654	9.85366	36.2774	20.8257	22.642	17.2485	76.1532	17.2999	68.0877	340.369	151.039	191.7	140.775
FRK	ENSSSCG00000004434	-2.97641	0.127061	7.87023	0.00236745	0.0519585	12.0427	0	0	1.06698	0.905463	1.07819	2.51556	24.6591	18.3175	6.90745	15.7396	40.0102	10.2364	19.3117
RHBG	ENSSSCG00000035121	-2.83945	0.139714	7.15748	3.2549e-05	0.00363265	7.22563	33.3327	20.939	3.20095	8.14917	3.23457	12.6803	31.9118	156.717	91.7704	181.006	36.0092	48.3903	90.9673
SPINK5	ENSSSCG00000014422	-2.75897	0.147729	6.76915	2.24657e-05	0.00286562	27.6983	13.3331	36.9512	28.8086	2.71639	5.39096	19.1497	191.471	83.4465	167.752	19.6745	124.032	187.047	128.904
CYP2A19	ENSSSCG00000002993	-2.70924	0.15291	6.53979	1.21324e-05	0.00177514	145.717	156.188	291.915	534.559	378.484	18.3293	254.198	3149.11	1630.26	1587.73	1488.38	341.087	1778.34	1662.49
PGLYRP2	ENSSSCG00000025560	-2.17525	0.221404	4.51663	4.08099e-06	0.000812063	21.6769	48.5705	77.5976	80.0238	51.6114	30.1894	51.6116	517.116	181.14	110.519	152.478	320.082	116.323	232.943
NGFR	ENSSSCG00000017548	-2.1619	0.223462	4.47504	4.4586e-05	0.00440663	840.582	883.793	1582.74	2609.84	510.681	310.519	1123.03	2768.35	1821.58	2808.37	7870.79	8515.17	6367.98	5025.37
RDH5	ENSSSCG00000000362	-2.04182	0.242857	4.11765	2.5293e-05	0.00304413	151.738	444.754	234.024	236.87	58.8551	191.918	219.693	1500.58	911.806	488.456	805.671	285.073	1435.89	904.579
THRSP	ENSSSCG00000033822	-2.02103	0.246382	4.05874	2.72681e-05	0.00320432	7592.94	20666.3	14030.4	13436.5	2432.07	2724.59	10147.1	54809.2	47095.4	39359.6	41295.8	21860.6	42685.9	41184.4
ANKEF1	ENSSSCG00000007063	-2.01352	0.247668	4.03766	0.000486676	0.0213931	180.641	131.426	229.098	513.219	38.0295	26.9548	186.561	504.787	613.637	650.287	837.151	1042.27	870.095	753.037
GAP43	ENSSSCG00000031244	-1.98115	0.253289	3.94806	0.0028725	0.0576974	43.3538	33.3327	9.85366	158.981	44.3677	54.9878	57.4794	221.932	21.3705	331.558	152.478	429.109	205.659	227.018
PENK	ENSSSCG00000006243	-1.96677	0.255824	3.90893	9.82004e-05	0.00759372	895.978	963.792	796.915	3066.51	515.209	423.729	1110.36	1658.69	4392.14	2702.79	7012	6947.77	3328.7	4340.35
PON3	ENSSSCG00000029515	-1.96632	0.255905	3.9077	5.94635e-06	0.0010319	586.481	1760.92	1904.22	1338	529.696	294.346	1068.94	2893.82	4819.55	3591.88	6066.64	2948.75	4741.32	4176.99
CD164L2	ENSSSCG00000003575	-1.95297	0.258284	3.87171	0.00154376	0.040681	21.6769	29.5233	19.7073	10.6698	11.771	16.1729	18.2535	79.7795	141.452	28.6166	127.884	8.00204	38.1539	70.6481
PSPH	ENSSSCG00000007748	-1.91277	0.265582	3.76532	1.47221e-11	2.74641e-08	407.044	467.61	347.342	408.655	154.834	348.256	355.623	1620.97	1465.4	923.625	1687.09	1519.39	815.191	1338.61
LEP	ENSSSCG00000040464	-1.87404	0.272808	3.66558	0.001232	0.0353585	550.352	282.852	1901.76	1599.41	142.158	616.725	848.875	1739.92	4225.24	1221.63	2607.86	5657.44	3215.17	3111.21
KCNS1	ENSSSCG00000007385	-1.86084	0.275317	3.63218	0.000338494	0.0171244	9.63418	12.3807	23.4024	50.1482	39.8404	45.284	30.115	73.2521	47.8291	177.62	51.1537	181.046	126.559	109.577
NTM	ENSSSCG00000015253	-1.82766	0.28172	3.54962	0.00057122	0.0231027	4.81709	4.76182	8.62195	5.33492	9.9601	10.7819	7.37963	48.593	26.4587	20.7224	11.8047	10.0026	39.0845	26.111
BFSP1	ENSSSCG00000007084	-1.78968	0.289237	3.45737	0.000685574	0.0246424	40.9453	9.52363	18.4756	27.7416	9.9601	28.033	22.4465	145.054	25.441	114.466	46.2351	89.0227	42.8068	77.1709
SCX	ENSSSCG00000034551	-1.78329	0.290521	3.44209	0.002493	0.0534562	27.6983	22.8567	66.5122	20.2727	14.4874	3.23457	25.8436	89.9333	77.3407	98.6779	58.0398	174.044	33.501	88.5895
B3GNT4	ENSSSCG00000009798	-1.76407	0.294416	3.39656	0.000143552	0.00956416	12.0427	27.6185	17.2439	24.5406	6.33824	7.54734	15.8886	60.1973	45.7938	20.7224	74.7632	73.0186	49.3209	53.9694
MEGF6	ENSSSCG00000024678	-1.73964	0.299445	3.33951	2.59859e-07	0.000102056	128.857	201.901	251.268	148.311	102.317	69.0042	150.276	337.25	671.643	408.526	749.599	355.091	487.626	501.622
GRIA2	ENSSSCG00000024685	-1.68003	0.312077	3.20434	0.000152728	0.009997	172.211	167.616	230.329	88.5596	41.6513	42.0495	123.736	353.931	430.462	200.316	545.968	449.114	396.429	396.037
RBP1	ENSSSCG00000011664	-1.67112	0.31401	3.18461	0.00526097	0.0832952	298.659	118.093	22.1707	346.77	196.486	74.3952	176.096	786.916	124.152	641.406	402.344	977.249	432.721	560.798
CROCC2	ENSSSCG00000036261	-1.65595	0.317328	3.15131	8.71033e-05	0.00702665	717.746	438.087	803.073	910.137	143.969	319.145	555.359	2787.21	1086.84	1465.37	1076.2	1799.46	2281.79	1749.48
FFAR4	ENSSSCG00000010478	-1.62912	0.323286	3.09324	0.000911418	0.0293965	161.372	259.995	358.427	344.636	56.1387	49.5968	205.028	490.281	690.978	449.971	1075.21	444.113	653.27	633.971
LRFN2	ENSSSCG00000001597	-1.52107	0.348428	2.87004	0.00405653	0.0718504	6.02136	8.57127	11.0854	6.4019	1.81093	2.15638	6.00787	18.857	14.247	7.89423	25.5769	16.0041	19.5423	17.0202
ELOVL6	ENSSSCG00000036236	-1.52098	0.348448	2.86987	0.000532034	0.0224656	8900.78	8168.42	7014.57	14108.7	2404.91	1651.79	7041.53	27350.6	21376.6	20793.4	14355.5	19247.9	18124	20208
ABCD2	ENSSSCG00000000781	-1.50575	0.352147	2.83972	0.000257482	0.0145555	358.873	534.276	421.244	335.033	86.9245	243.671	330.004	583.841	1415.54	442.077	1279.83	1089.28	811.469	937.005
PHGDH	ENSSSCG00000006717	-1.49725	0.354227	2.82305	3.45004e-05	0.0037042	399.818	469.515	198.305	968.821	247.192	351.49	439.19	1080.65	1098.03	1913.36	1039.8	1179.3	1128.8	1239.99
RBP4	ENSSSCG00000010479	-1.488	0.356507	2.805	0.00155238	0.0407165	3332.22	4138.97	2925.31	6458.45	807.673	768.75	3071.9	9311.72	5519.68	8237.63	12373.3	7260.85	8995.95	8616.52
CAPN8	ENSSSCG00000034746	-1.48358	0.357599	2.79643	0.000390516	0.0190459	62.6221	58.0942	44.3415	72.5549	25.353	18.3293	46.8825	114.592	80.3936	141.109	65.9096	234.06	149.824	130.981
DCST1	ENSSSCG00000035071	-1.4631	0.362712	2.75701	0.000938863	0.0299393	30.1068	31.428	46.8049	72.5549	12.6765	30.1894	37.2934	116.768	101.764	75.982	169.201	40.0102	111.67	102.566
DGKB	ENSSSCG00000015355	-1.43887	0.368857	2.71108	0.00253204	0.0540603	205.931	300.947	77.5976	196.325	54.3278	60.3787	149.251	274.151	482.362	314.782	727.957	417.106	212.173	404.755
SLITRK6	ENSSSCG00000009486	-1.42607	0.372143	2.68714	0.000113535	0.00823963	108.384	214.282	215.549	101.363	80.5862	111.054	138.536	245.866	659.431	172.686	410.214	397.101	348.038	372.223
CIDEC	ENSSSCG00000011557	-1.41334	0.37544	2.66354	0.00302691	0.0597178	8547.92	10575	8013.49	26395	2243.74	5216.29	10165.3	27359.3	21291.1	17758.1	33477.2	42729.9	19837.2	27075.5
OGN	ENSSSCG00000034607	-1.3959	0.380007	2.63153	7.58441e-08	3.77299e-05	4853.22	5980.84	3975.95	1859.75	5589.43	3669.08	4321.38	13196.3	11127.9	11403.2	9634.61	13992.6	8878.7	11372.2
SPOCK1	ENSSSCG00000032423	-1.36131	0.389227	2.56919	0.00191244	0.0466711	102.363	148.569	65.2805	50.1482	34.4076	20.4856	70.209	229.91	219.81	146.043	143.624	218.056	124.698	180.357
ART4	ENSSSCG00000000607	-1.34115	0.394707	2.53353	0.00120923	0.0353154	65.0307	115.236	117.012	83.2247	134.914	44.2058	93.2706	109.516	299.186	429.249	269.541	97.0247	214.965	236.58
COL4A5	ENSSSCG00000012572	-1.33944	0.395174	2.53053	0.00110731	0.0329849	611.77	794.271	957.037	1153.41	427.379	254.453	699.72	1278.65	3766.29	1458.46	1856.29	1079.28	1184.63	1770.6
AACS	ENSSSCG00000009755	-1.33716	0.3958	2.52653	0.000582187	0.0232515	2056.9	2016.15	2686.35	3674.69	541.467	1105.15	2013.45	5564.98	4766.63	5326.63	5089.8	2978.76	6793.26	5086.68
DGAT2	ENSSSCG00000034102	-1.32909	0.398018	2.51245	3.83972e-06	0.000784985	8250.47	15999.7	11734.5	12911.6	3863.61	8989.96	10291.6	29152.2	24124.2	23362	29319	20356.2	28828.5	25857
ME1	ENSSSCG00000004454	-1.32877	0.398107	2.51189	3.53826e-05	0.00374504	1204.27	1144.74	886.829	1375.34	490.761	423.729	920.946	3194.08	1716.76	2092.96	2255.68	2992.76	1625.73	2313
ANGPTL1	ENSSSCG00000015522	-1.32472	0.399225	2.50485	0.00521189	0.0830022	2219.47	2216.15	1184.9	1906.7	1068.45	135.852	1455.25	3063.53	2913.51	3866.2	3215.8	4695.2	4116.9	3645.19
CNTN3	ENSSSCG00000011522	-1.31692	0.40139	2.49134	0.00228244	0.0509926	240.854	293.328	139.183	153.646	94.1682	37.7367	159.819	539.6	294.098	379.91	259.704	595.152	320.121	398.097
ESR1	ENSSSCG00000025777	-1.31645	0.401521	2.49053	0.00685302	0.0981521	107.18	143.807	151.5	136.574	37.124	12.9383	98.1872	158.834	242.199	257.549	248.883	236.06	322.912	244.406
COL4A6	ENSSSCG00000012571	-1.30788	0.403913	2.47578	0.00661728	0.0960664	93.9332	140.95	103.463	160.048	124.954	44.2058	111.259	138.526	763.231	157.885	210.517	139.035	244.743	275.656
SH3GL2	ENSSSCG00000005177	-1.28057	0.411632	2.42935	0.000989406	0.0310208	108.384	99.0458	118.244	186.722	52.5169	53.9096	103.137	279.954	107.87	248.668	175.103	398.101	292.203	250.317
G0S2	ENSSSCG00000015617	-1.27237	0.413979	2.41558	0.000129637	0.00904066	557.578	528.562	824.012	875.993	240.853	304.05	555.175	1481	1096	888.101	1926.14	1379.35	1273.04	1340.6
SFRP1	ENSSSCG00000025822	-1.26832	0.415141	2.40882	0.00325135	0.0628485	3586.32	4784.67	2577.96	9623.12	1821.79	1237.76	3938.61	9005.66	8137.06	8873.12	11981.8	12261.1	6665.77	9487.42
CHAD	ENSSSCG00000017569	-1.2599	0.417573	2.39479	0.00667733	0.0965625	256.51	219.996	179.829	331.832	108.656	46.3622	190.531	423.557	616.69	866.392	317.743	255.065	257.772	456.203
DPT	ENSSSCG00000035937	-1.25286	0.419615	2.38314	0.00282536	0.0571351	8703.27	11943.6	2754.1	15749.7	5524.23	5599.05	8379	21386	6856.86	23520.9	19769	28311.2	19966.6	19968.4
FOLR2	ENSSSCG00000014812	-1.24359	0.422321	2.36787	0.000638894	0.0242617	2186.96	1754.25	1090.06	3560.52	1495.83	1083.58	1861.87	3003.34	2502.38	5119.41	4138.53	8107.07	3581.82	4408.76
SLC5A9	ENSSSCG00000003882	-1.23756	0.424089	2.358	0.00325556	0.0628485	33.7196	33.3327	27.0976	50.1482	5.43278	17.2511	27.8303	53.6699	53.935	58.22	73.7794	74.0189	79.0996	65.4538
LPL	ENSSSCG00000040631	-1.23129	0.425937	2.34777	0.000553619	0.0228238	30298.3	62504.6	71781.4	60916.2	15583.9	32075.1	45526.6	132637	154528	74649.8	101125	98551.1	79821.7	106885
ALDOC	ENSSSCG00000017759	-1.22862	0.426726	2.34342	0.0030291	0.0597178	8775.53	21444.4	12590.5	22282.9	3486.94	5207.66	12298	35437.3	32407.8	27245	30106.9	20634.3	27084.6	28819.3
NREP	ENSSSCG00000034993	-1.22757	0.427036	2.34172	0.000139064	0.00939089	1738.97	2444.72	2047.1	2065.68	1790.1	641.524	1788.01	3093.99	6841.6	4978.3	2893.14	3085.79	4230.43	4187.21
FGF18	ENSSSCG00000016997	-1.22185	0.428733	2.33246	0.00463306	0.0779328	517.837	239.043	559.195	649.793	120.427	128.305	369.1	1050.19	532.226	1010.46	700.413	880.224	989.21	860.454
COL15A1	ENSSSCG00000005380	-1.18398	0.440135	2.27203	0.00148301	0.0396777	16422.7	17188.3	10752.8	29501	6597.21	5230.31	14282	32923.6	25565.2	33345.2	36304.4	38692.9	27863.5	32449.1
COL3A1	ENSSSCG00000016034	-1.16087	0.447242	2.23592	0.00672985	0.0967594	516191	351348	77645.6	489454	403613	298511	356127	993493	347777	967465	515845	1.33066e+06	622394	796272
GDF10	ENSSSCG00000010376	-1.15512	0.449028	2.22703	0.00143694	0.0391367	49.3752	42.8563	19.7073	28.8086	15.3929	29.1112	30.8752	58.7467	54.9526	106.572	86.5679	41.0105	64.2103	68.6767
CTHRC1	ENSSSCG00000006051	-1.14559	0.452005	2.21237	0.00593931	0.0896241	150.534	361.898	107.159	315.827	660.988	273.861	311.711	517.842	501.697	951.255	537.114	1086.28	547.183	690.228
WNT5B	ENSSSCG00000000759	-1.14529	0.4521	2.2119	0.000234788	0.0136342	450.398	784.747	598.61	465.205	447.299	300.815	507.846	941.398	1354.48	1184.13	1751.03	484.123	1025.5	1123.45
BCAM	ENSSSCG00000020657	-1.11938	0.460291	2.17254	0.0037922	0.068782	26976.9	40309.7	30306.2	54023.5	10859.2	11768.5	29040.7	47389.8	63804	63363	99985.9	53626.7	50381.8	63091.9
JAZF1	ENSSSCG00000016691	-1.09903	0.46683	2.14211	9.45642e-05	0.00746707	1330.72	1734.25	1361.04	1821.34	826.688	509.984	1264	2238.9	3042.75	2687.99	3030.86	2732.7	2512.58	2707.63
RNF180	ENSSSCG00000016941	-1.09678	0.467559	2.13877	0.000491821	0.0215247	89.1161	72.3796	78.8293	34.1435	35.3131	36.6585	57.74	105.889	85.4818	160.845	130.836	117.03	138.657	123.123
PTPRD	ENSSSCG00000005194	-1.08908	0.470062	2.12738	0.00693002	0.0988753	146.921	197.139	124.402	73.6219	65.1934	30.1894	106.245	168.262	201.493	224.986	168.217	298.076	294.995	226.005
HHIP	ENSSSCG00000009045	-1.06976	0.476398	2.09908	0.00650175	0.0950364	51.7837	71.4272	52.9634	28.8086	28.0694	10.7819	40.639	92.1091	107.87	64.1406	94.4377	84.0214	68.8632	85.2403
MRAS	ENSSSCG00000027443	-1.0659	0.477676	2.09347	0.000475762	0.0211948	4370.3	3428.51	3065.72	8531.6	2745.36	3318.67	4243.36	10087.8	4823.62	10304.9	9590.34	9913.53	8579.05	8883.2
PLPP2	ENSSSCG00000014004	-1.06109	0.47927	2.08651	0.0015483	0.040681	416.678	359.993	306.695	384.114	276.166	126.148	311.633	400.348	1075.65	542.728	793.867	700.179	388.984	650.292
ADAMTS17	ENSSSCG00000038452	-1.05386	0.481677	2.07608	0.0017848	0.0445374	110.793	81.9032	73.9024	55.4831	89.6409	45.284	76.1678	214.679	162.823	253.602	95.4214	136.035	85.6137	158.029
COL1A2	ENSSSCG00000015326	-1.05203	0.482288	2.07345	0.00358434	0.0662859	247378	201063	64100.5	248394	196789	177054	189130	518993	195278	542199	239349	549752	307334	392151
DBP	ENSSSCG00000003148	-1.03755	0.487154	2.05274	0.00369049	0.0676933	208.339	321.899	344.878	466.272	201.918	95.959	273.211	398.898	565.808	618.71	897.158	435.111	449.472	560.859
FNDC5	ENSSSCG00000025834	-1.03631	0.487574	2.05097	0.00169076	0.0430595	45.7623	62.856	103.463	33.0765	57.0442	38.8149	56.8362	87.7575	150.611	117.427	66.8934	128.033	147.963	116.447
ECM2	ENSSSCG00000028549	-1.03469	0.488121	2.04867	1.24453e-06	0.000350441	8749.04	15306.4	7838.59	8752.46	8088.5	6657.83	9232.13	17282.4	16063.5	16153.6	22140.7	24048.1	17796.5	18914.1
WNT5A	ENSSSCG00000035859	-1.02343	0.491944	2.03275	2.09002e-06	0.000511335	197.501	241.9	316.549	198.459	131.292	232.889	219.765	353.206	405.021	444.05	471.205	413.105	590.92	446.251
CPZ	ENSSSCG00000032151	-1.01619	0.494419	2.02258	0.00106726	0.0324586	794.82	1098.07	449.573	1641.02	1053.05	714.841	958.564	1523.79	1712.69	3220.85	1563.14	1633.42	1981.21	1939.18
MFAP4	ENSSSCG00000036007	-1.01014	0.496499	2.0141	0.00100466	0.0313671	10339.9	11086.5	7134.05	16564.9	6831.72	3512.75	9244.96	15962.4	20069.9	17846.9	21572.1	19739	16531.8	18620.4
GLT8D2	ENSSSCG00000000848	-1.00253	0.499123	2.00351	0.00404411	0.0718504	2167.69	1219.02	821.549	1744.52	1074.79	617.804	1274.23	3291.27	1449.12	3273.15	1824.81	3657.93	1820.22	2552.75
GPC6	ENSSSCG00000009489	-1.00219	0.499242	2.00304	0.00291758	0.0582195	845.399	439.039	390.451	1131	1126.4	612.413	757.45	2317.96	961.671	1394.32	2086.48	1120.29	1222.79	1517.25
NDNF	ENSSSCG00000029260	-0.995859	0.501437	1.99427	0.00536185	0.0840548	98.7503	126.664	112.085	154.713	29.8803	71.1606	98.8756	216.855	136.364	285.179	165.266	165.042	213.104	196.968
TNK2	ENSSSCG00000011849	-0.97867	0.507447	1.97065	0.000486649	0.0213931	4994.12	7427.48	5245.84	7653.47	3145.58	3110.58	5262.85	8890.34	6324.64	12452.2	12589.7	12672.2	9298.39	10371.2
DBN1	ENSSSCG00000040706	-0.964748	0.512368	1.95172	0.0048049	0.0795874	3663.4	4079.92	1731.78	5074.57	3003.42	2513.26	3344.39	7455.76	2465.74	7384.07	5172.43	10558.7	6127.89	6527.43
SREBF1	ENSSSCG00000033626	-0.95861	0.514552	1.94344	0.000472066	0.0211342	6102.05	6356.07	4440.31	11119	4103.56	3352.1	5912.19	11272.1	8853.48	12077.2	11064.9	13132.3	12539.6	11489.9
RCOR2	ENSSSCG00000013049	-0.953363	0.516427	1.93638	0.0012371	0.0354367	51.7837	35.2374	75.1342	73.6219	41.6513	79.7861	59.5358	123.296	94.6406	183.541	107.226	101.026	80.0302	114.96
PTPRZ1	ENSSSCG00000016614	-0.94338	0.520013	1.92303	0.00167132	0.0428058	30.1068	31.428	27.0976	25.6076	11.771	15.0947	23.5176	44.9666	54.9526	37.4976	35.4141	45.0115	52.1127	44.9925
CD320	ENSSSCG00000032833	-0.936685	0.522432	1.91412	0.00493691	0.080565	1182.6	1722.83	1080.21	1582.34	387.538	663.088	1103.1	1817.52	1968.12	2118.61	2938.39	2262.58	1563.38	2111.43
TUB	ENSSSCG00000014581	-0.916582	0.529763	1.88764	0.00488858	0.0803493	587.685	511.419	303	505.75	194.675	204.856	384.564	659.269	548.508	1085.46	867.646	627.16	566.725	725.794
MDGA1	ENSSSCG00000001582	-0.916315	0.529861	1.88729	0.000496206	0.0216532	83.0948	64.7607	52.9634	42.6793	38.9349	44.2058	54.4398	116.768	64.1114	105.585	84.6004	125.032	118.184	102.38
SC5D	ENSSSCG00000028517	-0.915759	0.530065	1.88656	0.000268092	0.0148307	1175.37	1057.12	1075.28	1806.4	803.146	1617.29	1255.77	2264.29	1673	1885.73	1990.08	3497.89	2902.49	2368.91
LSS	ENSSSCG00000021418	-0.888219	0.540281	1.85089	4.66253e-05	0.00454795	2975.76	2934.23	2049.56	3259.63	2167.68	4843.23	3038.35	6862.49	4819.55	5549.64	4468.08	6057.54	5983.65	5623.49
SEMA3D	ENSSSCG00000015396	-0.887744	0.540459	1.85028	0.00540659	0.0843134	898.387	1050.46	679.903	419.324	712.6	525.079	714.292	2106.9	778.495	1430.83	842.069	1838.47	932.445	1321.54
ACACA	ENSSSCG00000017694	-0.886061	0.541089	1.84812	0.0022127	0.0502519	2680.71	3363.75	2947.48	3556.26	1851.67	2480.92	2813.46	10474.3	4088.88	4067.5	3453.86	4249.08	4861.37	5199.17
RAB6B	ENSSSCG00000036503	-0.871729	0.546492	1.82985	0.00301353	0.0595681	42.1495	45.7134	34.4878	44.8133	19.9202	53.9096	40.1656	71.0763	66.1467	56.2464	60.991	117.03	68.8632	73.3922
ARHGEF19	ENSSSCG00000003472	-0.866644	0.548421	1.82342	0.000780237	0.0267354	195.092	182.854	93.6098	160.048	151.212	78.708	143.587	262.547	309.363	236.827	192.81	335.085	235.438	262.012
LGALS1	ENSSSCG00000033854	-0.863536	0.549604	1.81949	0.00106896	0.0324586	40750.2	32657.5	27451.1	50677.4	26328.2	16358.3	32370.4	53740.2	44498.4	55907.9	77162.5	72766.6	49310.7	58897.7
IKBIP	ENSSSCG00000038772	-0.848243	0.555461	1.80031	0.0026168	0.0550819	1231.97	798.08	497.61	827.979	782.32	555.268	782.205	1743.54	899.595	1218.67	1346.72	2214.56	1025.5	1408.1
FKBP7	ENSSSCG00000015999	-0.839815	0.558715	1.78982	0.00221679	0.0502519	806.862	598.084	391.683	785.3	649.217	567.129	633.046	1565.13	531.209	1278.87	1073.24	1449.37	899.874	1132.95
NAALADL2	ENSSSCG00000023871	-0.83246	0.561571	1.78072	0.00588723	0.0891247	164.985	197.139	109.622	117.368	59.7606	92.7244	123.6	199.449	206.581	156.898	206.582	332.085	218.687	220.047
SYDE2	ENSSSCG00000006947	-0.831666	0.56188	1.77974	0.000691086	0.0247333	408.248	261.9	346.11	348.904	186.525	176.823	288.085	641.137	532.226	577.266	391.523	409.104	521.127	512.064
MGP	ENSSSCG00000037697	-0.824245	0.564778	1.77061	0.000550792	0.0228238	15809.7	15030.2	13610.4	20972.6	14858.7	8504.77	14797.7	23114.3	33148.6	37200.6	22629.6	18332.7	22780.7	26201.1
PCOLCE	ENSSSCG00000027466	-0.81569	0.568137	1.76014	6.9602e-05	0.00600428	20316.1	22912.9	10011.3	21078.3	18992.1	17085	18399.3	29931.1	25544.8	35807.2	29210.8	42024.7	31796.2	32385.8
ACSS2	ENSSSCG00000007286	-0.812714	0.56931	1.75651	0.00511731	0.0822961	2691.55	4024.69	6672.16	3733.37	2306.22	2794.67	3703.78	8394.25	8674.37	5007.9	5361.31	4351.11	7242.73	6505.28
CAMK1	ENSSSCG00000011550	-0.798459	0.574963	1.73924	0.000664395	0.0243375	1127.2	1646.64	1453.41	1374.27	901.842	819.425	1220.47	1593.41	2077	1520.63	2474.07	3056.78	2014.71	2122.77
P3H4	ENSSSCG00000017429	-0.784337	0.580619	1.7223	0.00241957	0.0525614	1754.62	1431.4	715.622	1881.09	1343.71	1290.59	1402.84	3097.62	1556.99	2734.36	1954.66	3118.8	2034.26	2416.11
DZIP1L	ENSSSCG00000027467	-0.778538	0.582957	1.71539	0.00235767	0.0519585	1684.78	1124.74	1595.06	2165.98	1118.25	895.977	1430.8	2942.41	1851.09	2126.51	2112.06	3640.93	2051.01	2454
DBI	ENSSSCG00000032213	-0.774641	0.584534	1.71076	0.00246793	0.0531477	14887.2	11557.9	10133.3	16413.4	7253.67	8671.89	11486.2	15744.8	22686.3	23141.9	27688.9	15335.9	13302.7	19650.1
MDFI	ENSSSCG00000001620	-0.767696	0.587355	1.70255	0.000695255	0.0247802	122.836	191.425	133.024	176.052	135.82	131.539	148.449	156.658	225.916	333.531	278.394	321.082	203.798	253.23
LACTB2	ENSSSCG00000006192	-0.767504	0.587433	1.70232	0.000127001	0.0089404	1054.94	1987.58	1221.85	1093.66	1082.03	1083.58	1253.94	1805.92	1971.17	2144.27	2749.51	2439.62	1700.18	2135.11
SLC25A1	ENSSSCG00000010116	-0.75423	0.592863	1.68673	0.00122135	0.0353154	2467.55	3293.27	2362.41	3715.24	1507.6	1711.09	2509.53	5063.1	4544.78	4250.06	3980.15	3194.81	4363.51	4232.74
CLMP	ENSSSCG00000022961	-0.752193	0.5937	1.68435	2.35517e-05	0.00297496	4583.46	4161.83	3079.27	5605.93	3623.66	2874.46	3988.1	7380.33	6032.57	6374.59	5707.58	7795.99	7012.88	6717.32
CHPT1	ENSSSCG00000000864	-0.731147	0.602425	1.65996	0.000445109	0.0206298	4192.07	5860.84	3861.4	7466.75	4217.65	3603.31	4867.01	6137.22	7824.64	7579.45	10241.6	8725.22	7968.59	8079.45
LZTS3	ENSSSCG00000007161	-0.720252	0.606991	1.64747	0.000686896	0.0246424	861.055	1136.17	647.878	992.295	550.522	541.252	788.195	1246.01	1545.8	1285.77	1192.28	1435.37	1086.92	1298.69
GBE1	ENSSSCG00000012000	-0.707287	0.612471	1.63273	2.57503e-05	0.00307438	3379.19	4669.44	4792.57	5258.09	3309.47	3031.87	4073.44	8117.93	6499.67	6427.88	6791.64	6466.65	5599.32	6650.51
PCYT2	ENSSSCG00000039650	-0.702265	0.614606	1.62706	6.05451e-07	0.00019225	1369.26	1479.02	1973.2	1802.13	1631.65	1526.72	1630.33	2932.98	2719.14	2294.26	2144.52	2491.64	3330.56	2652.18
EVC	ENSSSCG00000032637	-0.702131	0.614663	1.62691	0.00487907	0.0802814	1670.33	1453.31	1019.85	1784	866.528	649.071	1240.51	2230.2	1746.27	2003.16	1836.62	2405.61	1886.29	2018.03
PIK3R1	ENSSSCG00000016958	-0.684043	0.622418	1.60664	0.000206205	0.0124592	5628.77	6742.73	7575	5096.98	5162.05	3979.6	5697.52	7399.19	9359.24	8573.13	7861.94	9347.38	12381.4	9153.72
GPX8	ENSSSCG00000021973	-0.681749	0.623409	1.60408	0.000552614	0.0228238	2066.53	2019.01	1556.88	1910.97	1307.49	1540.74	1733.6	3627.79	1812.42	2619.9	2780.99	3506.89	2334.83	2780.47
VASN	ENSSSCG00000025561	-0.679403	0.624424	1.60148	0.00161323	0.0420551	1374.07	1059.98	1003.84	1460.7	1471.38	1310	1280	2627.65	1346.34	1945.93	1462.8	2910.74	2005.41	2049.81
TBC1D8B	ENSSSCG00000022993	-0.665807	0.630336	1.58646	0.00223547	0.05032	773.143	742.843	502.537	374.511	496.194	609.178	583.068	1261.97	716.419	857.511	954.214	1021.26	737.022	924.732
CCDC80	ENSSSCG00000011928	-0.663369	0.631402	1.58378	0.00440937	0.0751204	11368.3	12562.6	6404.88	18077.9	15824.8	13185.2	12904	19927.5	17555.3	23160.7	19327.3	26115.7	16538.3	20437.5
SNORA73	ENSSSCG00000034185	-0.652111	0.636349	1.57147	0.000196387	0.012056	144.513	141.902	96.0732	134.44	153.023	122.914	132.144	176.24	192.334	256.563	256.752	199.051	168.436	208.229
UBE2E3	ENSSSCG00000033987	-0.646832	0.638681	1.56573	0.000113734	0.00823963	2199	2585.67	2298.37	2834.97	1589.09	1633.46	2190.09	3259.36	3659.44	3821.79	3385	3666.93	2781.51	3429.01
COL5A3	ENSSSCG00000013667	-0.642472	0.640614	1.561	0.0032595	0.0628485	23945.7	18464.4	14162.2	29686.7	14961.9	14228.9	19241.6	29027.4	30444.8	33425.2	25172.6	37514.6	24632.5	30036.2
SEC31B	ENSSSCG00000006165	-0.621153	0.650151	1.5381	0.0067528	0.0969959	1117.56	890.46	1303.15	777.831	601.228	522.923	868.859	1085	1551.9	1270.97	1260.15	1458.37	1389.36	1335.96
SHF	ENSSSCG00000004674	-0.618651	0.65128	1.53544	0.00174576	0.0437878	95.1375	140.95	134.256	114.167	109.561	66.8479	110.153	175.515	201.493	145.056	145.591	166.042	181.464	169.194
LRRC58	ENSSSCG00000034616	-0.615861	0.65254	1.53247	0.00196843	0.0473008	3291.28	3742.79	2733.16	2135.03	1871.59	1846.94	2603.47	4492.31	3547.5	4091.19	4414.96	3542.9	3847.96	3989.47
DHRS13	ENSSSCG00000017778	-0.614187	0.653298	1.53069	0.00282466	0.0571351	145.717	151.426	150.268	201.66	94.1682	126.148	144.898	191.471	289.01	208.21	255.769	194.049	191.7	221.702
MAGED1	ENSSSCG00000012318	-0.61351	0.653604	1.52998	0.00422379	0.0733828	5150.67	4628.49	3209.83	5497.1	3395.49	3710.06	4265.27	8399.33	4695.39	7249.86	5302.28	8417.15	5089.36	6525.56
GOLIM4	ENSSSCG00000011741	-0.611061	0.654715	1.52738	0.00275911	0.0565029	3956.03	4409.44	3158.1	2335.63	2499.98	2135.9	3082.51	5707.86	4223.21	5054.28	4679.58	4716.2	3866.57	4707.95
SERPINH1	ENSSSCG00000039468	-0.606532	0.656774	1.52259	0.0017367	0.0436339	24738.2	25759.5	18081.5	32156.7	20962.4	36236.9	26322.5	38126.6	28586.5	39569.8	45401.9	45931.7	42855.2	40078.6
ALAD	ENSSSCG00000032787	-0.603311	0.658241	1.5192	0.00343814	0.0647863	905.613	1289.5	1078.98	1115	596.7	810.8	966.098	1185.09	1798.17	1487.08	1813.01	1232.31	1290.72	1467.73
GPX4	ENSSSCG00000024052	-0.58381	0.667199	1.4988	0.00479227	0.0794665	10202.6	17374	10728.2	18362.8	10416.5	10098.3	12863.7	14377	21113	18855.4	23770.8	18182.6	19385	19280.6
INPP5F	ENSSSCG00000010687	0.581706	1.49662	0.668173	0.00577869	0.0880911	1415.02	1200.93	1595.06	789.568	1099.23	1087.89	1197.95	1084.28	784.601	684.825	956.182	569.145	721.202	800.038
TCF20	ENSSSCG00000032171	0.584673	1.4997	0.6668	0.00130857	0.0366399	1223.54	1057.12	1316.7	1352.93	1598.14	1722.95	1378.56	1087.9	741.86	921.651	642.373	970.247	1150.2	919.039
IGF1R	ENSSSCG00000030560	0.589715	1.50495	0.664474	0.00538116	0.0842594	1504.14	1611.4	1484.21	1220.63	842.986	816.191	1246.59	1094.43	787.654	873.299	700.413	747.19	764.94	827.988
IGF2R	ENSSSCG00000004044	0.592771	1.50814	0.663068	1.19164e-05	0.0017608	7359.31	6895.11	7940.82	6802.02	10610.2	8764.62	8062.02	6243.83	5893.16	5086.84	4718.93	4938.26	5192.66	5345.61
CSRNP2	ENSSSCG00000037029	0.599198	1.51487	0.660121	0.00371929	0.0679396	434.742	359.041	413.854	375.578	700.829	572.52	476.094	348.854	270.692	304.915	262.655	290.074	408.526	314.286
KMT2B	ENSSSCG00000002895	0.599619	1.51532	0.659928	0.00485816	0.0802027	935.719	821.89	1088.83	703.142	645.595	866.866	843.674	713.664	347.016	591.081	427.921	550.14	708.174	556.332
MIDN	ENSSSCG00000013432	0.602166	1.51799	0.658764	0.00345892	0.0648505	3339.45	2523.76	3416.76	4647.78	4140.68	5881.53	3991.66	2538.44	2201.16	2330.77	2471.12	3247.83	2988.1	2629.57
NSD1	ENSSSCG00000014044	0.606346	1.5224	0.656858	0.00151084	0.0401205	1994.27	1576.16	2369.81	1712.51	1700.46	2912.19	2044.23	1578.18	1049.19	1560.1	1056.52	1433.37	1377.26	1342.44
MYO1E	ENSSSCG00000004587	0.614557	1.53109	0.653131	0.000768441	0.0264855	2622.9	2456.14	2148.1	2520.21	3847.31	3494.42	2848.18	2487.67	1616.01	1953.82	1571.01	1854.47	1677.84	1860.14
RAB3D	ENSSSCG00000016928	0.621087	1.53803	0.650181	0.000116892	0.00838698	280.595	341.898	357.195	371.31	245.381	412.947	334.888	211.778	226.934	239.787	238.062	166.042	223.34	217.657
PRKDC	ENSSSCG00000006274	0.622584	1.53963	0.649506	0.000209135	0.0125347	940.537	711.415	1186.13	724.482	881.921	983.31	904.633	737.598	475.238	626.605	500.716	549.14	632.797	587.016
STX1B	ENSSSCG00000021238	0.631774	1.54947	0.645383	0.00106675	0.0324586	289.025	424.754	410.159	451.334	453.637	419.416	408.054	316.217	223.881	279.258	228.224	352.09	180.533	263.367
CD79A	ENSSSCG00000033684	0.633483	1.55131	0.644618	0.00669995	0.0967022	393.797	409.516	392.915	320.095	753.346	499.203	461.478	229.91	239.146	303.928	306.922	310.079	396.429	297.736
ZNF217	ENSSSCG00000007484	0.635321	1.55328	0.643798	0.00398342	0.0710257	1861.8	2048.53	1018.62	1990.99	2279.05	2384.96	1930.66	1486.8	830.395	1309.46	1099.81	1432.37	1299.09	1242.99
CHD7	ENSSSCG00000006231	0.644619	1.56333	0.639662	0.00164479	0.0424409	1459.58	1623.78	1801.99	974.156	1063.01	995.17	1319.61	890.629	961.671	766.727	997.498	601.153	845.9	843.93
TMEM131L	ENSSSCG00000009007	0.645309	1.56407	0.639356	0.00264833	0.0553552	1253.65	1138.07	1331.48	1063.78	2300.78	2118.65	1534.4	911.662	1022.73	949.281	934.54	967.247	1101.81	981.212
LARP1	ENSSSCG00000017069	0.647594	1.56655	0.638344	0.00148842	0.0396777	3219.02	2863.76	3368.72	2791.23	2171.3	3890.11	3050.69	2662.46	1379.92	2084.08	1398.86	1914.49	2241.78	1946.93
ZSCAN29	ENSSSCG00000004709	0.647795	1.56677	0.638255	0.00416522	0.0728026	139.696	162.854	135.488	189.923	125.859	86.2553	140.013	109.516	71.2349	110.519	87.5516	70.0179	86.5443	89.2305
HECA	ENSSSCG00000004144	0.656672	1.57644	0.63434	1.29873e-08	1.07679e-05	572.029	570.466	752.573	563.367	672.759	621.038	625.372	458.37	356.174	387.804	401.36	346.088	427.138	396.156
SPTLC2	ENSSSCG00000002404	0.658107	1.57801	0.633709	0.00164656	0.0424409	2332.68	2161.86	2672.81	2917.13	3403.64	5083.67	3095.3	2146.07	2236.77	1754.49	1791.36	1868.48	1971.91	1961.51
AGAP2	ENSSSCG00000038732	0.658238	1.57815	0.633652	0.00486656	0.0802324	775.551	754.272	1225.55	595.377	1218.75	1194.64	960.69	584.566	884.33	590.094	539.082	472.12	582.545	608.79
NRP2	ENSSSCG00000026383	0.66327	1.58367	0.631446	0.00059707	0.023511	3138.33	3447.56	3516.52	3570.13	6429.7	3870.71	3995.49	3025.09	2101.43	2730.42	2300.93	2252.57	2727.54	2523
ARHGAP26	ENSSSCG00000014399	0.663919	1.58438	0.631161	0.00412866	0.0726243	822.518	787.604	809.232	728.75	1604.48	1473.89	1037.75	629.533	630.937	635.486	648.275	779.199	607.671	655.183
KSR1	ENSSSCG00000017753	0.664072	1.58455	0.631094	4.064e-06	0.000812063	1030.86	911.412	846.183	670.066	698.112	767.672	820.717	524.369	510.856	583.186	439.725	443.113	604.879	517.688
ATP10D	ENSSSCG00000008812	0.664661	1.5852	0.630837	0.000409291	0.0195152	915.247	1221.88	1205.84	1128.87	1561.92	1823.22	1309.5	858.718	623.814	779.555	843.053	1030.26	821.705	826.185
PRDM15	ENSSSCG00000012084	0.664743	1.58529	0.630801	0.000211227	0.0126094	169.802	190.473	237.72	169.65	220.028	232.889	203.427	174.064	101.764	126.308	102.307	133.034	130.282	127.96
ETS2	ENSSSCG00000038948	0.669036	1.59001	0.628927	0.00108664	0.0326955	7011.27	6017.03	5979.94	5991.11	8646.27	10745.3	7398.48	4221.06	6209.64	4738.51	4667.78	3184.81	4897.66	4653.24
SEMA4B	ENSSSCG00000031719	0.671863	1.59313	0.627696	0.00432515	0.0740235	526.267	803.795	631.866	901.601	1277.61	1238.84	896.663	469.249	648.237	479.575	595.154	548.14	638.38	563.122
MCM3AP	ENSSSCG00000026344	0.67474	1.59631	0.626445	0.00237906	0.0521231	1460.78	1020.93	1168.89	1308.12	1252.26	2111.1	1387.01	1284.45	632.973	907.837	739.762	787.201	858.928	868.525
ZNF783	ENSSSCG00000031870	0.68878	1.61192	0.620378	0.00106033	0.0324268	149.33	116.188	140.415	136.574	222.744	233.967	166.536	112.417	106.852	96.7043	110.177	100.026	93.9889	103.361
VAV3	ENSSSCG00000023187	0.688943	1.6121	0.620308	0.00105948	0.0324268	895.978	1511.4	844.951	824.778	1386.26	1189.24	1108.77	535.248	599.39	747.978	943.393	643.164	659.784	688.16
BLOC1S3	ENSSSCG00000035302	0.710372	1.63623	0.611162	0.00565513	0.0870605	87.9119	89.5221	87.4512	99.2295	116.805	106.741	97.9434	102.263	49.8644	56.2464	60.0073	53.0135	36.2928	59.6145
ZNF281	ENSSSCG00000010911	0.712509	1.63865	0.610258	0.004166	0.0728026	743.036	522.847	657.732	400.119	538.751	895.977	626.41	588.193	282.904	414.447	320.695	297.076	388.053	381.895
HIPK2	ENSSSCG00000026733	0.71995	1.64712	0.607119	0.00199856	0.0475724	668.371	438.087	884.366	567.635	360.374	613.491	588.721	386.568	287.992	334.518	285.28	379.097	469.014	357.078
CTTNBP2NL	ENSSSCG00000006781	0.725427	1.65339	0.604818	0.00016162	0.010352	2250.78	2751.38	2723.31	2162.78	3898.02	4268.56	3009.14	1819.7	1522.39	1816.66	1819.89	1789.46	2152.44	1820.09
CYLD	ENSSSCG00000040286	0.743279	1.67398	0.59738	0.00284483	0.0573616	2055.69	1820.92	2303.29	1706.11	4088.17	4082.03	2676.03	1635.48	1737.11	1676.54	1570.03	1374.35	1598.74	1598.71
IFFO2	ENSSSCG00000022839	0.762429	1.69634	0.589503	0.0033299	0.063387	93.9332	65.7131	109.622	76.8228	77.8699	79.7861	83.9578	72.5268	35.6174	59.2067	29.5118	45.0115	53.0433	49.1529
DUSP16	ENSSSCG00000032097	0.765235	1.69965	0.588358	0.00429138	0.0736145	1266.89	1666.64	1983.05	996.562	2436.6	2618.93	1828.11	882.651	1634.33	990.726	1143.09	872.222	931.514	1075.76
ADM	ENSSSCG00000013408	0.766627	1.70129	0.58779	0.00203904	0.0480171	3489.98	3658.98	4982.26	3678.96	3607.37	4197.4	3935.82	1740.64	2658.08	3679.7	2640.32	1192.3	1970.04	2313.51
DIAPH1	ENSSSCG00000014387	0.772271	1.70796	0.585495	7.07408e-05	0.00606744	1785.94	1787.59	2053.26	2132.9	1680.54	2268.51	1951.46	1542.65	654.343	1163.41	980.775	1300.33	1211.62	1142.19
PURB	ENSSSCG00000032464	0.775135	1.71135	0.584334	0.00284954	0.0573616	257.714	129.521	268.512	167.516	210.973	277.095	218.555	197.273	90.57	127.294	128.868	113.029	107.017	127.342
LSM11	ENSSSCG00000038248	0.778575	1.71544	0.582942	0.00223422	0.05032	102.363	65.7131	108.39	58.6841	64.2879	60.3787	76.6362	55.1204	37.6527	57.2332	40.3328	36.0092	40.0151	44.3939
TNFAIP8L1	ENSSSCG00000034615	0.77964	1.7167	0.582512	0.0019688	0.0473008	549.148	1167.6	896.683	662.597	1283.04	1146.12	950.864	633.884	738.807	586.147	547.935	391.1	426.207	554.013
ACVRL1	ENSSSCG00000000232	0.785166	1.72329	0.580285	0.0066445	0.0962836	4413.66	7065.58	4213.67	5317.85	12921.9	10729.1	7443.62	4033.94	4303.6	4792.78	5005.2	3630.93	4151.33	4319.63
SLF2	ENSSSCG00000037592	0.794306	1.73424	0.576621	0.000533171	0.0224656	550.352	415.23	804.305	412.923	529.696	804.331	586.14	430.084	351.086	339.452	296.101	237.06	372.233	337.67
SARM1	ENSSSCG00000030358	0.795617	1.73582	0.576097	0.00561607	0.0866746	326.358	340.946	263.585	258.21	700.829	491.655	396.931	221.932	150.611	220.052	215.436	307.078	257.772	228.813
IFNAR1	ENSSSCG00000033115	0.808175	1.75099	0.571104	0.000652491	0.0243375	2663.85	2389.48	2627.23	2906.46	4588.89	5504.17	3446.68	2474.62	1582.43	2015.99	1751.03	2157.55	1828.6	1968.37
BACH1	ENSSSCG00000012029	0.809866	1.75305	0.570435	0.00447565	0.0759893	2763.8	2035.2	2375.96	1577	4297.33	4774.23	2970.59	2354.95	1323.95	1463.39	1544.45	1621.41	1858.37	1694.42
DENND3	ENSSSCG00000030831	0.812675	1.75647	0.569325	0.00574043	0.087687	1198.25	1169.5	1258.81	1343.33	3256.05	2749.39	1829.22	1275.75	902.647	954.215	1071.28	1089.28	955.709	1041.48
APOBEC3B	ENSSSCG00000000091	0.821041	1.76668	0.566033	0.00520899	0.0830022	759.896	1171.41	708.232	1159.81	2030.95	1745.59	1262.65	627.357	498.644	796.331	1012.25	598.152	756.564	714.884
LRP11	ENSSSCG00000004101	0.822915	1.76898	0.565299	5.54964e-05	0.00527534	1716.09	2535.19	2888.35	1484.17	2372.31	3322.99	2386.52	1334.49	1634.33	1143.68	1248.35	1401.36	1332.6	1349.13
SLC6A6	ENSSSCG00000011600	0.832605	1.7809	0.561514	0.00609553	0.091152	3088.96	2832.33	2642.01	1877.89	5309.64	3877.18	3271.33	1135.77	2619.41	1648.91	2667.86	1791.46	1159.51	1837.15
DISC1	ENSSSCG00000010170	0.835963	1.78505	0.560209	0.000403231	0.0193499	105.976	234.281	177.366	174.985	249.908	230.733	195.542	111.691	92.6053	122.361	122.966	79.0201	129.351	109.666
SP1	ENSSSCG00000000272	0.84517	1.79648	0.556645	0.00103617	0.0321494	1094.68	845.699	1606.15	1171.55	1370.87	2064.74	1358.95	978.387	432.497	798.304	713.201	673.172	941.75	756.219
RFTN1	ENSSSCG00000011198	0.845523	1.79692	0.556509	0.00583182	0.0888103	2650.6	3282.8	3842.93	3364.2	9018.42	5726.27	4647.54	2185.96	2857.54	3075.79	3240.39	1765.45	2394.39	2586.59
MAP3K8	ENSSSCG00000020705	0.863144	1.819	0.549753	0.00196863	0.0473008	942.945	558.085	661.427	743.687	1014.12	1412.43	888.782	571.511	786.636	393.725	436.774	365.093	377.817	488.593
CBL	ENSSSCG00000015115	0.869013	1.82641	0.547521	0.00033267	0.0169446	1023.63	810.461	1170.12	778.898	1015.93	1687.37	1081.07	897.882	404.003	538.781	542.033	557.142	609.532	591.562
B3GNT3	ENSSSCG00000013886	0.874911	1.8339	0.545287	0.000614286	0.023812	1540.26	1901.87	1842.63	2296.15	4052.85	3802.78	2572.76	1251.09	1488.81	1536.41	1480.51	1206.31	1455.43	1403.09
ERMP1	ENSSSCG00000005207	0.880888	1.84151	0.543033	0.00110049	0.0328613	632.243	614.274	714.39	379.846	970.657	1276.58	764.665	428.634	524.085	367.082	449.563	364.093	358.275	415.288
ATP8A1	ENSSSCG00000008803	0.893926	1.85823	0.538148	0.00655962	0.095415	304.681	291.423	458.195	81.0907	300.614	307.284	290.548	150.131	168.928	150.977	168.217	119.03	180.533	156.303
ZDHHC18	ENSSSCG00000003561	0.908834	1.87753	0.532616	0.000635346	0.0242225	623.813	639.988	1532.24	675.4	1224.19	1132.1	971.289	538.149	624.831	469.707	357.092	574.146	539.738	517.277
SH3TC1	ENSSSCG00000008722	0.91017	1.87927	0.532123	0.00457325	0.077033	702.091	575.227	774.744	608.181	1951.27	1425.37	1006.15	545.402	579.038	524.966	440.709	664.169	458.778	535.51
GCNT2	ENSSSCG00000033009	0.920801	1.89317	0.528216	0.00528471	0.0834593	664.758	560.942	596.146	527.09	1705.89	1273.34	888.029	427.908	543.42	488.456	474.156	577.147	304.301	469.231
DIP2B	ENSSSCG00000029196	0.925101	1.89882	0.526644	8.45748e-05	0.00689724	833.356	856.175	784.598	800.238	483.517	1005.95	793.973	652.016	311.398	485.495	342.337	329.084	386.192	417.754
EPG5	ENSSSCG00000021072	0.934316	1.91098	0.52329	0.000742129	0.025938	352.852	208.568	486.524	277.416	252.624	443.137	336.853	256.745	154.681	185.514	114.112	137.035	207.52	175.935
SFMBT2	ENSSSCG00000024480	0.936003	1.91322	0.522679	6.6667e-05	0.00581835	195.092	185.711	256.195	232.602	209.162	297.581	229.391	153.032	85.4818	138.149	92.4702	83.0212	165.644	119.633
VASP	ENSSSCG00000036317	0.940705	1.91947	0.520978	0.00520369	0.0830022	4990.5	6492.26	5239.68	6012.45	16490.3	15875.3	9183.41	4350.88	5743.56	4995.07	5061.27	4389.12	4167.15	4784.51
PLXDC2	ENSSSCG00000032444	0.945525	1.92589	0.519241	0.000299768	0.0157527	1451.15	1385.69	1330.24	1428.69	3159.16	2507.87	1877.13	1016.83	786.636	1117.03	803.704	1271.32	853.345	974.812
SEMA7A	ENSSSCG00000023165	0.968214	1.95642	0.511139	0.00391233	0.0700931	1340.35	1518.07	2621.07	2079.55	4388.78	3907.36	2642.53	776.762	1639.42	1248.28	1499.2	1054.27	1887.22	1350.86
CDYL2	ENSSSCG00000038128	0.990903	1.98743	0.503163	0.00276029	0.0565029	233.629	176.187	303	259.277	582.213	677.104	371.902	210.328	187.246	182.554	181.989	183.047	177.741	187.151
TBC1D1	ENSSSCG00000028983	1.0111	2.01544	0.496169	0.00171815	0.0434604	4359.47	4008.5	4501.89	4394.9	11983.8	11316.7	6760.88	2982.3	3602.45	3541.55	2920.68	4159.06	2922.03	3354.68
ULBP1	ENSSSCG00000026042	1.0217	2.03031	0.492535	0.00517138	0.0828087	126.449	201.901	168.744	125.904	330.494	489.499	240.498	102.263	113.976	132.228	96.4051	165.042	101.434	118.558
PFKFB2	ENSSSCG00000015660	1.03209	2.04498	0.489002	0.000427591	0.0201489	187.866	225.71	434.793	160.048	303.33	377.367	281.519	148.68	129.24	164.792	105.259	95.0242	182.394	137.565
STK10	ENSSSCG00000022478	1.04388	2.06177	0.485021	0.00420151	0.0732516	1932.86	2183.77	1896.83	2331.36	6101.92	7036.28	3580.5	2060.49	1451.16	1640.03	1574.95	1787.46	1905.83	1736.65
STX3	ENSSSCG00000013119	1.04455	2.06272	0.484796	0.00536114	0.0840548	252.897	227.615	169.976	280.617	680.003	550.956	360.344	139.977	112.958	171.7	149.526	269.069	205.659	174.815
NR4A3	ENSSSCG00000005385	1.04497	2.06332	0.484655	0.00299145	0.0593675	274.574	459.991	541.951	182.454	191.958	295.424	324.392	95.0101	233.04	134.202	219.371	101.026	160.991	157.273
TMEM51	ENSSSCG00000021026	1.06544	2.09281	0.477827	0.00312903	0.0609631	494.956	418.087	443.415	537.76	1320.17	1098.68	718.843	314.766	549.526	233.867	419.067	308.079	236.368	343.612
CNN2	ENSSSCG00000039542	1.06753	2.09584	0.477135	0.00469396	0.0782251	1914.79	2385.67	2044.63	1668.76	6208.76	6275.07	3416.28	1601.39	2210.32	1859.09	1622.16	1301.33	1186.49	1630.13
SESN2	ENSSSCG00000029438	1.07647	2.10887	0.474187	0.000550209	0.0228238	310.702	535.228	358.427	264.612	555.955	812.956	472.98	274.877	132.293	248.668	194.778	197.05	297.787	224.242
RASAL2	ENSSSCG00000015519	1.08127	2.11589	0.472613	0.000812326	0.0271699	771.938	607.608	881.903	675.4	1128.21	2086.3	1025.23	683.928	302.239	463.786	483.993	441.112	531.363	484.404
DTX4	ENSSSCG00000013145	1.0877	2.12535	0.470512	0.000796667	0.0269602	780.368	679.035	819.085	996.562	2058.12	2143.44	1246.1	677.401	472.185	597.001	519.407	741.189	510.89	586.346
IRAK2	ENSSSCG00000011570	1.08864	2.12674	0.470204	0.00172677	0.0435189	773.143	562.847	768.585	520.688	1867.07	1624.83	1019.53	646.939	371.439	578.252	456.449	421.107	402.012	479.366
UBN2	ENSSSCG00000016510	1.0922	2.132	0.469044	0.00236625	0.0519585	166.19	72.3796	220.476	54.4162	134.009	149.869	132.89	67.4499	61.0585	41.4447	57.0561	55.014	91.1972	62.2034
SERPINB9	ENSSSCG00000031615	1.11184	2.16121	0.462703	0.00229914	0.0512764	1070.6	1508.54	2230.62	1921.64	4407.8	3414.63	2425.64	1049.46	1214.05	1001.58	1544.45	515.131	1409.83	1122.42
NFKB2	ENSSSCG00000010580	1.14901	2.21761	0.450935	0.00377913	0.0686964	2560.28	2135.2	2480.66	2436.99	8969.52	8512.32	4515.83	2092.4	2007.81	1792.98	2044.18	2277.58	2003.55	2036.42
MICAL2	ENSSSCG00000013400	1.1712	2.25199	0.444051	0.00254388	0.0542059	657.533	208.568	732.866	356.372	393.877	681.417	505.105	413.403	232.022	215.118	95.4214	164.042	224.271	224.046
ALPK1	ENSSSCG00000031348	1.17661	2.26046	0.442389	0.00239812	0.0522475	118.019	99.0458	119.476	88.5596	218.217	333.161	162.746	102.263	74.2878	79.9291	56.0724	39.0099	80.0302	71.932
ID2	ENSSSCG00000008645	1.19596	2.29097	0.436496	0.00534544	0.083974	1623.36	1366.64	2303.29	1512.98	7502.67	4874.5	3197.24	1211.2	2033.25	1466.35	1349.67	1286.33	1027.36	1395.69
RGS8	ENSSSCG00000039986	1.20596	2.30691	0.43348	0.00348151	0.0651104	51.7837	49.5229	60.3537	66.153	103.223	152.025	80.5102	39.1645	13.2293	48.3522	35.4141	50.0128	23.2646	34.9062
TMEM144	ENSSSCG00000008874	1.225	2.33755	0.427798	0.00449128	0.076168	221.586	215.234	273.439	252.875	740.669	998.405	450.368	258.921	215.74	150.977	182.973	218.056	129.351	192.67
ATP2A3	ENSSSCG00000017874	1.25554	2.38757	0.418837	0.00413147	0.0726243	2165.28	1809.49	2930.23	2519.15	9187.74	10253.6	4810.91	1904.55	2017.98	2040.66	1728.41	2348.6	2050.08	2015.05
RFX5	ENSSSCG00000006625	1.25946	2.39406	0.417701	0.00425821	0.0733828	912.838	995.22	1535.94	1172.61	3805.66	4879.89	2217.03	892.805	717.437	977.898	843.053	692.176	1433.1	926.078
PAQR8	ENSSSCG00000001750	1.26045	2.39571	0.417413	0.00577422	0.0880911	426.312	432.373	385.524	435.329	1537.48	2118.65	889.277	395.996	272.728	406.553	378.734	388.099	385.262	371.229
ATF3	ENSSSCG00000015595	1.26815	2.40852	0.415193	0.0057053	0.0874781	1604.09	303.804	2811.99	620.984	1263.12	1383.32	1331.22	504.061	875.171	510.165	269.541	485.124	671.881	552.657
PDE4B	ENSSSCG00000003805	1.27304	2.4167	0.413788	0.00177236	0.0443062	2430.22	802.842	2766.42	857.855	2451.09	2860.44	2028.14	1024.08	1344.3	865.405	400.376	457.117	943.612	839.149
B2M	ENSSSCG00000004687	1.27496	2.41992	0.413237	0.00312353	0.0609353	17978.6	25787.1	35948.6	38822.2	125999	90349.2	55814.1	19483.6	20324.3	22563.7	25560.1	19426	31029.4	23064.5
FBXO45	ENSSSCG00000033030	1.29038	2.44592	0.408844	0.000848443	0.0277193	68.6435	46.6658	87.4512	73.6219	171.133	184.371	105.314	57.2962	34.5998	53.2861	34.4304	31.0079	47.4598	43.0133
PIM1	ENSSSCG00000001573	1.31515	2.48829	0.401883	0.00568058	0.0873089	1339.15	1351.4	1091.29	1595.14	3581.11	8079.96	2839.68	1145.2	826.324	1119.01	1118.5	1566.4	1072.03	1141.24
IRF4	ENSSSCG00000033381	1.31691	2.49132	0.401394	0.00412556	0.0726243	580.459	1597.11	572.744	445.999	2363.26	2382.8	1323.73	305.338	484.397	587.133	516.456	857.219	438.305	531.475
PTPN1	ENSSSCG00000007469	1.32413	2.50382	0.39939	0.00268518	0.0559686	2215.86	2001.87	2117.31	2268.41	6871.56	10996.5	4411.91	2133.01	1421.64	1854.16	1686.11	1682.43	1795.1	1762.07
ICAM2	ENSSSCG00000039909	1.3285	2.51141	0.398182	0.000890385	0.0288872	2133.97	2495.19	2901.9	2139.3	7982.57	9389.97	4507.15	2179.43	1704.55	1618.32	1701.85	1720.44	1843.49	1794.68
SPTBN5	ENSSSCG00000004736	1.34104	2.53334	0.394736	0.000562202	0.022962	104.772	156.188	115.781	134.44	285.221	178.98	162.563	67.4499	123.135	44.405	24.5931	57.0145	68.8632	64.2434
MAST3	ENSSSCG00000013895	1.34114	2.53351	0.394709	0.0014397	0.0391367	841.786	800.938	872.049	989.094	3613.7	3228.1	1724.28	685.379	551.561	683.838	771.241	677.173	714.688	680.647
TOX	ENSSSCG00000006235	1.34958	2.54838	0.392407	0.00345858	0.0648505	102.363	68.5702	120.707	81.0907	369.429	299.737	173.65	84.8564	103.799	51.3125	58.0398	57.0145	53.9738	68.1661
UNC13D	ENSSSCG00000017200	1.35677	2.56111	0.390455	0.000607902	0.0236259	1027.24	730.463	698.378	693.539	2765.29	2650.19	1427.52	522.918	617.708	514.112	461.367	591.151	637.45	557.451
ACAP1	ENSSSCG00000017943	1.36835	2.58174	0.387335	0.00503007	0.0814196	572.029	556.18	1152.88	760.759	4476.61	2428.09	1657.76	620.83	601.426	660.155	621.715	581.148	767.731	642.167
PTPRE	ENSSSCG00000010755	1.38669	2.61477	0.382442	0.000786446	0.0267356	747.853	896.174	1274.82	1374.27	4445.83	2460.43	1866.56	872.498	853.801	498.323	682.706	556.142	819.844	713.886
RND2	ENSSSCG00000029460	1.39007	2.62091	0.381547	0.00363366	0.0668298	221.586	255.233	158.89	214.464	1166.24	512.141	421.425	124.021	231.004	145.056	140.673	200.051	124.698	160.917
STEAP4	ENSSSCG00000015299	1.39045	2.6216	0.381446	0.00383874	0.0693191	1390.93	1637.11	1767.5	1106.46	4747.34	6781.82	2905.2	545.402	1631.28	819.026	1745.13	992.253	916.625	1108.29
TMEM71	ENSSSCG00000005951	1.40212	2.64291	0.378372	0.00238542	0.0521231	59.0093	74.2843	168.744	96.0285	321.44	312.675	172.03	93.5596	61.0585	54.2728	69.8445	39.0099	72.5855	65.0551
RUNDC3A	ENSSSCG00000017359	1.43551	2.70479	0.369715	1.92297e-06	0.000478307	56.6008	62.856	93.6098	71.4879	143.063	143.399	95.1695	32.6371	32.5645	35.524	33.4467	42.0107	35.3622	35.2575
SPECC1	ENSSSCG00000034364	1.4468	2.72602	0.366835	0.000381497	0.0188525	814.088	368.565	1027.24	413.99	1595.43	1346.66	927.662	195.822	627.884	340.439	252.818	282.072	343.385	340.403
ADGRG5	ENSSSCG00000025503	1.45291	2.7376	0.365284	0.00134165	0.0374259	121.631	157.14	307.927	148.311	723.465	536.939	332.569	128.372	95.6582	102.625	143.624	94.024	164.713	121.503
PTGES	ENSSSCG00000005688	1.45466	2.74093	0.36484	0.00372794	0.0680143	581.663	307.613	645.415	824.778	3450.72	1987.11	1299.55	580.215	351.086	499.31	482.026	492.125	440.166	474.155
TET3	ENSSSCG00000008292	1.45717	2.7457	0.364206	3.4322e-05	0.0037042	216.769	137.14	248.805	170.717	240.853	478.717	248.834	142.878	72.2525	114.466	50.17	83.0212	80.0302	90.4697
IRAK3	ENSSSCG00000000475	1.46866	2.76765	0.361317	0.00424693	0.0733828	49.3752	31.428	70.2073	49.0812	51.6114	169.276	70.1632	48.593	18.3175	18.7488	13.7722	39.0099	13.0282	25.2449
BICDL1	ENSSSCG00000009896	1.47258	2.77517	0.360338	0.00624699	0.0930088	24.0854	53.3323	54.1951	36.2774	233.61	112.132	85.6053	30.4613	23.4057	26.643	30.4955	25.0064	49.3209	30.8888
PLEKHO1	ENSSSCG00000022784	1.48669	2.80246	0.35683	0.002918	0.0582195	3459.87	3873.26	2409.22	3754.71	17623.9	17488.3	8101.55	2712.5	2616.35	2770.88	2926.58	3910	2409.28	2890.93
CYP2J34	ENSSSCG00000003825	1.49982	2.82807	0.353598	0.00446621	0.0759154	261.327	177.14	181.061	177.119	927.195	1050.16	462.333	88.4827	163.84	119.4	220.355	232.059	157.269	163.568
TAP1	ENSSSCG00000025618	1.50588	2.83999	0.352114	0.0058883	0.0891247	3485.16	3567.55	10267.5	5619.8	19841.4	30096.6	12146.3	5006.53	2312.08	4327.03	3383.03	2480.63	8151.91	4276.87
ARRDC4	ENSSSCG00000002252	1.50616	2.84053	0.352047	0.00153034	0.0405462	2221.88	2520.91	3112.52	2355.9	12179.4	12713	5850.59	2014.07	2299.87	2018.95	2094.35	1728.44	2202.69	2059.73
ASPHD2	ENSSSCG00000009959	1.51327	2.85456	0.350316	0.00436826	0.0745902	57.8051	57.1418	71.439	67.22	300.614	304.05	143.045	56.5709	29.5116	38.4844	71.812	42.0107	62.3491	50.1231
HBEGF	ENSSSCG00000014362	1.51732	2.86259	0.349333	0.00323405	0.0626005	1406.59	229.52	787.061	243.272	1225.09	1152.59	840.687	186.394	639.078	219.065	198.713	157.04	361.997	293.714
PSMB8	ENSSSCG00000026951	1.53299	2.89384	0.345561	0.00249234	0.0534562	2463.94	3161.85	5350.54	3868.88	14561.7	20044.7	8241.92	3142.59	1928.43	2741.27	2935.44	1853.47	4487.27	2848.08
CREB3L3	ENSSSCG00000013501	1.53774	2.9034	0.344423	1.0629e-06	0.000305053	95.1375	43.8087	78.8293	53.3492	76.0589	77.6298	70.8022	31.1865	15.2646	30.5901	24.5931	13.0033	30.7093	24.2245
TNFSF15	ENSSSCG00000034087	1.54963	2.92743	0.341597	0.00532705	0.0837882	110.793	148.569	156.427	74.6888	910.896	268.47	278.307	102.988	55.9702	104.599	113.128	100.026	93.9889	95.1166
TGFB1	ENSSSCG00000003017	1.56494	2.95865	0.337992	0.00464234	0.0779328	3503.23	2981.85	2358.72	3851.81	19291.8	20829.6	8802.83	3582.83	2072.93	2391.95	2779.03	4076.04	2949.02	2975.3
IGSF3	ENSSSCG00000006737	1.58195	2.99374	0.33403	0.00502363	0.081413	146.921	169.521	183.524	100.296	785.037	897.055	380.392	155.207	140.434	160.845	94.4377	152.039	59.5573	127.087
PSMB10	ENSSSCG00000031781	1.58831	3.00697	0.33256	0.00654108	0.095415	1225.95	1315.21	1964.57	1495.91	9476.58	12053.1	4588.55	1410.65	1240.5	1622.26	1418.53	1154.29	2309.71	1525.99
LPCAT2	ENSSSCG00000002828	1.60956	3.0516	0.327697	0.00393388	0.0703104	552.761	597.132	987.829	663.664	3156.45	5355.38	1885.53	591.094	778.495	509.178	536.131	440.112	852.414	617.904
ATP6V1B2	ENSSSCG00000028694	1.6189	3.07141	0.325583	0.00300142	0.0594863	3517.68	3009.47	3030	3790.99	16237.7	26029.7	9269.25	3596.61	2385.35	3452.74	2634.42	3203.82	2834.56	3017.91
ARID3A	ENSSSCG00000037642	1.6236	3.08143	0.324525	0.0007353	0.0257597	238.446	359.041	268.512	443.865	1201.55	1688.45	699.977	269.075	157.734	205.25	251.834	252.064	227.062	227.17
TRIM36	ENSSSCG00000014214	1.62656	3.08775	0.32386	0.00257949	0.0544502	63.8264	88.5698	35.7195	34.1435	197.391	228.577	108.038	27.5602	52.9173	45.3918	20.6582	20.0051	43.7374	35.045
RELB	ENSSSCG00000038879	1.66826	3.1783	0.314634	0.00392436	0.0702244	534.697	239.043	606	522.822	3312.19	2819.47	1339.04	578.764	359.227	293.073	368.897	522.133	405.734	421.305
NFKBIE	ENSSSCG00000001703	1.68176	3.2082	0.311701	0.00194626	0.0471525	865.872	781.89	1053.11	1111.8	6101.92	5897.71	2635.38	898.607	618.726	780.542	811.574	950.242	869.165	821.476
TMEM176A	ENSSSCG00000016443	1.68827	3.2227	0.310299	0.00570917	0.0874781	28.9025	76.1891	147.805	128.038	630.203	378.445	231.597	64.5489	67.1643	36.5108	76.7306	85.0217	101.434	71.9016
SMPD3	ENSSSCG00000002764	1.7014	3.25217	0.307487	0.000126522	0.0089404	36.1282	41.904	39.4146	37.3444	84.2081	40.9713	46.6618	15.9559	10.1764	23.6827	17.7071	16.0041	2.79175	14.3863
JUNB	ENSSSCG00000013735	1.70412	3.25831	0.306907	0.00199865	0.0475724	2141.2	847.603	1214.46	1645.29	7500.86	9394.28	3790.61	1419.35	845.66	952.242	1121.45	1664.42	977.113	1163.37
B3GNT2	ENSSSCG00000008374	1.70653	3.26374	0.306397	0.003314	0.0631721	779.164	343.803	533.329	625.252	3460.68	4361.28	1683.92	645.489	414.18	425.302	466.286	652.166	492.279	515.95
PLCG2	ENSSSCG00000002688	1.70946	3.27039	0.305773	0.00603795	0.0906543	637.06	472.372	606	591.109	4007.58	5813.61	2021.29	731.796	474.221	578.252	418.083	766.195	739.814	618.06
CYFIP2	ENSSSCG00000017054	1.72724	3.31093	0.30203	0.00254975	0.0542059	222.79	146.664	630.634	297.688	1434.25	1582.78	719.136	343.777	215.74	185.514	138.705	113.029	306.162	217.155
ARHGAP9	ENSSSCG00000000437	1.72947	3.31606	0.301562	0.00546643	0.0850082	248.08	112.379	288.22	343.569	2249.17	1425.37	777.798	249.492	149.593	221.038	236.094	326.083	225.201	234.584
RIPOR2	ENSSSCG00000001097	1.72975	3.3167	0.301504	0.00643844	0.094481	390.184	233.329	928.707	380.913	1423.39	3812.48	1194.83	394.546	511.873	350.306	247.899	104.027	552.767	360.236
DOCK8	ENSSSCG00000005240	1.73066	3.3188	0.301313	0.00495461	0.0806354	762.304	414.278	736.561	563.367	4195.01	5583.95	2042.58	825.355	458.956	716.401	422.018	771.197	498.793	615.453
DUSP5	ENSSSCG00000040815	1.7621	3.39192	0.294819	0.000755345	0.0261549	361.282	355.232	443.415	258.21	1297.53	2395.74	851.901	330.722	197.422	224.986	260.687	197.05	295.926	251.132
SAMHD1	ENSSSCG00000027806	1.76831	3.40655	0.293552	0.00586285	0.089101	4520.84	3611.36	3287.43	5596.33	24616.8	50190.9	15303.9	5468.52	2624.5	4230.32	3452.88	6046.54	5132.17	4492.49
XPNPEP2	ENSSSCG00000012651	1.7735	3.41882	0.292499	0.00419797	0.0732516	293.842	442.849	357.195	237.937	2344.24	3078.24	1125.72	294.459	239.146	411.487	333.483	270.069	427.138	329.297
RASSF2	ENSSSCG00000032601	1.77824	3.43006	0.29154	0.00595801	0.0898155	413.065	347.613	333.793	392.65	3660.79	3564.5	1452.07	427.183	360.245	438.13	368.897	605.154	340.594	423.367
ICAM1	ENSSSCG00000013655	1.789	3.45575	0.289373	0.000158344	0.0102578	2473.57	2742.81	4330.68	3344.99	15951.5	14198.7	7173.72	2454.31	1727.95	2089.01	2203.55	1849.47	2131.04	2075.89
CARD11	ENSSSCG00000034390	1.82061	3.53231	0.283101	0.00235946	0.0519585	67.4392	142.854	215.549	167.516	1023.17	742.874	393.234	84.1311	100.746	79.9291	170.185	75.0191	158.199	111.368
EXOC3L4	ENSSSCG00000036871	1.82205	3.53584	0.282818	0.00605309	0.0907902	74.6649	68.5702	68.9756	42.6793	540.562	528.314	220.628	83.4058	100.746	45.3918	41.3165	44.0112	59.5573	62.4049
SLC45A3	ENSSSCG00000026547	1.83347	3.56394	0.280588	0.00585208	0.089028	121.631	85.7127	115.781	131.239	1466.85	696.512	436.288	117.493	100.746	140.123	161.331	108.028	107.017	122.456
RND1	ENSSSCG00000038562	1.83776	3.57454	0.279756	0.00157517	0.0412419	155.351	32.3804	117.012	56.5501	276.166	256.61	149.012	72.5268	69.1996	17.762	30.4955	45.0115	14.8893	41.6475
TMC8	ENSSSCG00000033592	1.85998	3.63002	0.275481	0.000246198	0.0140239	181.845	464.753	299.305	237.937	1562.83	1154.74	650.236	120.395	217.775	169.726	205.599	157.04	204.728	179.21
PANX1	ENSSSCG00000032360	1.86311	3.63791	0.274883	0.00373291	0.068022	319.132	156.188	182.293	221.933	1168.05	2104.63	692.037	248.042	103.799	132.228	159.364	348.089	149.824	190.224
SLAIN1	ENSSSCG00000009475	1.87268	3.66213	0.273065	0.00109659	0.0328613	26.494	42.8563	44.3415	28.8086	163.889	188.683	82.5121	22.4833	32.5645	21.7091	12.7884	16.0041	29.7787	22.5547
AMPD3	ENSSSCG00000022492	1.87693	3.67292	0.272263	0.000419902	0.0199574	1274.12	311.423	657.732	332.899	3055.94	1865.27	1249.56	374.238	574.967	353.267	214.452	262.067	262.425	340.236
SYTL3	ENSSSCG00000004057	1.88226	3.68652	0.271258	0.00191388	0.0466711	84.299	68.5702	155.195	123.77	838.459	733.17	333.911	95.7354	90.57	93.744	84.6004	84.0214	94.9195	90.5985
IRF1	ENSSSCG00000014277	1.88452	3.69229	0.270835	0.00269588	0.0560352	2112.29	1806.63	5280.33	2926.74	18367.3	27168.3	9610.26	2548.59	1816.49	3050.13	2278.31	1697.43	4225.78	2602.79
AKNA	ENSSSCG00000023894	1.88985	3.70598	0.269835	0.00236185	0.0519585	532.288	280.947	661.427	585.774	4051.04	3895.5	1667.83	591.094	282.904	375.963	310.857	539.137	600.226	450.03
PREX1	ENSSSCG00000031118	1.89476	3.71859	0.268919	0.00687857	0.0984235	553.965	293.328	623.244	658.329	4702.07	6360.25	2198.53	855.817	287.992	618.71	287.248	764.195	733.3	591.21
ADCY8	ENSSSCG00000031717	1.89491	3.71898	0.268891	0.000657681	0.0243375	50.5794	19.9996	24.6341	9.60285	18.1093	22.642	24.2612	10.1538	6.10585	9.86779	0.983726	6.00153	5.5835	6.44936
PLA2G7	ENSSSCG00000001723	1.90225	3.73797	0.267525	0.0049005	0.0803682	1235.58	1319.02	5101.73	1126.73	16962	12011	6292.69	952.277	3384.67	1598.58	1293.6	736.188	2135.69	1683.5
LEF1	ENSSSCG00000009148	1.91505	3.77128	0.265162	0.0051369	0.0824335	20.4726	49.5229	146.573	37.3444	376.673	323.457	159.007	19.5822	80.3936	27.6298	50.17	29.0074	46.5292	42.2187
PHACTR1	ENSSSCG00000001052	1.92898	3.80786	0.262615	0.00143897	0.0391367	804.454	557.133	782.134	632.721	6099.2	4165.05	2173.45	695.532	325.645	643.38	350.206	723.184	686.771	570.786
ENTPD1	ENSSSCG00000010497	1.93226	3.81651	0.262019	0.00168486	0.0429827	665.962	660.94	570.281	879.194	5952.52	5247.56	2329.41	806.498	347.016	656.208	592.203	764.195	496.001	610.353
PRKX	ENSSSCG00000038963	1.93356	3.81996	0.261783	9.91444e-05	0.00762697	1045.31	612.37	1640.63	1389.21	6053.02	4771	2585.26	723.818	503.732	709.494	550.886	790.201	782.621	676.792
CD80	ENSSSCG00000011899	1.93418	3.82161	0.26167	0.00180258	0.0448362	119.223	109.522	177.366	120.569	1027.7	1001.64	426.003	111.691	94.6406	74.9952	100.34	116.03	171.227	111.487
CIDEB	ENSSSCG00000001989	1.94174	3.84168	0.260303	0.00664954	0.0962836	80.6862	34.2851	48.0366	58.6841	585.835	588.692	232.703	77.6037	56.9879	45.3918	31.4792	71.0181	80.9608	60.5736
PIK3R5	ENSSSCG00000017991	1.94623	3.85367	0.259493	0.00128281	0.0361903	520.246	538.085	638.024	608.181	4928.44	4521.93	1959.15	493.182	445.727	436.156	471.205	682.174	522.057	508.417
NRROS	ENSSSCG00000023527	1.95132	3.86729	0.258579	0.00198518	0.0474789	622.609	639.988	808	714.879	5758.75	6589.9	2522.35	567.16	485.415	750.939	549.903	1009.26	550.905	652.263
ARID5A	ENSSSCG00000008123	1.95139	3.86748	0.258566	0.00257647	0.0544502	1156.1	798.08	1234.17	1217.43	10390.2	10347.4	4190.56	952.277	945.388	1129.86	769.274	1795.46	909.18	1083.57
NEURL3	ENSSSCG00000008124	1.95506	3.87731	0.257911	0.00011614	0.00837331	44.5581	91.4269	78.8293	73.6219	244.475	138.008	111.82	39.1645	14.247	35.524	25.5769	9.0023	49.3209	28.8059
DOCK10	ENSSSCG00000016237	1.95875	3.88724	0.257252	0.00167587	0.0428264	556.374	318.089	508.695	403.32	3047.79	4085.27	1486.59	583.841	263.569	304.915	263.639	427.109	451.333	382.401
CD37	ENSSSCG00000033849	1.96124	3.89398	0.256807	0.0053103	0.0836862	338.4	255.233	493.915	602.846	6026.76	4065.86	1963.84	422.831	505.767	430.236	459.4	481.123	726.786	504.357
IL4I1	ENSSSCG00000003192	1.9693	3.91578	0.255377	0.00243812	0.0528107	90.3204	69.5225	124.402	85.3587	977.9	513.219	310.121	53.6699	106.852	59.2067	117.063	68.0173	70.7243	79.2557
TGM2	ENSSSCG00000023522	1.98595	3.96124	0.252446	0.00304146	0.0598822	5363.83	12505.5	8592.39	10790.4	42438.2	134538	35704.7	9421.96	6893.5	8582.02	12736.3	7253.85	9193.23	9013.48
CTSC	ENSSSCG00000014924	1.98619	3.96188	0.252405	0.00423322	0.0733828	6314	5836.08	7189.48	8447.31	100472	72616.2	33479.2	7407.89	7861.28	7559.71	9552.96	11539.9	6780.23	8450.34
ITGAL	ENSSSCG00000007797	1.98668	3.96324	0.252319	0.00344702	0.0648505	1247.63	922.84	2694.98	1930.17	17995.2	15775	6760.97	1754.42	1230.33	1389.38	1373.28	1535.39	2952.74	1705.92
LIMD2	ENSSSCG00000040509	2.00648	4.01801	0.248879	0.00254651	0.0542059	27.6983	34.2851	81.2927	56.5501	375.767	230.733	134.388	32.6371	10.1764	47.3654	37.3816	22.0056	51.1821	33.458
MERTK	ENSSSCG00000008103	2.00856	4.02381	0.248521	0.00058764	0.0233243	1163.33	994.267	1094.99	1080.85	8149.17	8500.46	3497.18	850.74	781.548	992.7	760.42	1028.26	801.232	869.15
TBC1D10C	ENSSSCG00000012912	2.02264	4.06327	0.246108	0.00122038	0.0353154	103.567	97.1411	293.146	173.918	1404.37	693.277	460.904	124.021	110.923	72.0349	103.291	74.0189	196.353	113.44
RASGEF1A	ENSSSCG00000010201	2.02597	4.07266	0.24554	0.000439254	0.0205024	38.5367	71.4272	101	65.086	220.933	225.342	120.387	24.6591	78.3583	20.7224	20.6582	10.0026	23.2646	29.6109
IKBKE	ENSSSCG00000015644	2.02803	4.07846	0.24519	0.00405674	0.0718504	278.187	80.9509	187.22	241.138	2167.68	1840.47	799.275	289.382	113.976	269.391	118.047	183.047	201.937	195.963
C19orf38	ENSSSCG00000013632	2.02919	4.08176	0.244992	0.0069407	0.0989332	114.406	76.1891	92.3781	151.512	1706.8	1414.59	592.645	197.998	86.4995	146.043	113.128	186.047	141.449	145.194
UBASH3A	ENSSSCG00000029511	2.03356	4.09414	0.244251	0.00424998	0.0733828	25.2897	26.6662	107.159	75.7558	439.15	214.56	148.097	58.0215	21.3705	40.4579	28.528	8.00204	60.4879	36.1446
SLC2A5	ENSSSCG00000039651	2.04226	4.1189	0.242783	0.0055543	0.0860378	808.067	464.753	353.5	458.803	6404.34	6427.1	2486.09	1063.24	252.375	722.322	420.051	723.184	440.166	603.557
LTA	ENSSSCG00000001403	2.04452	4.12535	0.242404	0.00431622	0.0739556	14.4513	18.0949	18.4756	12.8038	74.248	142.321	46.7325	16.6812	19.3352	9.86779	5.90235	4.00102	12.0976	11.3142
SOCS3	ENSSSCG00000036956	2.05592	4.15808	0.240495	0.000440413	0.0205024	2586.78	1151.41	1208.31	1796.8	7681.05	14269.9	4782.37	1589.79	802.919	890.075	1153.91	1480.38	983.627	1150.12
PIK3AP1	ENSSSCG00000010509	2.05809	4.16433	0.240134	0.00453663	0.0765889	864.667	252.376	922.549	583.64	6701.33	8795.88	3020.08	732.521	949.459	744.031	327.581	775.198	822.636	725.238
ARHGAP45	ENSSSCG00000027565	2.06062	4.17167	0.239712	0.00510202	0.0822961	1097.09	469.515	1150.41	1218.5	12921.9	12728	4930.91	1459.97	575.985	1192.03	854.858	1865.48	1143.69	1182
MARCKSL1	ENSSSCG00000031380	2.0686	4.19478	0.238391	0.00122406	0.0353154	317.928	260.948	516.085	310.492	2005.6	2777.42	1031.41	182.042	585.143	167.752	177.071	129.033	234.507	245.925
SRGN	ENSSSCG00000023374	2.07284	4.20714	0.237691	0.00406405	0.0718504	6097.23	7866.52	4593.04	6191.7	79142	65008.5	28149.8	6967.65	3977.96	7539.98	3174.48	13729.5	4756.21	6690.96
MAP4K1	ENSSSCG00000002962	2.07989	4.22776	0.236532	0.00641002	0.0943928	367.303	155.235	284.524	349.971	3378.28	4177.99	1452.22	436.611	112.958	377.936	203.631	617.157	312.676	343.495
OLR1	ENSSSCG00000000647	2.08129	4.23186	0.236303	0.00207583	0.0484058	199.909	91.4269	183.524	182.454	1658.81	1241	592.854	167.537	52.9173	196.369	106.242	136.035	181.464	140.094
SYK	ENSSSCG00000009589	2.09048	4.25889	0.234803	0.00591373	0.0893683	340.809	134.283	275.902	344.636	3131.09	4386.08	1435.47	404.7	162.823	312.809	191.827	548.14	402.012	337.052
PLCB2	ENSSSCG00000004779	2.09945	4.28547	0.233347	0.00249893	0.0535065	349.239	194.282	617.085	283.818	4357.09	3584.99	1564.42	384.392	393.827	367.082	275.443	308.079	461.569	365.065
TNF	ENSSSCG00000001404	2.10816	4.31141	0.231942	0.00696947	0.0992485	43.3538	33.3327	152.732	84.2917	601.228	1211.89	354.471	93.5596	35.6174	63.1538	52.1375	125.032	123.768	82.2113
ADORA3	ENSSSCG00000006788	2.11683	4.33739	0.230554	0.0056335	0.0868537	116.814	59.9989	181.061	104.564	1803.68	1251.78	586.317	99.3618	72.2525	126.308	102.307	263.067	147.963	135.21
DOK2	ENSSSCG00000009612	2.11726	4.33869	0.230484	0.00487072	0.0802324	605.749	258.09	320.244	560.166	6175.26	5332.73	2208.71	601.973	196.405	490.429	358.076	876.223	531.363	509.078
ITGAM	ENSSSCG00000007754	2.13056	4.37888	0.228369	0.00140642	0.038938	1976.21	988.553	1305.61	1490.58	16180.6	11372.8	5552.39	1525.96	612.62	1610.42	897.158	1800.46	1161.37	1268
GIMAP6	ENSSSCG00000027196	2.13594	4.39524	0.227519	0.00609256	0.091152	1251.24	447.611	1013.7	1293.18	15631.9	13191.7	5471.55	1496.95	460.991	1221.63	698.445	2353.6	1237.68	1244.88
PSMB9	ENSSSCG00000001463	2.14893	4.43498	0.22548	0.00109611	0.0328613	594.91	759.034	1868.5	1080.85	6946.72	10940.4	3698.4	1032.06	527.138	824.947	825.346	477.122	1316.78	833.897
PARM1	ENSSSCG00000008966	2.1513	4.44228	0.22511	0.000928229	0.0297912	167.394	161.902	283.293	210.196	2173.11	1611.9	767.965	181.317	209.634	137.162	130.836	223.057	155.407	172.902
IKZF3	ENSSSCG00000017494	2.15134	4.44239	0.225104	0.0054255	0.0845201	114.406	60.9512	556.732	180.32	2030.95	1244.23	697.933	253.844	68.1819	113.48	107.226	47.012	352.691	157.072
BCL2L14	ENSSSCG00000000623	2.15653	4.4584	0.224296	0.00529211	0.0834878	61.4179	45.7134	396.61	64.019	764.211	712.684	340.776	80.5048	28.4939	94.7308	35.4141	23.0059	196.353	76.4171
GPR35	ENSSSCG00000040095	2.15912	4.46643	0.223892	0.000944365	0.0300412	115.61	77.1414	105.927	124.837	994.199	916.463	389.029	106.614	54.9526	92.7572	70.8283	96.0245	101.434	87.1018
CIITA	ENSSSCG00000007901	2.16038	4.47033	0.223697	0.000658517	0.0243375	1153.69	1134.26	2600.13	1657.03	10302.4	16102.8	5491.71	1135.77	964.724	1183.15	980.775	951.243	2155.23	1228.48
IKZF1	ENSSSCG00000038345	2.16534	4.48572	0.22293	0.0038429	0.0693191	366.099	152.378	412.622	391.583	3993.09	4683.66	1666.57	513.49	204.546	309.849	198.713	565.144	437.374	371.519
FGR	ENSSSCG00000003578	2.16551	4.48624	0.222904	0.00141152	0.038938	2262.83	1944.73	1538.4	2129.7	20491.5	22659.3	8504.41	1966.2	1385.01	2353.47	1465.75	2888.74	1314.91	1895.68
CUX2	ENSSSCG00000009831	2.16726	4.4917	0.222633	2.97542e-06	0.000662763	101.159	141.902	102.232	72.5549	290.654	416.182	187.447	34.0876	33.5821	35.524	70.8283	31.0079	45.5986	41.7714
MARCHF1	ENSSSCG00000039175	2.17013	4.50063	0.222191	0.00569761	0.0874781	428.721	151.426	285.756	244.339	4042.89	4489.59	1607.12	596.171	134.329	389.778	224.289	365.093	432.721	357.063
SOWAHD	ENSSSCG00000012618	2.17827	4.52609	0.220941	0.00688807	0.0984651	43.3538	26.6662	96.0732	37.3444	455.448	607.022	210.985	68.9005	14.247	50.3257	23.6094	103.026	19.5423	46.6085
FGD2	ENSSSCG00000001572	2.19205	4.56955	0.21884	0.00547545	0.0850319	368.507	250.472	420.012	392.65	6510.28	6252.43	2365.73	427.908	312.416	593.054	334.467	947.241	491.348	517.739
PPFIA4	ENSSSCG00000015474	2.20681	4.61654	0.216612	0.00510968	0.0822961	435.947	10.476	351.037	18.1387	126.765	83.0207	170.897	25.3844	60.0408	42.4315	26.5606	9.0023	58.6268	37.0077
SCIN	ENSSSCG00000015353	2.21415	4.64007	0.215514	0.000970625	0.0305604	370.916	486.658	300.537	449.2	5468.09	1563.38	1439.8	144.328	280.869	445.037	279.378	330.084	382.47	310.361
CHRNA9	ENSSSCG00000024428	2.21795	4.65233	0.214946	0.00445977	0.0758923	65.0307	5.71418	54.1951	10.6698	225.46	163.885	87.4925	17.4064	26.4587	15.7885	3.9349	27.0069	22.334	18.8216
CD14	ENSSSCG00000014369	2.21797	4.65239	0.214943	0.0068367	0.0981066	4407.64	2112.34	959.5	4576.29	46593.3	46643.6	17548.8	4621.41	1021.71	3690.55	2645.24	7503.91	3149.09	3771.99
PRDM1	ENSSSCG00000004369	2.218	4.65248	0.214939	0.000946086	0.0300412	184.254	150.473	327.634	82.1577	1720.38	1355.29	636.698	136.35	111.94	110.519	194.778	74.0189	193.561	136.861
RASAL3	ENSSSCG00000013839	2.23021	4.69203	0.213127	0.00218399	0.0499165	99.9546	69.5225	386.756	213.397	2089.81	1314.32	695.626	222.657	90.57	123.347	106.242	86.0219	260.563	148.234
NKG7	ENSSSCG00000003231	2.23637	4.71211	0.212219	0.0032012	0.0621258	836.969	321.899	1128.24	1302.79	13646.2	7851.39	4181.25	1060.34	301.222	983.819	475.14	1139.29	1364.24	887.341
DOCK2	ENSSSCG00000017008	2.24709	4.74723	0.210649	0.00526316	0.0832952	641.877	220.948	581.366	727.683	7994.34	10197.5	3393.96	974.035	265.604	748.965	402.344	1125.29	773.315	714.925
TNFAIP8L2	ENSSSCG00000006634	2.24915	4.75402	0.210348	0.00600535	0.0903467	232.425	90.4745	141.646	234.736	3075.86	3351.02	1187.69	258.921	125.17	246.695	131.819	459.117	277.314	249.839
ARAP2	ENSSSCG00000008768	2.25062	4.75887	0.210134	0.00371723	0.0679396	67.4392	26.6662	298.073	57.6171	975.184	1058.78	413.961	101.538	107.87	63.1538	63.9422	43.011	142.379	86.9823
GPR160	ENSSSCG00000035883	2.25253	4.76518	0.209856	0.00272993	0.0564867	60.2136	75.2367	72.6707	87.4926	978.806	1238.84	418.877	73.9774	89.5524	69.0745	101.324	108.028	85.6137	87.9282
KLRK1	ENSSSCG00000040465	2.25695	4.7798	0.209214	0.00369673	0.0676933	101.159	77.1414	544.415	148.311	2987.12	655.54	752.282	311.14	76.3231	95.7175	168.217	101.026	191.7	157.354
TIMP1	ENSSSCG00000012277	2.26543	4.80799	0.207987	0.0034962	0.0651906	4405.23	2733.28	1973.2	3610.67	58839.7	38942.1	18417.4	6702.93	1527.48	3719.17	2594.09	5145.31	3294.27	3830.54
STX11	ENSSSCG00000004125	2.26705	4.81338	0.207754	0.000911991	0.0293965	506.999	464.753	649.11	592.176	6149	6556.48	2486.42	689.005	377.545	380.897	494.814	526.134	630.936	516.555
PTGS2	ENSSSCG00000015579	2.27956	4.85529	0.205961	0.00328965	0.062942	171.007	95.2363	234.024	58.6841	1333.75	2007.59	650.049	194.372	61.0585	142.096	160.347	48.0122	197.284	133.862
ARSI	ENSSSCG00000014448	2.27966	4.85565	0.205946	0.00492569	0.080565	33.7196	8.57127	30.7927	20.2727	347.698	228.577	111.605	23.2086	29.5116	15.7885	9.83726	42.0107	17.6811	23.0063
RPS6KA1	ENSSSCG00000003558	2.28503	4.87375	0.205181	0.00202599	0.0479175	1036.88	547.609	941.025	1074.45	12749.8	12688.2	4839.66	1095.88	572.932	1054.87	615.812	1508.38	1110.19	993.01
RAB3B	ENSSSCG00000021036	2.2858	4.87635	0.205071	0.00556868	0.0861213	344.422	6.66654	55.4268	29.8755	17.2038	17.2511	78.4743	21.758	17.2999	11.8413	11.8047	15.0038	18.6117	16.0532
SIRPB2	ENSSSCG00000007185	2.29687	4.91392	0.203503	0.00287845	0.0577392	80.6862	85.7127	70.2073	51.2152	1302.96	457.153	341.323	74.7026	40.7056	72.0349	33.4467	142.036	53.9738	69.4833
BIN2	ENSSSCG00000000223	2.29975	4.92374	0.203098	0.00329424	0.0629491	266.144	83.808	400.305	308.358	4238.47	3276.62	1428.95	513.49	164.858	201.303	185.924	320.082	355.483	290.19
STXBP1	ENSSSCG00000005617	2.30703	4.94863	0.202076	0.000649539	0.0243375	1729.33	1610.45	1183.67	1690.1	11858.9	22191.3	6710.62	1795.04	1070.56	1483.13	1004.38	1212.31	1570.82	1356.04
SLA-DMA	ENSSSCG00000001470	2.3232	5.0044	0.199824	0.000373293	0.0185084	1896.73	2157.1	2643.24	2801.9	23133.7	25822.7	9742.56	1770.38	1609.91	2170.91	2154.36	1601.41	2373.92	1946.81
EVI2B	ENSSSCG00000017750	2.32672	5.01663	0.199337	0.00538619	0.0842594	392.593	96.1887	367.049	437.463	6166.21	5208.74	2111.37	575.863	129.24	491.416	213.469	660.168	455.055	420.869
PTPN22	ENSSSCG00000006764	2.33174	5.03411	0.198645	0.00625581	0.0930088	19.2684	23.8091	108.39	41.6124	727.993	582.223	250.549	118.944	45.7938	16.7752	42.3002	28.0071	46.5292	49.7249
TCF7	ENSSSCG00000030680	2.33265	5.03731	0.198519	0.00363615	0.0668298	40.9453	17.1425	137.951	57.6171	748.818	809.722	302.033	108.79	49.8644	65.1274	46.2351	30.0077	59.5573	59.9304
MATK	ENSSSCG00000013494	2.33631	5.05008	0.198017	0.00185879	0.0457012	96.3418	70.4749	184.756	99.2295	1666.05	1458.79	595.941	144.328	71.2349	98.6779	106.242	147.037	140.518	118.007
CLEC2B	ENSSSCG00000000656	2.33781	5.05535	0.19781	0.000106946	0.00798031	264.94	309.518	784.598	300.889	2513.57	2849.66	1170.53	230.635	297.151	124.334	290.199	192.049	254.98	231.558
ADAM8	ENSSSCG00000010772	2.35306	5.10907	0.19573	0.00320686	0.0621548	682.822	161.902	183.524	362.774	5133.07	2474.45	1499.76	440.238	64.1114	240.774	137.722	600.153	278.244	293.54
CCL5	ENSSSCG00000017705	2.35391	5.11209	0.195615	0.00166933	0.0428058	575.642	465.706	2558.26	1413.75	16565.5	5283.14	4476.99	1257.62	384.668	525.953	560.724	760.194	1765.32	875.745
KMO	ENSSSCG00000025686	2.35832	5.12772	0.195018	0.00540579	0.0843134	1033.27	159.045	960.732	281.684	8029.65	8293.45	3126.3	383.667	1738.13	346.359	220.355	590.15	379.678	609.723
FYB1	ENSSSCG00000016855	2.36705	5.15885	0.193842	0.005115	0.0822961	150.534	59.9989	248.805	102.43	2211.14	2966.1	956.502	286.481	48.8468	158.871	144.608	252.064	221.479	185.392
KCNK2	ENSSSCG00000023451	2.37495	5.18718	0.192783	0.00476161	0.079134	42.1495	35.2374	66.5122	19.2057	869.245	363.35	232.617	34.0876	66.1467	89.7969	26.5606	35.0089	17.6811	44.8803
TLR8	ENSSSCG00000012118	2.37643	5.1925	0.192586	0.0022822	0.0509926	513.02	117.141	400.305	403.32	4629.63	4960.76	1837.36	480.853	135.346	476.614	183.957	312.08	534.155	353.834
SASH3	ENSSSCG00000012652	2.37858	5.20024	0.192299	0.00247355	0.053192	356.465	148.569	564.122	499.348	6326.47	5512.79	2234.63	579.489	169.946	374.976	304.955	649.165	499.723	429.709
LAIR1	ENSSSCG00000034284	2.3863	5.22816	0.191272	0.00294986	0.0587767	242.059	229.52	502.537	481.21	9163.29	4578	2532.77	358.283	552.579	340.439	399.393	626.16	630.005	484.476
TASL	ENSSSCG00000012201	2.38914	5.23845	0.190896	0.0041548	0.0728026	51.7837	19.0473	49.2683	36.2774	714.411	676.026	257.802	39.8898	18.3175	54.2728	43.2839	67.0171	72.5855	49.2278
P2RY11	ENSSSCG00000024072	2.40045	5.27967	0.189406	0.000656887	0.0243375	289.025	115.236	229.098	216.598	2551.6	1767.16	861.451	158.834	78.3583	124.334	125.917	298.076	193.561	163.18
MYO1G	ENSSSCG00000016742	2.40121	5.28245	0.189306	0.00128749	0.0362538	405.84	168.568	535.793	521.755	5301.49	4838.92	1962.06	533.072	177.07	288.139	232.159	407.104	590.92	371.411
EGLN3	ENSSSCG00000001963	2.40548	5.29811	0.188747	0.00227551	0.0509926	1127.2	366.66	5606.73	403.32	17548.8	12468.2	6253.48	1021.18	2188.95	785.476	1157.85	674.172	1254.43	1180.34
LPXN	ENSSSCG00000021176	2.40731	5.30485	0.188507	0.000636239	0.0242225	125.244	48.5705	136.72	163.248	1230.52	760.125	410.739	88.4827	31.5469	95.7175	41.3165	66.0168	141.449	77.4215
PRF1	ENSSSCG00000010271	2.40944	5.31269	0.188228	0.00195805	0.0472848	93.9332	36.1898	353.5	215.531	2047.25	1113.77	643.363	134.175	67.1643	128.281	65.9096	63.0161	268.008	121.092
FUT7	ENSSSCG00000037554	2.40981	5.31406	0.18818	0.00306513	0.0601317	20.4726	32.3804	56.6585	26.6746	633.824	517.532	214.59	47.8677	33.5821	32.5637	40.3328	61.0156	26.9869	40.3915
NUP210	ENSSSCG00000011610	2.41407	5.32977	0.187625	0.00085077	0.0277225	368.507	82.8556	623.244	208.062	1835.37	3961.27	1179.89	264.723	198.44	221.038	109.194	196.05	338.732	221.363
CYP1B1	ENSSSCG00000033844	2.41606	5.3371	0.187368	0.00117072	0.0344611	688.844	524.752	556.732	443.865	9602.44	7372.67	3198.22	756.455	557.667	853.564	459.4	516.132	452.264	599.247
IL10RA	ENSSSCG00000015085	2.4189	5.34765	0.186998	0.00211877	0.0490241	910.43	359.993	879.439	1246.24	15106.8	13580.9	5347.29	1016.83	552.579	1053.88	701.397	1623.41	1051.56	999.942
RAC2	ENSSSCG00000021944	2.41978	5.35091	0.186884	0.00307294	0.0601844	656.328	266.662	1326.55	1168.35	15881.8	13350.2	5441.65	1273.57	408.074	1019.34	639.422	1620.41	1140.9	1016.95
CD274	ENSSSCG00000005211	2.42787	5.38099	0.185839	0.00522594	0.0830584	45.7623	68.5702	283.293	51.2152	843.892	2140.21	572.157	106.614	47.8291	105.585	77.7143	34.0087	266.147	106.316
ARHGAP30	ENSSSCG00000006372	2.43343	5.40177	0.185125	0.00181646	0.0450313	975.46	304.756	1099.91	1086.19	13002.5	12684.9	4858.95	1319.99	399.933	913.757	486.944	1204.31	1072.03	899.494
PTPRCAP	ENSSSCG00000012909	2.43594	5.41118	0.184803	0.00145884	0.0394203	178.232	121.902	406.463	341.435	4654.99	2628.63	1388.61	343.777	166.893	162.819	211.501	274.07	380.609	256.611
SEPTIN3	ENSSSCG00000000040	2.43849	5.42075	0.184476	0.00521684	0.0830022	21.6769	53.3323	25.8659	25.6076	242.664	184.371	92.2529	9.42849	63.0937	7.89423	8.85353	1.00026	12.0976	17.0613
BDKRB1	ENSSSCG00000002501	2.44456	5.44359	0.183702	0.00220829	0.0502386	27.6983	37.1422	12.3171	34.1435	481.707	131.539	120.758	39.8898	24.4234	22.6959	20.6582	17.0043	8.37525	22.1745
TBXAS1	ENSSSCG00000016504	2.4467	5.45168	0.18343	0.00339065	0.0641344	240.854	136.188	218.012	422.525	4098.13	7021.18	2022.81	403.249	206.581	343.399	324.63	590.15	358.275	371.047
A2M	ENSSSCG00000000660	2.45063	5.46654	0.182931	0.000529246	0.0224656	441.968	185.711	103.463	403.32	3816.53	692.199	940.531	162.46	105.835	227.946	219.371	194.049	122.837	172.083
SEPTIN1	ENSSSCG00000007800	2.463	5.51361	0.181369	0.000359847	0.017961	388.98	66.6654	750.11	204.861	2418.49	1191.4	836.752	206.701	106.852	120.387	89.5191	64.0163	322.912	151.731
LCP1	ENSSSCG00000009412	2.47334	5.55327	0.180074	0.00126831	0.0359171	4183.64	1247.6	3129.77	4853.71	50370	40186.3	17328.5	4163.04	1239.49	3449.78	1625.12	4636.18	3608.8	3120.4
FGD3	ENSSSCG00000028185	2.47527	5.56071	0.179833	0.000152104	0.009997	334.788	344.756	503.768	341.435	4521.88	2927.29	1495.65	341.601	273.745	273.338	216.42	209.053	299.648	268.968
CD226	ENSSSCG00000038398	2.47792	5.57092	0.179503	0.00465451	0.0780494	21.6769	26.6662	104.695	19.2057	726.182	544.487	240.485	42.7908	58.0055	22.6959	19.6745	20.0051	95.8501	43.1703
ZC3H12D	ENSSSCG00000004109	2.48238	5.58818	0.178949	0.000817086	0.0272192	78.2777	108.569	41.8781	149.378	1101.95	751.499	371.925	84.1311	19.3352	54.2728	49.1863	117.03	75.3773	66.5554
RHOH	ENSSSCG00000008794	2.48383	5.59381	0.178769	0.00244996	0.0529135	227.607	59.0465	149.037	186.722	2623.13	3179.59	1070.85	225.558	97.6935	180.581	128.868	232.059	283.828	191.431
HCK	ENSSSCG00000007240	2.48806	5.61025	0.178245	0.00235415	0.0519585	396.206	176.187	407.695	376.645	6851.64	6855.14	2510.59	487.38	238.128	379.91	287.248	718.183	574.17	447.503
TMEM156	ENSSSCG00000023785	2.48944	5.6156	0.178075	0.00628621	0.0931543	52.988	24.7614	171.207	56.5501	1540.19	1440.46	547.694	97.1859	25.441	64.1406	44.2677	141.036	213.104	97.5291
CA4	ENSSSCG00000023186	2.49655	5.64336	0.1772	0.000155461	0.0101314	4115	6892.25	3602.74	6597.16	57569.4	37839.1	19435.9	1796.49	4391.12	3740.88	5640.68	2477.63	2617.73	3444.09
FCGR1A	ENSSSCG00000006678	2.51326	5.70907	0.17516	0.00421133	0.073337	233.629	73.332	268.512	167.516	1176.2	2609.22	754.735	113.867	6.10585	159.858	29.5118	280.071	203.798	132.202
STAT4	ENSSSCG00000016059	2.51393	5.71175	0.175078	0.00147898	0.0396777	39.741	8.57127	56.6585	27.7416	334.116	291.112	126.323	47.1424	15.2646	12.8281	29.5118	10.0026	17.6811	22.0718
LAX1	ENSSSCG00000033768	2.5316	5.78213	0.172947	0.0024556	0.0529586	44.5581	21.9044	184.756	87.4926	1622.59	745.03	451.055	114.592	33.5821	58.22	104.275	54.0138	103.295	77.9963
GM2A	ENSSSCG00000017087	2.53759	5.80618	0.17223	0.0016416	0.0424409	1734.15	1331.4	2315.61	3043.04	48457.7	36969	15641.8	3011.31	2667.24	2294.26	1574.95	2360.6	4255.56	2693.99
SLA-DQB1	ENSSSCG00000001457	2.53829	5.80902	0.172146	0.000271647	0.0148637	4709.91	6880.82	11904.5	7753.77	107707	74464.2	35570	5263.27	5656.05	6381.5	5494.11	4564.16	9380.28	6123.23
RELT	ENSSSCG00000014825	2.54173	5.82289	0.171736	0.00282292	0.0571351	57.8051	51.4276	130.561	88.5596	1609.01	1694.92	605.38	100.812	72.2525	57.2332	51.1537	213.054	129.351	103.976
CST7	ENSSSCG00000007131	2.54371	5.83085	0.171502	0.00178758	0.0445374	56.6008	16.1902	211.854	109.899	1077.5	784.923	376.161	93.5596	32.5645	36.5108	37.3816	38.0097	148.893	64.4866
PTPRC	ENSSSCG00000010908	2.544	5.83203	0.171467	0.00250282	0.053513	1517.38	395.231	2133.32	1244.1	26818	24651.8	9459.97	2573.98	609.567	1384.45	995.531	2013.51	2155.23	1622.04
HAVCR2	ENSSSCG00000028875	2.5491	5.85267	0.170862	0.000427983	0.0201489	85.5033	54.2847	70.2073	41.6124	612.999	765.516	271.687	43.5161	20.3528	51.3125	42.3002	55.014	66.0714	46.4278
FBP1	ENSSSCG00000031174	2.55105	5.8606	0.170631	0.000130454	0.00905533	863.463	2617.09	485.293	1228.1	9183.21	11468.7	4307.65	590.368	956.582	558.517	1182.44	576.147	546.252	735.051
CFP	ENSSSCG00000012278	2.56016	5.89775	0.169556	0.00494489	0.080565	995.933	527.609	768.585	1480.97	24950.9	23585.4	8718.25	1283	210.652	1683.44	921.751	3078.78	1691.8	1478.24
CCR8	ENSSSCG00000025846	2.56837	5.93139	0.168595	0.00263462	0.0552233	19.2684	30.4756	3.69512	4.26793	164.794	174.667	66.1947	10.1538	11.194	7.89423	9.83726	14.0036	13.9588	11.1736
MCOLN2	ENSSSCG00000003755	2.56943	5.93575	0.168471	0.00275461	0.0565029	48.1709	54.2847	78.8293	88.5596	1623.5	1470.65	560.666	81.23	66.1467	132.228	35.4141	128.033	123.768	94.4699
TMEM154	ENSSSCG00000009012	2.57216	5.94697	0.168153	0.000286417	0.0153759	161.372	112.379	130.561	86.4257	1684.16	1221.59	566.082	124.021	121.099	72.0349	91.4865	75.0191	87.4748	95.1892
SLA-DOA	ENSSSCG00000001472	2.57472	5.95757	0.167854	0.000258879	0.0145793	429.925	495.229	821.549	932.543	8749.49	5156.99	2764.29	423.557	354.139	404.579	325.613	298.076	978.043	464.001
HLA-DRA	ENSSSCG00000001453	2.60409	6.08008	0.164471	0.00028807	0.0154091	9467.99	11952.2	28470.9	19377.5	225222	178847	78889.7	12098.9	8585.84	13118.2	12281.8	8337.13	23428.4	12975.1
TNFRSF4	ENSSSCG00000003331	2.61043	6.10687	0.16375	0.00185522	0.0456887	48.1709	32.3804	34.4878	40.5454	993.293	646.915	299.299	25.3844	53.935	46.3786	70.8283	54.0138	43.7374	49.0462
LCK	ENSSSCG00000003608	2.61215	6.11414	0.163555	0.00164034	0.0424409	114.406	46.6658	545.646	213.397	3091.25	1487.9	916.545	219.756	124.152	106.572	126.901	26.0066	295.926	149.886
SLC4A8	ENSSSCG00000028060	2.6142	6.12284	0.163323	0.00257327	0.0544502	21.6769	7.61891	19.7073	6.4019	151.212	122.914	54.9219	13.7801	11.194	3.94712	9.83726	1.00026	13.9588	8.95292
CD163	ENSSSCG00000033146	2.61637	6.13205	0.163078	0.003121	0.0609353	7623.04	2398.05	3475.88	6383.76	100659	125889	41071.5	8916.45	1426.73	6865.02	3590.6	13683.5	5704.48	6697.79
LY86	ENSSSCG00000032355	2.6191	6.14365	0.16277	0.0027922	0.0569273	387.776	193.33	234.024	380.913	7967.17	7454.61	2769.64	340.876	159.77	469.707	346.271	934.238	454.125	450.831
IL7R	ENSSSCG00000016832	2.61999	6.14746	0.162669	0.00146069	0.0394203	261.327	48.5705	2.46341	123.77	437.339	514.297	231.295	36.9887	8.14113	66.1142	21.642	37.0094	55.835	37.6217
PTX3	ENSSSCG00000011727	2.62653	6.1754	0.161933	6.37539e-05	0.00572433	2827.63	7637	1315.46	881.328	4022.07	19918.5	6100.33	1121.26	837.518	935.466	684.673	1968.5	379.678	987.85
PTPN7	ENSSSCG00000037669	2.62712	6.1779	0.161867	0.000644816	0.0243375	208.339	127.617	323.939	344.636	4082.73	3398.46	1414.29	303.887	114.993	179.594	165.266	324.083	285.689	228.919
TVP23A	ENSSSCG00000027101	2.62933	6.1874	0.161619	5.07441e-05	0.00488584	37.3324	29.5233	54.1951	29.8755	258.057	133.696	90.4465	10.1538	5.0882	14.8017	24.5931	24.0061	9.30583	14.6581
GPR18	ENSSSCG00000031999	2.63801	6.22471	0.16065	0.000938193	0.0299393	33.7196	14.2854	48.0366	45.8803	288.843	597.318	171.347	28.2855	10.1764	29.6034	24.5931	25.0064	47.4598	27.5208
DNAI3	ENSSSCG00000006950	2.64109	6.23803	0.160307	0.00107338	0.0324586	133.674	47.6182	9.85366	72.5549	1075.69	384.914	287.384	47.8677	36.6351	35.524	31.4792	71.0181	53.9738	46.083
SLA-DMB	ENSSSCG00000001469	2.64289	6.2458	0.160108	0.000396068	0.0191913	1835.31	1669.49	3325.61	2766.69	34600.5	38337.2	13755.8	2134.46	1300.54	2593.25	1885.8	2321.59	2978.8	2202.41
JAK3	ENSSSCG00000013888	2.64618	6.2601	0.159742	0.000836916	0.0275207	505.794	318.089	1154.11	676.467	12390.4	11212.1	4376.16	734.697	434.533	653.248	588.268	810.207	973.39	699.057
SH2D2A	ENSSSCG00000006466	2.64847	6.27001	0.159489	0.00110096	0.0328613	56.6008	24.7614	99.7683	48.0143	670.948	543.408	240.584	75.4279	24.4234	25.6563	29.5118	7.00179	67.9326	38.3256
CD48	ENSSSCG00000006379	2.65102	6.28113	0.159207	0.0015323	0.0405462	959.805	318.089	502.537	926.142	12811.4	12748.5	4711.08	877.575	216.757	679.891	439.725	1333.34	952.917	750.034
DDC	ENSSSCG00000022009	2.65574	6.30168	0.158688	0.00217433	0.0499165	39.741	6.66654	41.8781	4.26793	158.456	175.745	71.1258	7.25268	16.2823	17.762	1.96745	5.00128	19.5423	11.3013
CPA4	ENSSSCG00000016555	2.6564	6.3046	0.158614	0.00127527	0.0360457	189.071	29.5233	32.0244	17.0717	16.2983	3.23457	47.8705	4.35161	9.15877	4.93389	14.7559	4.00102	8.37525	7.59607
NLRC3	ENSSSCG00000007956	2.65675	6.30611	0.158576	0.00138237	0.0384181	16.8598	10.476	112.085	41.6124	533.318	332.083	174.406	42.0656	16.2823	21.7091	22.6257	11.0028	52.1127	27.633
RAB20	ENSSSCG00000022719	2.66444	6.33981	0.157733	0.00146366	0.039429	79.482	49.5229	62.8171	83.2247	1713.14	1430.76	569.824	73.9774	112.958	80.9159	57.0561	127.032	87.4748	89.9024
CCL19	ENSSSCG00000010966	2.66626	6.34782	0.157534	0.000600444	0.0235198	503.386	720.939	941.025	747.955	5842.05	16217.1	4162.07	232.086	567.844	631.538	909.946	930.237	662.575	655.704
NFE2	ENSSSCG00000000289	2.68135	6.41458	0.155895	0.00298784	0.0593675	19.2684	11.4284	13.5488	27.7416	187.431	686.808	157.704	26.1097	22.3881	24.6695	23.6094	34.0087	16.7505	24.5893
PRKCB	ENSSSCG00000033674	2.69155	6.46005	0.154798	0.00071523	0.0252343	203.522	72.3796	415.085	182.454	4200.44	2738.61	1302.08	262.547	143.487	179.594	207.566	149.038	267.077	201.552
PCK2	ENSSSCG00000002009	2.69223	6.46313	0.154724	0.000519204	0.0223303	762.304	806.652	209.39	838.649	10280.6	10444.4	3890.34	662.895	367.368	683.838	661.064	757.193	479.25	601.935
TESPA1	ENSSSCG00000000299	2.7037	6.51472	0.153499	0.000620117	0.0239757	25.2897	20.952	96.0732	13.8708	276.166	351.49	130.64	21.0328	28.4939	12.8281	33.4467	5.00128	19.5423	20.0575
P2RY10	ENSSSCG00000012446	2.70719	6.53049	0.153128	0.0026389	0.0552355	10.8384	3.80945	33.2561	22.4067	397.498	235.046	117.142	31.9118	12.2117	12.8281	19.6745	16.0041	14.8893	17.9199
GPNMB	ENSSSCG00000032241	2.71046	6.54531	0.152781	0.000806345	0.0270469	9549.88	2374.24	2045.87	5590.99	106883	19971.3	24402.5	5437.34	1317.84	4779.96	2403.24	4059.03	4371.88	3728.22
RGS1	ENSSSCG00000032416	2.71392	6.56102	0.152415	0.000540663	0.0226653	410.657	56.1894	88.6829	158.981	2809.65	1105.15	771.551	145.779	72.2525	153.938	51.1537	154.039	128.421	117.597
ITGB2	ENSSSCG00000025133	2.72732	6.62222	0.151007	0.00150704	0.0400909	2843.29	835.223	2228.16	3138	51877.6	43116.9	17339.9	3399.33	661.467	2710.68	1478.54	4422.13	3038.35	2618.42
CCRL2	ENSSSCG00000023557	2.72765	6.62377	0.150971	0.00145934	0.0394203	87.9119	33.3327	105.927	104.564	1468.66	1908.4	618.133	124.021	30.5292	100.651	62.9585	157.04	84.6831	93.3139
BATF3	ENSSSCG00000026587	2.73514	6.65822	0.15019	0.000956142	0.030168	102.363	48.5705	76.3659	67.22	1240.48	1650.71	530.953	53.6699	44.7762	59.2067	80.6655	136.035	104.225	79.7631
CORO1A	ENSSSCG00000038055	2.73594	6.66195	0.150106	0.000532521	0.0224656	849.012	370.469	1699.76	1122.47	16682.3	15436.5	6026.74	1079.2	432.497	655.221	762.388	1375.35	1123.21	904.645
NLRP3	ENSSSCG00000013940	2.7363	6.66358	0.150069	0.00337066	0.0639772	169.802	41.904	119.476	165.382	2697.38	4378.53	1262.08	242.24	55.9702	141.109	89.5191	412.105	195.423	189.394
ARL11	ENSSSCG00000036810	2.7365	6.66452	0.150048	0.00203986	0.0480171	36.1282	28.5709	77.5976	66.153	1369.06	757.968	389.246	39.8898	20.3528	82.8894	23.6094	114.029	69.7938	58.4274
PCP4L1	ENSSSCG00000031579	2.73903	6.67622	0.149785	0.000224785	0.0131556	179.437	93.3316	137.951	117.368	1982.96	983.31	582.394	113.142	178.087	50.3257	77.7143	53.0135	51.1821	87.2441
MRC1	ENSSSCG00000011038	2.74106	6.68563	0.149574	0.00456398	0.0769636	5309.64	1044.74	739.024	3965.98	67201.7	78078.3	26056.6	5253.12	609.567	4248.08	1775.63	8971.29	2526.53	3897.37
CD19	ENSSSCG00000007807	2.75204	6.73669	0.148441	0.00489478	0.0803628	4.81709	11.4284	8.62195	9.60285	80.5862	101.35	36.0677	4.35161	16.2823	5.92067	1.96745	0	3.72233	5.37405
PIK3CD	ENSSSCG00000003395	2.76304	6.78824	0.147314	0.000794205	0.026938	487.73	322.851	619.549	539.894	9379.7	12436.9	3964.44	645.489	311.398	640.419	392.507	858.219	656.061	584.015
CYP2D6	ENSSSCG00000000046	2.76485	6.79679	0.147128	0.00118893	0.0348597	65.0307	34.2851	28.3293	35.2105	883.732	805.409	308.666	52.2193	35.6174	76.9688	19.6745	48.0122	40.0151	45.4179
RUNX2	ENSSSCG00000001710	2.78311	6.88335	0.145278	0.00116281	0.0344321	55.3965	15.2378	32.0244	20.2727	350.414	394.618	144.661	59.472	6.10585	16.7752	13.7722	10.0026	19.5423	20.945
GIMAP4	ENSSSCG00000027826	2.78751	6.90435	0.144836	0.00170532	0.0433564	3014.29	919.031	2896.98	3668.29	60641.6	68261.4	23233.6	4078.18	840.571	3672.79	1699.88	5761.47	4137.37	3365.04
RASGRP1	ENSSSCG00000004791	2.78795	6.90647	0.144792	0.000560034	0.022962	172.211	182.854	149.037	96.0285	2561.56	2813	995.781	135.625	73.2701	96.7043	181.006	103.026	275.453	144.181
SKAP1	ENSSSCG00000017527	2.79118	6.92197	0.144468	0.000575552	0.0231524	27.6983	22.8567	86.2195	66.153	897.314	542.33	273.762	47.8677	27.4763	39.4712	21.642	31.0079	69.7938	39.5431
ADA2	ENSSSCG00000035218	2.79537	6.94209	0.144049	0.000464588	0.020971	588.889	295.233	343.646	580.439	8308.53	6689.1	2800.97	527.27	138.399	552.596	202.648	514.131	485.765	403.468
DUSP2	ENSSSCG00000035971	2.81437	7.03411	0.142164	0.000192726	0.0119346	80.6862	37.1422	83.7561	82.1577	964.319	806.487	342.425	76.8784	28.4939	48.3522	32.463	35.0089	70.7243	48.6535
C5AR1	ENSSSCG00000029371	2.82601	7.09111	0.141022	0.0018213	0.0450764	1213.91	214.282	391.683	998.696	19674.8	16202	6449.23	1246.74	336.839	901.916	493.83	1754.45	723.063	909.472
PTAFR	ENSSSCG00000031788	2.84246	7.17243	0.139423	0.00147265	0.0395997	95.1375	39.0469	82.5244	82.1577	1584.56	2335.36	703.132	134.175	58.0055	76.9688	37.3816	182.046	99.5724	98.0249
ANKRD22	ENSSSCG00000010445	2.86353	7.27793	0.137402	0.00359409	0.0663839	108.384	24.7614	125.634	38.4114	1238.67	2948.85	747.453	61.6478	324.627	57.2332	47.2188	40.0102	85.6137	102.725
CCR7	ENSSSCG00000017466	2.88576	7.39094	0.135301	0.000104817	0.00794056	84.299	53.3323	36.9512	39.4784	592.173	553.112	226.558	29.0107	11.194	29.6034	28.528	54.0138	31.6398	30.665
CD40	ENSSSCG00000035078	2.89468	7.43678	0.134467	0.000123002	0.00874132	460.032	265.709	828.939	433.195	7145.92	8263.26	2899.51	432.985	414.18	397.672	318.727	396.101	379.678	389.891
TREM2	ENSSSCG00000039270	2.92696	7.60505	0.131492	0.00272947	0.0564867	387.776	109.522	77.5976	345.703	7568.77	2500.33	1831.62	295.184	10.1764	315.769	149.526	477.122	197.284	240.844
LCP2	ENSSSCG00000017006	2.92709	7.60575	0.13148	0.000730063	0.0256969	393.797	121.902	440.951	389.449	8131.97	8069.18	2924.54	622.28	168.928	373.989	217.403	512.131	412.248	384.497
TLR2	ENSSSCG00000009002	2.93591	7.65238	0.130678	0.000650764	0.0243375	532.288	162.854	322.707	361.707	7269.06	10086.5	3122.52	661.445	322.592	371.029	261.671	567.145	264.286	408.028
RUNX3	ENSSSCG00000032686	2.9504	7.72966	0.129372	0.000634391	0.0242225	121.631	37.1422	359.659	244.339	3178.18	2252.34	1032.21	249.492	71.2349	89.7969	63.9422	52.0133	274.522	133.5
CTSS	ENSSSCG00000006648	2.97331	7.85338	0.127334	0.000192242	0.0119346	4140.29	2904.71	4541.31	5467.22	112837	57215.3	31184.3	4166.67	2497.29	4916.13	3265.97	3975.01	5003.75	3970.8
SUSD3	ENSSSCG00000022237	2.98309	7.90677	0.126474	0.000218513	0.0128389	46.9666	25.7138	139.183	68.2869	1316.54	657.697	375.732	69.6258	37.6527	42.4315	29.5118	36.0092	69.7938	47.5041
DERL3	ENSSSCG00000039626	3.0037	8.02055	0.12468	0.00164247	0.0424409	59.0093	12.3807	61.5854	10.6698	692.679	666.322	250.441	16.6812	93.623	13.8149	11.8047	33.0084	18.6117	31.2573
SERPINB10	ENSSSCG00000004889	3.01061	8.05904	0.124084	0.00353987	0.065626	107.18	17.1425	52.9634	43.7463	840.27	3490.1	758.568	194.372	16.2823	89.7969	42.3002	152.039	69.7938	94.0973
ARHGAP15	ENSSSCG00000015671	3.01462	8.08151	0.123739	0.00122766	0.0353154	49.3752	27.6185	115.781	28.8086	1941.31	1439.39	600.38	115.318	42.7409	57.2332	43.2839	67.0171	120.045	74.273
CRYBG2	ENSSSCG00000033539	3.02103	8.11748	0.123191	0.00190472	0.0466711	0	6.66654	112.085	16.0048	28.9748	26.9548	31.781	2.90107	7.12349	0.986779	1.96745	4.00102	6.51408	3.91565
SERPINB2	ENSSSCG00000004890	3.04333	8.24391	0.121302	0.00427699	0.0734537	9.63418	5.71418	89.9146	6.4019	54.3278	252.297	69.7149	9.42849	28.4939	2.96034	5.90235	4.00102	0	8.46436
C4BPB	ENSSSCG00000015661	3.06309	8.35758	0.119652	0.00108613	0.0326955	4.81709	13.3331	11.0854	9.60285	66.0988	46.3622	25.2166	1.45054	1.01764	0	7.86981	7.00179	0.930583	3.04506
SDSL	ENSSSCG00000009870	3.06598	8.37435	0.119412	0.000387553	0.0189634	24.0854	16.1902	7.39024	7.46888	120.427	59.3005	39.1436	3.62634	0	10.8546	3.9349	6.00153	3.72233	4.68995
NFAM1	ENSSSCG00000037425	3.08578	8.49009	0.117784	0.000599364	0.0235198	311.906	80.9509	88.6829	186.722	4625.11	3263.68	1426.18	249.492	40.7056	174.66	100.34	289.074	153.546	167.97
PVRIG	ENSSSCG00000007656	3.0906	8.51851	0.117391	0.000401805	0.0193437	30.1068	17.1425	169.976	82.1577	1416.14	702.981	403.085	65.2741	29.5116	45.3918	17.7071	31.0079	94.9195	47.302
IL12RB1	ENSSSCG00000013894	3.09425	8.54007	0.117095	0.000534393	0.0224656	31.3111	4.76182	107.159	30.9425	662.799	585.458	237.072	39.8898	26.4587	29.6034	13.7722	13.0033	43.7374	27.7441
BNIP5	ENSSSCG00000001560	3.09614	8.55126	0.116942	0.00275765	0.0565029	13.247	2.85709	18.4756	12.8038	247.192	143.399	72.9957	3.62634	7.12349	15.7885	10.821	0	13.9588	8.553
GIMAP8	ENSSSCG00000016452	3.10121	8.58138	0.116531	0.000453281	0.0208147	390.184	122.855	541.951	515.353	10199.1	9954.94	3620.74	569.336	182.158	437.143	221.338	443.113	678.395	421.914
FCRL1	ENSSSCG00000006456	3.10316	8.59298	0.116374	0.0020562	0.0481739	16.8598	4.76182	20.939	30.9425	583.118	141.243	132.977	10.1538	1.01764	16.7752	12.7884	14.0036	38.1539	15.4821
CD4	ENSSSCG00000000687	3.11253	8.64896	0.115621	0.00105047	0.032324	22.8812	315.232	76.3659	56.5501	3120.23	927.244	753.083	36.2634	51.8997	93.744	39.349	252.064	49.3209	87.1069
SLC15A2	ENSSSCG00000030305	3.15041	8.87905	0.112625	0.000459074	0.0208937	21.6769	12.3807	38.1829	7.46888	520.641	287.877	148.038	21.0328	16.2823	25.6563	9.83726	17.0043	10.2364	16.6749
JAML	ENSSSCG00000015089	3.15294	8.89466	0.112427	6.4439e-05	0.00572433	179.437	176.187	121.939	436.396	5067.88	2334.28	1386.02	121.845	196.405	148.017	116.08	161.041	191.7	155.848
C3	ENSSSCG00000013551	3.15321	8.89631	0.112406	0.000136363	0.00933595	1808.82	1953.3	7632.89	2594.9	81661.9	42736.3	23064.7	3756.89	4143.83	2176.83	1342.79	2427.62	1707.62	2592.6
CD180	ENSSSCG00000016957	3.15502	8.90748	0.112265	0.000605443	0.0235917	216.769	79.9985	247.573	200.593	4373.39	7643.3	2126.94	244.415	94.6406	279.258	117.063	338.086	359.205	238.778
IGSF6	ENSSSCG00000027967	3.16035	8.94044	0.111851	0.00105673	0.0324268	249.284	48.5705	83.7561	98.1625	4482.95	4254.54	1536.21	232.086	48.8468	172.686	89.5191	296.075	191.7	171.819
SFRP2	ENSSSCG00000009004	3.16098	8.94437	0.111802	0.00142373	0.0390583	1277.73	308.566	103.463	522.822	27481.7	8984.57	6446.48	1534.67	224.899	899.942	348.239	770.196	546.252	720.699
CD8B	ENSSSCG00000008213	3.18176	9.07414	0.110203	0.00204558	0.048076	6.02136	5.71418	86.2195	56.5501	644.69	526.157	220.892	54.3951	8.14113	6.90745	11.8047	5.00128	59.5573	24.3012
NCR1	ENSSSCG00000022675	3.18856	9.11701	0.109685	0.00352719	0.0655539	1.20427	4.76182	56.6585	20.2727	811.295	166.041	176.706	34.0876	6.10585	6.90745	8.85353	23.0059	37.2233	19.3639
CD22	ENSSSCG00000002893	3.19251	9.14197	0.109386	0.00056028	0.022962	50.5794	39.9993	126.866	91.7606	2791.54	2539.14	939.982	70.351	66.1467	134.202	70.8283	107.027	168.436	102.832
CD244	ENSSSCG00000006374	3.2016	9.19978	0.108698	0.000481354	0.0213632	105.976	53.3323	269.744	199.526	3545.79	6079.92	1709.05	290.107	147.558	136.175	158.38	104.027	278.244	185.749
STRA6	ENSSSCG00000001909	3.21417	9.2803	0.107755	0.00154592	0.040681	2.40854	10.476	7.39024	2.13397	169.322	152.025	57.2926	3.62634	9.15877	6.90745	2.95118	8.00204	6.51408	6.19331
GPR174	ENSSSCG00000021734	3.21519	9.28685	0.107679	0.00360746	0.0665486	12.0427	3.80945	110.854	17.0717	751.535	429.12	220.739	21.0328	27.4763	17.762	35.4141	0	40.9457	23.7718
CXCL9	ENSSSCG00000032777	3.21771	9.30311	0.107491	0.00262506	0.0551004	192.684	147.616	3515.29	1753.05	14160.5	12118.9	5314.68	1332.32	49.8644	113.48	70.8283	76.0194	1784.86	571.228
EGR2	ENSSSCG00000010224	3.21922	9.3128	0.107379	3.16788e-05	0.00358162	264.94	158.092	204.463	252.875	3476.98	4102.52	1409.98	150.856	188.264	129.268	91.4865	195.05	153.546	151.412
CD3G	ENSSSCG00000015094	3.22108	9.32483	0.107241	0.000298916	0.0157527	32.5153	38.0945	189.683	146.177	2432.98	1443.7	713.858	135.625	50.882	55.2596	59.0235	29.0074	129.351	76.5248
FCMR	ENSSSCG00000015656	3.22231	9.33279	0.107149	0.00262411	0.0551004	2.40854	0.952363	23.4024	8.53587	343.171	256.61	105.847	13.0548	15.2646	4.93389	13.7722	8.00204	13.0282	11.3426
CASP1	ENSSSCG00000028711	3.24371	9.47228	0.105571	0.000581995	0.0232515	91.5247	65.7131	285.756	125.904	4200.44	5861.05	1771.73	241.514	120.082	162.819	116.08	115.029	366.65	187.029
DAPP1	ENSSSCG00000039327	3.26152	9.58993	0.104276	0.000526468	0.0224656	22.8812	15.2378	137.951	26.6746	1037.66	1498.69	456.515	31.9118	80.3936	57.2332	39.349	48.0122	28.8481	47.6247
FCRL3	ENSSSCG00000006457	3.28035	9.71591	0.102924	0.000848816	0.0277193	13.247	6.66654	38.1829	28.8086	885.543	405.4	229.641	11.6043	32.5645	42.4315	9.83726	12.0031	33.501	23.6569
SLC1A2	ENSSSCG00000013296	3.29256	9.79848	0.102057	0.00285194	0.0573616	30.1068	0	13.5488	2.13397	169.322	263.079	79.6983	14.5054	5.0882	10.8546	3.9349	5.00128	9.30583	8.11502
BCL2A1	ENSSSCG00000040010	3.29528	9.81698	0.101864	0.000291448	0.0154789	171.007	44.7611	123.171	91.7606	3397.3	3906.29	1289.05	154.482	106.852	117.427	89.5191	152.039	167.505	131.304
SLC46A2	ENSSSCG00000005472	3.3027	9.86763	0.101341	0.000813785	0.0271699	102.363	32.3804	99.7683	86.4257	4420.47	2940.23	1280.27	142.153	37.6527	170.713	70.8283	224.057	133.073	129.746
MYBPC3	ENSSSCG00000013236	3.31296	9.93803	0.100624	0.000744667	0.0259659	18.0641	7.61891	4.92683	25.6076	656.461	129.383	140.344	24.6591	10.1764	15.7885	12.7884	11.0028	10.2364	14.1086
TIGIT	ENSSSCG00000029267	3.31953	9.9834	0.100166	2.11386e-05	0.00274324	151.738	120.95	123.171	98.1625	2261.85	1667.96	737.305	62.3731	76.3231	54.2728	123.949	36.0092	90.2666	73.8657
PLEK	ENSSSCG00000008348	3.339	10.1191	0.0988233	0.000271897	0.0148637	1280.14	250.472	876.976	1115	16735.7	34929.1	9197.89	1323.61	324.627	1069.67	455.465	1087.28	1193.01	908.943
NAAA	ENSSSCG00000008973	3.34141	10.136	0.0986585	0.000136242	0.00933595	992.32	407.611	615.854	903.735	31504.7	9443.88	7311.35	793.443	485.415	746.992	597.122	1031.26	673.742	721.329
ATP8B4	ENSSSCG00000004646	3.35807	10.2537	0.097526	0.000352107	0.0176931	89.1161	34.2851	93.6098	51.2152	1587.28	2392.51	708.002	92.8343	17.2999	95.7175	24.5931	100.026	83.7525	69.0372
TREML2	ENSSSCG00000001616	3.35988	10.2665	0.0974038	0.00038641	0.0189634	54.1922	32.3804	195.841	35.2105	842.081	3032.95	698.776	96.4607	45.7938	49.3389	40.3328	33.0084	143.31	68.0407
IRF8	ENSSSCG00000034980	3.36855	10.3284	0.0968204	0.000106532	0.00798031	268.553	177.14	652.805	320.095	10083.2	9491.32	3498.86	376.414	275.781	334.518	290.199	267.068	488.556	338.756
PLXNC1	ENSSSCG00000000907	3.37141	10.349	0.0966281	0.000240717	0.0138171	540.718	147.616	229.098	312.626	10006.3	8867.04	3350.56	537.424	101.764	298.007	179.038	465.119	361.066	323.736
MS4A7	ENSSSCG00000013102	3.37662	10.3864	0.0962797	0.000472984	0.0211342	189.071	56.1894	177.366	28.8086	3876.29	3771.51	1349.87	174.79	182.158	138.149	46.2351	56.0143	182.394	129.957
TNFSF14	ENSSSCG00000026695	3.39537	10.5222	0.095037	0.000282252	0.015207	8.4299	6.66654	24.6341	12.8038	318.723	169.276	90.0889	15.9559	6.10585	1.97356	6.88608	11.0028	9.30583	8.53834
TFEC	ENSSSCG00000038138	3.39993	10.5555	0.094737	0.000712443	0.0252343	101.159	45.7134	50.5	20.2727	2153.19	2894.94	877.63	131.999	22.3881	63.1538	50.17	124.032	107.017	83.1266
OSCAR	ENSSSCG00000003259	3.40125	10.5652	0.0946499	0.00063504	0.0242225	25.2897	8.57127	19.7073	23.4736	589.457	749.343	235.974	34.0876	8.14113	7.89423	10.821	32.0082	40.9457	22.3163
JAKMIP1	ENSSSCG00000008710	3.4089	10.6214	0.0941497	0.000751891	0.0260959	18.0641	7.61891	49.2683	32.0095	326.872	156.338	98.3618	21.0328	5.0882	3.94712	1.96745	0	23.2646	9.21669
TNFSF13B	ENSSSCG00000009542	3.4187	10.6938	0.0935121	0.000239388	0.0137939	148.125	64.7607	174.902	208.062	4394.21	5064.26	1675.72	285.03	67.1643	149.004	52.1375	154.039	232.646	156.67
CD6	ENSSSCG00000013111	3.42625	10.7499	0.0930244	0.00230201	0.0512764	10.8384	3.80945	133.024	65.086	711.694	416.182	223.439	26.1097	9.15877	8.88101	7.86981	0	72.5855	20.7675
CRTAM	ENSSSCG00000015137	3.44792	10.9126	0.0916371	0.00161751	0.0420551	2.40854	0.952363	24.6341	10.6698	280.694	122.914	73.7121	18.857	3.05292	1.97356	2.95118	6.00153	7.44467	6.71347
CD3D	ENSSSCG00000015093	3.45634	10.9765	0.0911039	0.000522891	0.0224242	30.1068	10.476	235.256	94.9615	2662.97	1589.25	770.504	114.592	42.7409	52.2993	55.0886	13.0033	143.31	70.1724
SEMA4A	ENSSSCG00000006495	3.47704	11.1351	0.0898063	6.42504e-05	0.00572433	361.282	259.043	456.963	368.109	11032.2	10289.2	3794.46	236.437	549.526	229.919	349.223	271.069	408.526	340.783
CCR1	ENSSSCG00000011322	3.47757	11.1392	0.0897731	0.000398328	0.0192383	1014	193.33	213.085	662.597	10873.7	20147.1	5517.3	1085	69.1996	571.345	168.217	564.144	513.682	495.265
CD5	ENSSSCG00000013115	3.4855	11.2006	0.0892813	0.000783106	0.0267354	20.4726	8.57127	87.4512	77.8898	1666.05	1228.06	514.75	61.6478	12.2117	34.5373	36.3979	8.00204	122.837	45.9389
AMBN	ENSSSCG00000008937	3.49853	11.3022	0.0884787	0.000277941	0.0150289	207.135	91.4269	75.1342	288.086	6977.5	4269.64	1984.82	139.977	46.8115	292.087	67.8771	251.064	255.91	175.621
IL1RL2	ENSSSCG00000023550	3.50336	11.3401	0.0881827	0.000550264	0.0228238	10.8384	2.85709	11.0854	7.46888	79.6808	100.272	35.3671	2.90107	1.01764	8.88101	1.96745	4.00102	0	3.12803
CCR5	ENSSSCG00000024344	3.51707	11.4484	0.0873485	0.000140148	0.00942151	260.123	67.6178	528.403	257.143	9208.56	7945.19	3044.51	329.272	151.628	248.668	142.64	445.113	278.244	265.928
GIMAP2	ENSSSCG00000016449	3.52464	11.5086	0.0868915	0.00221898	0.0502519	30.1068	0.952363	14.7805	8.53587	461.786	436.667	158.805	15.9559	2.03528	1.97356	3.9349	30.0077	28.8481	13.7926
CD38	ENSSSCG00000008742	3.53716	11.6089	0.0861407	7.67984e-05	0.00643976	261.327	154.283	736.561	332.899	6932.23	12762.5	3529.97	416.304	176.052	314.782	228.224	165.042	523.918	304.054
ITGB7	ENSSSCG00000000257	3.55291	11.7363	0.0852056	5.70786e-05	0.00535753	233.629	100.951	773.512	390.516	7853.99	8156.52	2918.19	350.305	140.434	158.871	178.054	155.04	509.029	248.622
CD3E	ENSSSCG00000040140	3.56619	11.8449	0.0844247	0.0003037	0.0158481	57.8051	31.428	352.268	189.923	4691.21	2560.7	1313.89	219.031	54.9526	35.524	74.7632	27.0069	254.049	110.888
SH2D1A	ENSSSCG00000012643	3.56822	11.8615	0.0843062	0.00525879	0.0832952	3.61282	0.952363	162.585	9.60285	1240.48	347.178	294.069	52.2193	2.03528	11.8413	9.83726	1.00026	71.6549	24.7647
SLC25A53	ENSSSCG00000012540	3.57113	11.8855	0.0841362	0.00161678	0.0420551	0	8.57127	19.7073	17.0717	142.158	120.757	51.3776	16.6812	2.03528	1.97356	2.95118	1.00026	0.930583	4.262
CRHBP	ENSSSCG00000014093	3.57115	11.8856	0.0841353	0.000714123	0.0252343	4.81709	9.52363	7.39024	13.8708	142.158	133.696	51.9092	6.52741	1.01764	4.93389	11.8047	0	1.86117	4.35747
UBD	ENSSSCG00000001252	3.57548	11.9214	0.0838829	0.000103501	0.0078809	237.242	203.806	2391.98	480.143	11855.2	14290.3	4909.79	554.105	247.287	273.338	282.329	93.0237	1020.85	411.822
IFNG	ENSSSCG00000032963	3.59296	12.0667	0.0828729	0.00121676	0.0353154	7.22563	2.85709	51.7317	12.8038	291.559	538.017	150.699	18.857	2.03528	1.97356	5.90235	6.00153	40.0151	12.4641
CD2	ENSSSCG00000006736	3.59336	12.0701	0.0828496	0.000159795	0.0102793	110.793	53.3323	544.415	182.454	3986.76	5637.86	1752.6	248.042	46.8115	66.1142	71.812	79.0201	359.205	145.167
CD69	ENSSSCG00000000653	3.63487	12.4224	0.0804998	0.000345266	0.017408	8.4299	19.0473	30.7927	4.26793	473.557	469.013	167.518	13.7801	10.1764	6.90745	26.5606	3.00077	20.4728	13.483
CSF2RB	ENSSSCG00000000136	3.68016	12.8186	0.0780118	8.29749e-05	0.00680394	543.127	300.947	274.671	536.693	18720.5	17567	6323.81	711.488	325.645	516.085	327.581	569.145	509.96	493.317
PNCK	ENSSSCG00000012773	3.68758	12.8846	0.077612	0.00204932	0.0480882	15.6555	14.2854	3.69512	4.26793	285.221	47.4404	61.7609	0	5.0882	3.94712	0.983726	18.0046	0.930583	4.8257
S100A8	ENSSSCG00000006590	3.69357	12.9382	0.0772904	0.000303709	0.0158481	60.2136	63.8083	33.2561	32.0095	1730.34	3813.56	955.532	179.867	42.7409	50.3257	66.8934	50.0128	53.0433	73.8138
CLEC12A	ENSSSCG00000039287	3.73136	13.2816	0.0752921	0.00126475	0.0359171	4.81709	8.57127	1.23171	3.20095	91.4518	126.148	39.2369	2.1758	1.01764	1.97356	0	7.00179	5.5835	2.95871
KCNA3	ENSSSCG00000006802	3.73792	13.3422	0.0749504	0.00066463	0.0243375	13.247	5.71418	23.4024	5.33492	362.185	808.643	203.088	34.8129	3.05292	13.8149	10.821	24.0061	4.65292	15.1935
ZBTB32	ENSSSCG00000002908	3.78972	13.8299	0.0723069	0.00328291	0.062942	7.22563	1.90473	36.9512	11.7368	690.869	665.244	235.655	28.2855	2.03528	0	6.88608	10.0026	54.9044	17.019
CASS4	ENSSSCG00000007495	3.80412	13.9687	0.0715887	9.3995e-05	0.00746161	119.223	39.0469	18.4756	76.8228	1370.87	1639.93	544.061	66.7247	5.0882	34.5373	19.6745	88.0224	19.5423	38.9316
SDS	ENSSSCG00000036865	3.82186	14.1415	0.0707138	0.000105476	0.00795009	36.1282	20.952	52.9634	26.6746	1624.4	1805.97	594.515	56.5709	45.7938	33.5505	62.9585	31.0079	22.334	42.0359
ZAP70	ENSSSCG00000008193	3.83057	14.2271	0.0702882	0.00019711	0.012056	14.4513	16.1902	174.902	121.636	2646.67	1617.29	765.189	110.966	19.3352	19.7356	32.463	19.0048	120.976	53.7467
GPR171	ENSSSCG00000036844	3.85435	14.4635	0.0691394	0.000158774	0.0102578	59.0093	42.8563	131.793	115.234	4093.6	5913.88	1726.06	144.328	33.5821	128.281	56.0724	175.045	178.672	119.33
CXCL10	ENSSSCG00000032474	3.86243	14.5448	0.068753	0.000651185	0.0243375	411.861	280.947	9905.39	1196.09	35808.4	70485.7	19681.4	1961.85	186.228	479.575	243.964	180.046	5067.03	1353.11
GPBAR1	ENSSSCG00000022483	3.86914	14.6126	0.0684341	0.00120798	0.0353154	15.6555	1.90473	17.2439	14.9378	411.08	300.815	126.94	6.52741	1.01764	27.6298	3.9349	0	13.0282	8.68966
CD84	ENSSSCG00000006381	3.9148	15.0824	0.0663023	4.24308e-05	0.00430774	193.888	55.2371	163.817	163.248	5158.42	5222.76	1826.23	190.746	38.6704	132.228	41.3165	181.046	142.379	121.064
XCR1	ENSSSCG00000026707	3.92825	15.2237	0.0656871	0.000208771	0.0125347	16.8598	1.90473	9.85366	6.4019	154.834	396.774	97.7714	13.0548	6.10585	1.97356	4.91863	3.00077	9.30583	6.39324
SLC16A6	ENSSSCG00000017262	3.92936	15.2355	0.0656362	0.000198892	0.0121154	72.2563	6.66654	93.6098	40.5454	1205.17	1532.11	491.727	113.867	14.247	26.643	2.95118	16.0041	19.5423	32.2091
SLAMF6	ENSSSCG00000006382	3.95883	15.5499	0.064309	7.68076e-05	0.00643976	60.2136	19.9996	150.268	137.641	3875.38	1637.77	980.213	95.0101	10.1764	52.2993	18.6908	80.0204	121.906	63.0172
ICOS	ENSSSCG00000025042	3.96234	15.5877	0.064153	0.00048738	0.0213931	12.0427	1.90473	19.7073	12.8038	672.759	467.935	197.859	18.857	7.12349	4.93389	5.90235	2.00051	37.2233	12.6734
SIT1	ENSSSCG00000005312	3.96821	15.6513	0.0638923	0.000277479	0.0150289	14.4513	5.71418	117.012	23.4736	1772.9	955.277	481.471	68.1752	5.0882	25.6563	19.6745	9.0023	56.7656	30.727
SLC6A12	ENSSSCG00000000749	3.97517	15.727	0.063585	0.000591263	0.0234059	65.0307	0.952363	6.15854	4.26793	105.034	26.9548	34.733	1.45054	5.0882	0	4.91863	0	1.86117	2.21976
AOAH	ENSSSCG00000016657	3.97836	15.7618	0.0634444	2.37215e-05	0.00297496	108.384	162.854	185.988	144.043	8640.84	3263.68	2084.3	177.691	98.7112	94.7308	60.0073	150.038	212.173	132.225
IL18RAP	ENSSSCG00000008157	3.9966	15.9623	0.0626475	0.00142087	0.0390516	3.61282	0.952363	7.39024	0	237.231	221.029	78.3693	2.90107	7.12349	3.94712	1.96745	8.00204	5.5835	4.92078
MMP12	ENSSSCG00000014987	4.02667	16.2986	0.0613551	0.00274731	0.0565029	6.02136	0	2.46341	4.26793	1330.13	525.079	311.326	33.3623	8.14113	12.8281	7.86981	30.0077	22.334	19.0905
LIPG	ENSSSCG00000004509	4.03129	16.3508	0.0611591	0.000433663	0.0203521	86.7076	32.3804	117.012	121.636	9332.61	18022	4618.72	579.489	262.551	167.752	94.4377	341.087	249.396	282.452
GZMK	ENSSSCG00000016901	4.03698	16.4155	0.0609182	0.00126717	0.0359171	6.02136	1.90473	1.23171	2.13397	427.379	114.288	92.1598	7.25268	6.10585	0.986779	11.8047	1.00026	6.51408	5.61073
PDCD1LG2	ENSSSCG00000032561	4.0393	16.4418	0.0608204	4.43475e-05	0.00440663	101.159	57.1418	178.598	56.5501	6169.83	3829.74	1732.17	100.812	79.376	135.189	72.7957	55.014	188.908	105.349
IL22RA2	ENSSSCG00000004158	4.06206	16.7033	0.0598683	0.00209938	0.048713	6.02136	10.476	0	1.06698	44.3677	50.675	18.7678	3.62634	0	0.986779	0.983726	0	0.930583	1.0879
TGM1	ENSSSCG00000001993	4.0632	16.7165	0.059821	4.88372e-06	0.000911057	26.494	19.0473	113.317	18.1387	517.02	929.401	270.57	21.0328	6.10585	12.8281	12.7884	21.0054	23.2646	16.1709
IL1A	ENSSSCG00000008090	4.10917	17.2578	0.0579449	6.38114e-05	0.00572433	56.6008	33.3327	32.0244	7.46888	672.759	1393.02	365.868	28.2855	4.07056	35.524	26.5606	29.0074	3.72233	21.1951
CD40LG	ENSSSCG00000030172	4.11537	17.332	0.0576967	0.00403283	0.071821	0	5.71418	14.7805	0	239.042	112.132	61.9448	2.1758	4.07056	0.986779	4.91863	0	9.30583	3.57627
TMPRSS6	ENSSSCG00000026067	4.11943	17.3809	0.0575345	0.00226915	0.0509926	2.40854	0	20.939	7.46888	111.372	90.5681	38.7928	6.52741	1.01764	0.986779	0	0	4.65292	2.19746
TNIP3	ENSSSCG00000009100	4.12177	17.4091	0.0574412	0.000465116	0.020971	21.6769	0.952363	54.1951	10.6698	669.137	1100.83	309.577	19.5822	17.2999	1.97356	3.9349	8.00204	55.835	17.7713
ANKRD66	ENSSSCG00000032691	4.12827	17.4877	0.057183	2.47436e-06	0.000586148	81.8905	21.9044	25.8659	49.0812	706.261	862.553	291.259	9.42849	5.0882	29.6034	14.7559	16.0041	25.1258	16.6676
CXCR3	ENSSSCG00000012402	4.14992	17.7522	0.0563311	0.00116833	0.0344588	2.40854	0.952363	36.9512	6.4019	474.463	255.531	129.451	19.5822	2.03528	1.97356	0	6.00153	13.9588	7.25856
GZMA	ENSSSCG00000016903	4.19881	18.3641	0.0544541	0.000354365	0.0177468	28.9025	12.3807	406.463	100.296	4300.05	2129.43	1162.92	110.241	3.05292	36.5108	11.8047	6.00153	212.173	63.2973
HRH2	ENSSSCG00000029096	4.213	18.5456	0.0539213	2.84658e-06	0.000643671	44.5581	79.0462	88.6829	62.952	2734.5	1440.46	741.7	27.5602	44.7762	21.7091	57.0561	48.0122	40.9457	40.0099
CCR4	ENSSSCG00000034660	4.22104	18.6491	0.0536218	0.00201495	0.0478079	3.61282	0	7.39024	1.06698	130.387	183.293	54.2915	0.725268	7.12349	0	4.91863	2.00051	2.79175	2.92661
MMP25	ENSSSCG00000021569	4.23028	18.769	0.0532794	2.4496e-05	0.00302131	63.8264	15.2378	30.7927	24.5406	2053.59	1114.85	550.473	49.3182	35.6174	13.8149	20.6582	36.0092	20.4728	29.3151
CD28	ENSSSCG00000028561	4.24393	18.9474	0.0527776	9.32767e-05	0.00744418	15.6555	5.71418	11.0854	1.06698	232.704	130.461	66.1145	5.07688	1.01764	2.96034	0.983726	9.0023	1.86117	3.48367
CXCL11	ENSSSCG00000008978	4.26875	19.2762	0.0518774	0.000674675	0.0244588	1.20427	10.476	200.768	28.8086	1216.04	1958	569.215	54.3951	7.12349	9.86779	0.983726	6.00153	98.6418	29.5022
EOMES	ENSSSCG00000040057	4.2796	19.4218	0.0514885	7.66909e-05	0.00643976	8.4299	1.90473	59.122	22.4067	758.778	113.21	160.642	16.6812	4.07056	7.89423	4.91863	1.00026	14.8893	8.24236
SCN2B	ENSSSCG00000021651	4.2808	19.4379	0.0514458	0.000533386	0.0224656	4.81709	2.85709	1.23171	7.46888	1199.74	465.779	280.315	10.1538	26.4587	5.92067	14.7559	20.0051	9.30583	14.4333
LYZ	ENSSSCG00000000492	4.29461	19.6249	0.0509557	2.44693e-05	0.00302131	1303.02	483.801	646.646	967.754	80740.2	27235.1	18562.8	1181.46	379.58	1170.32	478.091	1251.32	1214.41	945.864
FFAR2	ENSSSCG00000032438	4.30588	19.7788	0.0505593	6.09808e-05	0.00558329	65.0307	55.2371	73.9024	83.2247	5469	8130.64	2312.84	100.812	53.935	191.435	70.8283	212.054	72.5855	116.942
CLEC7A	ENSSSCG00000000648	4.33466	20.1773	0.0495607	1.72418e-05	0.00233924	66.235	21.9044	35.7195	73.6219	2631.28	1504.08	722.139	30.4613	7.12349	25.6563	25.5769	44.0112	81.8913	35.7867
NCF1	ENSSSCG00000007722	4.37817	20.7951	0.0480881	2.77075e-05	0.00323052	215.565	69.5225	141.646	104.564	12766.1	8207.19	3584.1	205.976	77.3407	184.528	108.21	310.079	147.963	172.349
SLC23A1	ENSSSCG00000026423	4.38823	20.9405	0.0477543	0.00281454	0.0571351	0	4.76182	45.5732	0	331.4	90.5681	78.7171	0.725268	13.2293	1.97356	3.9349	0	2.79175	3.7758
MARCO	ENSSSCG00000015716	4.39108	20.982	0.04766	3.51511e-05	0.00374504	305.885	77.1414	524.707	124.837	8745.87	13032.1	3801.76	64.5489	36.6351	629.565	117.063	84.0214	155.407	181.207
TRDC	ENSSSCG00000022512	4.40883	21.2417	0.0470773	4.45509e-05	0.00440663	13.247	21.9044	56.6585	160.048	3515.91	3757.5	1254.21	124.021	33.5821	40.4579	75.7469	17.0043	63.2797	59.0153
RHEX	ENSSSCG00000015638	4.44268	21.7461	0.0459853	6.51272e-05	0.00575123	18.0641	13.3331	24.6341	10.6698	2256.41	1616.21	656.554	25.3844	20.3528	19.7356	24.5931	25.0064	66.0714	30.1906
IL27	ENSSSCG00000039300	4.4446	21.775	0.0459242	0.00020274	0.0122995	3.61282	0.952363	22.1707	9.60285	927.195	1088.97	342.084	10.879	9.15877	16.7752	6.88608	18.0046	32.5704	15.7124
CCL8	ENSSSCG00000040648	4.47197	22.192	0.0450614	2.49298e-05	0.00302481	113.202	38.0945	203.232	80.0238	6651.53	9254.11	2723.37	150.131	59.0232	101.638	59.0235	278.071	88.4054	122.715
FLT3	ENSSSCG00000009314	4.47751	22.2774	0.0448884	7.832e-06	0.00129872	9.63418	7.61891	17.2439	13.8708	172.944	238.28	76.5986	6.52741	5.0882	3.94712	1.96745	3.00077	0	3.42183
CCR2	ENSSSCG00000024311	4.51478	22.8605	0.0437437	2.471e-05	0.00302272	156.555	37.1422	183.524	110.966	5678.16	13301.6	3244.67	270.525	52.9173	169.726	58.0398	142.036	158.199	141.907
CNR2	ENSSSCG00000027849	4.52199	22.9749	0.0435257	0.000331125	0.0169322	1.20427	17.1425	6.15854	0	372.145	308.363	117.502	7.97795	6.10585	8.88101	2.95118	1.00026	3.72233	5.10643
ASPG	ENSSSCG00000039553	4.60874	24.3988	0.0409856	6.06605e-05	0.00558329	99.9546	17.1425	29.561	48.0143	3805.66	7090.19	1848.42	110.966	16.2823	53.2861	45.2514	184.047	44.668	75.7501
CSF3R	ENSSSCG00000025795	4.64856	25.0817	0.0398697	3.39535e-06	0.000733694	168.598	209.52	114.549	348.904	11484.9	13076.3	4233.8	172.614	72.2525	259.523	85.5841	205.052	217.757	168.797
IL21R	ENSSSCG00000007816	4.6776	25.5916	0.0390753	3.34076e-05	0.00363923	9.63418	14.2854	66.5122	13.8708	1487.68	1212.97	467.491	29.0107	7.12349	6.90745	1.96745	17.0043	47.4598	18.2455
CALHM6	ENSSSCG00000036064	4.68064	25.6457	0.0389929	1.77841e-05	0.00236973	83.0948	52.38	97.3049	57.6171	4290.99	7610.95	2032.06	71.0763	12.2117	141.109	28.528	81.0207	141.449	79.2325
GP91-PHOX	ENSSSCG00000036246	4.70829	26.1419	0.0382528	0.000267178	0.0148307	48.1709	6.66654	14.7805	21.3397	1108.29	1873.9	512.19	64.5489	1.01764	21.7091	0	17.0043	13.0282	19.5514
SELL	ENSSSCG00000006287	4.74969	26.903	0.0371706	1.66075e-05	0.00229268	150.534	68.5702	174.902	98.1625	9405.95	19309.3	4867.91	293.734	68.1819	249.655	82.633	221.056	170.297	180.926
NYAP2	ENSSSCG00000016239	4.78189	27.5101	0.0363503	0.000680519	0.0245315	2.40854	1.90473	0	2.13397	187.431	190.84	64.1197	1.45054	0	1.97356	0.983726	4.00102	5.5835	2.33206
PTPRO	ENSSSCG00000000601	4.81833	28.2139	0.0354436	8.53509e-06	0.00135508	89.1161	24.7614	121.939	49.0812	5095.95	7819.04	2199.98	49.3182	42.7409	70.0613	62.9585	173.044	69.7938	77.9861
UPP1	ENSSSCG00000030388	4.86529	29.1472	0.0343086	6.35054e-06	0.00108937	243.263	152.378	268.512	241.138	14474.7	26449.1	6971.52	616.478	87.5171	213.144	119.031	246.063	152.616	239.141
HK3	ENSSSCG00000014048	4.92774	30.4367	0.0328551	1.60113e-06	0.000419216	964.622	882.841	1223.09	845.051	67691.5	99521.4	28521.4	1190.17	781.548	855.537	683.689	693.177	1418.21	937.054
ZFR2	ENSSSCG00000013495	4.9309	30.5033	0.0327833	0.000266476	0.0148307	1.20427	3.80945	28.3293	0	93.2627	38.8149	27.5701	1.45054	1.01764	1.97356	0	0	0.930583	0.895386
AMCF-II	ENSSSCG00000008957	4.93846	30.6636	0.0326119	0.000127615	0.00894144	40.9453	18.0949	6.15854	5.33492	2480.97	2424.85	829.393	117.493	5.0882	11.8413	12.7884	11.0028	3.72233	26.9894
RETN	ENSSSCG00000013575	4.96567	31.2475	0.0320025	0.00198988	0.0475151	1.20427	6.66654	1.23171	0	178.376	380.601	94.68	10.1538	1.01764	5.92067	0	0	0.930583	3.00378
TNFRSF9	ENSSSCG00000003386	5.02725	32.6102	0.0306653	3.9143e-05	0.00405673	10.8384	9.52363	17.2439	8.53587	574.064	685.73	217.656	8.70322	1.01764	4.93389	2.95118	0	22.334	6.65666
SLAMF7	ENSSSCG00000006378	5.03105	32.6962	0.0305846	1.13981e-05	0.00173577	8.4299	9.52363	70.2073	30.9425	3390.05	2891.71	1066.81	29.0107	16.2823	16.7752	30.4955	25.0064	78.169	32.6232
NRG1	ENSSSCG00000015839	5.08785	34.009	0.0294039	9.60694e-05	0.007546	3.61282	7.61891	13.5488	3.20095	429.19	1138.57	265.957	7.97795	24.4234	2.96034	7.86981	0	3.72233	7.82563
NLRP12	ENSSSCG00000003251	5.09839	34.2585	0.0291898	5.7079e-05	0.00535753	30.1068	12.3807	2.46341	22.4067	2844.06	3536.47	1074.65	27.5602	4.07056	36.5108	17.7071	94.024	8.37525	31.3746
CD1E	ENSSSCG00000006450	5.17485	36.1232	0.0276831	0.0009501	0.0300902	1.20427	0.952363	0	0	1162.61	613.491	296.377	6.52741	6.10585	12.8281	3.9349	18.0046	1.86117	8.21034
SLAMF1	ENSSSCG00000006380	5.21763	37.2104	0.0268742	5.96514e-05	0.00552943	6.02136	1.90473	8.62195	0	345.887	284.642	107.846	0.725268	1.01764	5.92067	2.95118	5.00128	1.86117	2.91287
DAPL1	ENSSSCG00000015879	5.28564	39.0066	0.0256367	0.000269306	0.0148307	2.40854	0	274.671	1.06698	100.506	61.4569	73.3516	1.45054	0	0	4.91863	4.00102	0.930583	1.88346
TIFAB	ENSSSCG00000038110	5.3142	39.7864	0.0251342	0.000333882	0.0169485	7.22563	0	9.85366	0	803.146	203.778	170.667	3.62634	1.01764	0.986779	8.85353	1.00026	10.2364	4.28683
BLK	ENSSSCG00000027568	5.3757	41.519	0.0240853	1.6745e-05	0.00229268	6.02136	0.952363	8.62195	22.4067	1519.37	1425.37	497.123	15.9559	11.194	4.93389	5.90235	4.00102	29.7787	11.961
SLC13A3	ENSSSCG00000035906	5.38467	41.778	0.0239361	4.59647e-06	0.00088792	13.247	5.71418	1.23171	5.33492	607.566	726.701	226.632	5.07688	3.05292	6.90745	3.9349	8.00204	5.5835	5.42628
HPSE	ENSSSCG00000009237	5.44065	43.4309	0.0230251	8.04876e-07	0.000245142	114.406	26.6662	68.9756	58.6841	7273.59	7911.77	2575.68	104.439	40.7056	69.0745	46.2351	72.0184	23.2646	59.2895
P2RY6	ENSSSCG00000014823	5.44724	43.6296	0.0229202	5.9194e-06	0.0010319	7.22563	1.90473	32.0244	2.13397	436.433	452.84	155.427	2.1758	4.07056	1.97356	0.983726	1.00026	11.167	3.56182
PPBP	ENSSSCG00000037579	5.45523	43.872	0.0227936	1.18309e-05	0.0017608	74.6649	25.7138	7.39024	11.7368	5496.16	3801.7	1569.56	115.318	4.07056	20.7224	32.463	26.0066	15.8199	35.7333
GPR82	ENSSSCG00000012254	5.46875	44.285	0.022581	0.0023476	0.0519585	0	0.952363	0	6.4019	211.878	76.5516	49.2974	0	0	0	0.983726	2.00051	3.72233	1.11776
TNFRSF17	ENSSSCG00000032578	5.47845	44.5839	0.0224296	0.000451109	0.0207788	0	0.952363	14.7805	5.33492	203.729	207.013	71.9683	0	2.03528	0	4.91863	0	2.79175	1.62428
SLC2A6	ENSSSCG00000024166	5.48292	44.7223	0.0223602	2.71381e-06	0.000632827	45.7623	19.9996	72.6707	16.0048	4747.34	6864.84	1961.1	63.0983	35.6174	38.4844	23.6094	11.0028	91.1972	43.8349
IDO1	ENSSSCG00000007007	5.52997	46.2049	0.0216427	5.69241e-06	0.00102354	19.2684	42.8563	139.183	12.8038	2874.85	6794.76	1647.29	54.3951	3.05292	26.643	11.8047	9.0023	108.878	35.6294
MZB1	ENSSSCG00000029239	5.57728	47.7452	0.0209445	5.91714e-07	0.000191973	33.7196	59.0465	44.3415	19.2057	6712.2	3366.11	1705.77	21.758	41.7233	39.4712	44.2677	16.0041	51.1821	35.7344
TREM1	ENSSSCG00000033251	5.71352	52.4735	0.0190572	8.53041e-06	0.00135508	8.4299	19.0473	8.62195	1.06698	1777.42	2122.96	656.258	19.5822	14.247	8.88101	0.983726	8.00204	23.2646	12.4934
CXCR6	ENSSSCG00000011318	5.7203	52.7209	0.0189678	7.76407e-05	0.00647324	18.0641	1.90473	3.69512	1.06698	1159.9	420.495	267.521	5.80215	7.12349	0	0	11.0028	6.51408	5.07375
LAG3	ENSSSCG00000000688	5.76427	54.3523	0.0183985	2.42934e-07	9.79878e-05	13.247	20.952	34.4878	9.60285	1568.26	1356.36	500.486	7.25268	4.07056	3.94712	10.821	4.00102	25.1258	9.20302
C15orf48	ENSSSCG00000004670	5.76777	54.4845	0.0183538	2.69793e-07	0.000103241	25.2897	31.428	61.5854	39.4784	4750.97	6970.51	1979.88	57.2962	26.4587	23.6827	31.4792	39.0099	40.0151	36.3236
JCHAIN	ENSSSCG00000035379	5.91596	60.3786	0.0165622	6.51365e-08	3.35206e-05	256.51	253.329	330.098	137.641	42104	22505.1	10931.1	187.119	244.234	147.03	106.242	168.043	233.576	181.041
GABBR2	ENSSSCG00000027558	5.98003	63.1201	0.0158428	0.0033821	0.0640539	0	0.952363	1.23171	1.06698	19.0147	172.511	32.4627	2.90107	0	0	0	0	0	0.483512
PLA2G5	ENSSSCG00000034429	6.07175	67.2633	0.0148669	1.43389e-05	0.00203804	0	5.71418	9.85366	2.13397	263.49	564.972	141.027	2.90107	1.01764	2.96034	0.983726	0	4.65292	2.08595
ADGRE3	ENSSSCG00000013787	6.09595	68.4012	0.0146196	1.30757e-06	0.000361375	12.0427	0.952363	9.85366	3.20095	1091.08	535.861	275.499	2.90107	4.07056	1.97356	0.983726	4.00102	10.2364	4.02773
CXCL8	ENSSSCG00000008953	6.11206	69.1694	0.0144573	3.04316e-08	1.75354e-05	66.235	30.4756	140.415	33.0765	7785.17	5960.24	2335.94	66.7247	37.6527	13.8149	29.5118	25.0064	29.7787	33.7482
ACOD1	ENSSSCG00000009469	6.11734	69.423	0.0144044	0.000140837	0.00942535	12.0427	6.66654	62.8171	4.26793	3677.99	7027.65	1798.57	38.4392	6.10585	7.89423	0	8.00204	94.9195	25.8935
CSF2	ENSSSCG00000023737	6.12801	69.9384	0.0142983	0.00104817	0.0323199	0	0	1.23171	7.46888	303.33	696.512	168.09	0	0	4.93389	0	3.00077	6.51408	2.40812
NTRK1	ENSSSCG00000006464	6.29614	78.5829	0.0127254	0.000508679	0.0220684	7.22563	0.952363	0	0	315.101	301.894	104.195	2.1758	0	0	0	2.00051	3.72233	1.31644
P2RY13	ENSSSCG00000032162	6.58874	96.2516	0.0103894	2.18653e-07	9.32337e-05	10.8384	10.476	84.9878	3.20095	2338.81	4872.35	1220.11	28.2855	12.2117	8.88101	0.983726	6.00153	19.5423	12.6509
POU2AF1	ENSSSCG00000015016	6.59565	96.7141	0.0103398	2.60399e-05	0.00308428	7.22563	12.3807	4.92683	0	1504.88	1321.86	475.213	5.07688	0	3.94712	16.7233	0	3.72233	4.91161
ARG1	ENSSSCG00000004195	6.67905	102.47	0.00975898	2.3515e-06	0.000566029	21.6769	27.6185	28.3293	11.7368	9331.71	10047.7	3244.79	63.8236	8.14113	61.1803	37.3816	11.0028	8.37525	31.6508
SLAMF8	ENSSSCG00000006398	7.06198	133.619	0.00748398	1.58013e-08	1.24115e-05	4.81709	17.1425	12.3171	9.60285	4296.42	2499.25	1139.93	4.35161	6.10585	6.90745	5.90235	14.0036	13.9588	8.53826
TMEM215	ENSSSCG00000011002	7.11664	138.778	0.00720575	0.000266021	0.0148307	0	0	4.92683	1.06698	135.82	136.93	46.4573	0.725268	0	0	0.983726	0	0	0.284832
VPREB1	ENSSSCG00000022467	7.18339	145.35	0.00687993	0.000290056	0.01546	1.20427	0.952363	0	4.26793	151.212	292.19	74.9711	2.90107	0	0	0	0	0	0.483512
CCL22	ENSSSCG00000002821	7.36266	164.581	0.00607603	4.38524e-08	2.33733e-05	51.7837	4.76182	4.92683	13.8708	2835.91	3676.63	1097.98	7.25268	2.03528	12.8281	4.91863	13.0033	0	6.67301
IL23R	ENSSSCG00000003801	7.63107	198.235	0.00504452	1.15862e-05	0.00174659	2.40854	3.80945	0	0	699.923	442.058	191.367	0	1.01764	1.97356	0.983726	0	1.86117	0.972682
XDH	ENSSSCG00000008522	7.71882	210.667	0.00474684	1.75363e-05	0.00235777	1.20427	15.2378	27.0976	0	4956.51	4335.41	1555.91	0.725268	13.2293	22.6959	0	4.00102	3.72233	7.39564
PLA2G2D	ENSSSCG00000031106	8.05714	266.342	0.00375457	3.8414e-07	0.000139827	2.40854	79.9985	179.829	20.2727	25972.3	38734	10831.5	46.4172	6.10585	26.643	15.7396	2.00051	147.032	40.6564
CCL17	ENSSSCG00000023852	8.42296	343.212	0.00291365	0.000108887	0.00808472	1.20427	0	0	2.13397	2988.03	1633.46	770.805	3.62634	0	7.89423	0	1.00026	0.930583	2.2419
PLA2G2F	ENSSSCG00000036504	8.44445	348.364	0.00287056	0.000136373	0.00933595	0	0	61.5854	1.06698	162.983	133.696	59.8886	0	0	0	0	0	0	0
HPS5	ENSSSCG00000037358	8.93385	489.054	0.00204476	4.03002e-10	6.0144e-07	193.888	1040.93	1942.4	385.181	243600	196858	74003.5	458.37	13.2293	57.2332	21.642	172.044	185.186	151.284

## Sheet: CTvsHT
external_gene_name	ensembl_gene_id	log2FoldChange	FC	1/FC	pvalue	padj	G117	G206	G25	G35	G41	G47	C	G121	G12	G189	G196	G66	G8	HT
SBK2	ENSSSCG00000033532	-6.02156	0.0153932	64.9637	0.000208655	0.0164459	7.97774	20.7574	124.679	2.02683	1.7126	1.02175	26.3626	5779.35	4423.89	28.621	0.822653	18.6932	13.0118	1710.73
TEX33	ENSSSCG00000000132	-5.15669	0.0280337	35.6713	0.00466872	0.0945125	0	0.902495	0	0	6.8504	1.02175	1.46244	0	1.08111	0	4.11327	241.973	71.5649	53.122
NPTX2	ENSSSCG00000007603	-4.49226	0.0444318	22.5064	6.66025e-07	0.000398089	1.13968	0.902495	1.17622	5.06708	1.7126	0	1.66635	76.1554	23.7844	74.7838	7.40388	37.3863	6.5059	37.6699
KNG1	ENSSSCG00000011802	-3.07338	0.118801	8.41745	0.00456779	0.0935192	39.8887	25.2699	8.23354	8.10734	1.7126	1.02175	14.039	3.62645	16.2166	6.4628	41.1327	257.55	382.919	117.985
TEKT1	ENSSSCG00000017884	-2.79936	0.143651	6.96133	0.00507236	0.0965887	20.5142	15.3424	76.4543	11.1476	16.2697	18.3915	26.3533	644.299	388.118	37.8535	9.87184	7.26956	12.0824	183.249
CYP2A19	ENSSSCG00000002993	-2.53371	0.172694	5.79058	0.00025972	0.0189121	137.901	148.009	278.764	507.722	357.934	17.3697	241.283	435.174	1032.46	4551.66	573.389	1075.89	714.719	1397.22
CCL26	ENSSSCG00000039874	-2.28284	0.205493	4.86634	0.000927588	0.0385689	103.711	361.9	338.751	406.38	339.095	307.546	309.564	858.259	166.491	997.117	717.353	5917.42	382.919	1506.59
GRM7	ENSSSCG00000023891	-2.02598	0.245539	4.07268	0.00416067	0.0886194	30.7713	29.7823	51.7537	17.2281	1.7126	5.10874	22.7261	192.202	154.598	78.4768	50.1818	30.1168	48.3295	92.3175
RNF112	ENSSSCG00000034609	-2.01722	0.247034	4.04802	0.000733717	0.0332807	39.8887	43.3198	68.2207	35.4696	36.8209	7.15224	38.4787	184.949	436.768	98.7885	47.7139	95.5428	70.6355	155.733
CYP27A1	ENSSSCG00000016199	-2.01326	0.247713	4.03693	0.00487778	0.0959518	2385.35	5155.95	1132.7	368.884	241.477	337.177	1603.59	3602.27	3016.29	7619.64	3024.9	5445.94	16132.8	6473.63
COL4A6	ENSSSCG00000012571	-1.95622	0.257702	3.88045	2.17189e-05	0.00379949	88.8949	133.569	98.8025	152.013	118.169	41.8917	105.557	250.225	229.195	989.731	540.483	196.278	251.871	409.631
FMO2	ENSSSCG00000015267	-1.88529	0.270689	3.69427	0.00208058	0.0578408	2645.19	2700.27	337.575	713.446	408.455	212.524	1169.58	3581.72	1707.07	3332.03	6215.14	4735.6	6352.54	4320.69
RDH5	ENSSSCG00000000362	-1.8466	0.278046	3.59653	0.00240644	0.0633712	143.599	421.465	223.482	224.979	55.6595	181.871	208.509	404.953	494.066	2195.5	906.564	130.852	367.119	749.843
FN3K	ENSSSCG00000017131	-1.63888	0.321105	3.11424	0.001189	0.0436219	330.507	555.034	771.6	435.769	156.703	106.262	392.646	1368.38	977.322	939.875	407.213	1135.09	2507.56	1222.57
MPP2	ENSSSCG00000017367	-1.59038	0.332083	3.01129	0.00144152	0.0483144	44.4474	44.2223	15.2909	42.5635	23.9764	6.13049	29.4385	71.3201	148.112	79.4001	33.7288	99.6968	100.377	88.7724
B3GNT4	ENSSSCG00000009798	-1.5888	0.332447	3.00799	0.0044798	0.0930865	11.3968	26.1724	16.4671	23.3086	5.9941	7.15224	15.0819	16.9234	74.5965	84.9396	46.0686	28.0397	21.3765	45.3241
GADD45G	ENSSSCG00000035249	-1.53431	0.345244	2.89651	0.00497178	0.0961729	974.425	522.545	608.106	1349.87	172.116	141.001	628.011	1247.5	1576.26	2092.1	922.194	1150.67	3923.99	1818.78
PTN	ENSSSCG00000016522	-1.41059	0.376158	2.65846	0.0023662	0.0628169	610.867	887.153	641.04	516.843	379.341	110.349	524.265	860.677	2366.55	1193.77	621.103	2262.91	1057.67	1393.78
MMP27	ENSSSCG00000014984	-1.35339	0.391371	2.55512	0.00449048	0.0930865	486.642	839.32	731.609	214.844	135.295	255.437	443.858	959.8	1590.31	928.796	1107.29	1797.66	420.095	1133.99
DNER	ENSSSCG00000016258	-1.3174	0.401258	2.49216	0.00234598	0.062436	85.4758	131.764	83.5116	95.2612	31.6831	26.5655	75.7102	119.673	138.382	337.912	151.368	150.584	233.283	188.534
RNF180	ENSSSCG00000016941	-1.28252	0.411076	2.43264	4.83281e-05	0.00599608	84.3362	68.5896	75.2781	32.4293	33.3957	34.7395	54.7947	128.134	140.544	106.175	139.028	177.585	105.953	132.903
FBLN5	ENSSSCG00000002444	-1.25228	0.419784	2.38218	0.00212787	0.058364	3323.3	7099.03	2770	3878.35	1992.61	949.205	3335.41	4279.21	9933.22	6946.58	9363.44	7332.91	9818.33	7945.61
IZUMO4	ENSSSCG00000013455	-1.25024	0.420377	2.37882	0.00119339	0.043665	339.624	747.266	388.152	611.09	310.837	185.958	430.488	629.793	640.016	1251.01	650.719	1238.94	1734.29	1024.13
SLITRK6	ENSSSCG00000009486	-1.23746	0.424118	2.35783	0.00552873	0.0998485	102.571	203.061	205.838	96.2746	76.2107	105.24	131.533	140.223	550.284	589.038	166.176	202.509	211.906	310.023
BNIP3	ENSSSCG00000024388	-1.23264	0.425537	2.34997	0.00455559	0.0935192	10362	11549.2	22081.2	13526.1	9278.02	9036.35	12638.8	24263.4	11504.1	63871.8	13558.1	18467.8	46537.6	29700.5
KCNIP2	ENSSSCG00000010570	-1.22995	0.426333	2.34558	0.00197912	0.0573544	71.7997	83.932	78.8067	67.8989	50.5217	15.3262	61.3809	226.049	111.354	188.344	88.0239	108.005	142.2	143.996
DCXR	ENSSSCG00000039873	-1.1536	0.449503	2.22468	0.00127823	0.0455142	2793.35	5211.91	2867.62	4121.57	3044.15	2480.81	3419.9	4583.83	4005.51	9581.56	4542.69	7491.8	15444.1	7608.24
AASS	ENSSSCG00000016613	-1.14695	0.451577	2.21446	0.002853	0.0700791	154.996	298.726	234.068	195.589	83.0611	100.131	177.762	628.584	456.228	447.78	195.791	231.587	402.436	393.734
ART4	ENSSSCG00000000607	-1.14492	0.452214	2.21134	0.00498269	0.0962001	61.5426	109.202	111.741	79.0465	127.589	41.8917	88.5021	122.09	313.521	65.5512	215.535	186.932	271.389	195.836
MGP	ENSSSCG00000037697	-1.11808	0.460707	2.17058	0.00140407	0.047647	14961.7	14243.2	12997.2	19919.7	14051.9	8059.55	14038.9	14324.5	50774.2	20710.5	21603.7	51849.6	23572.7	30472.5
ANGPT4	ENSSSCG00000007198	-1.09418	0.468401	2.13492	0.00202425	0.0576136	145.879	211.184	183.49	243.22	101.043	104.218	164.839	285.281	247.574	218.812	273.121	375.94	710.072	351.8
MAGIX	ENSSSCG00000012295	-1.04957	0.483112	2.06991	0.00458956	0.0937457	388.63	461.175	710.437	457.051	226.92	118.523	393.789	910.238	790.29	633.354	587.374	879.617	1088.34	814.87
VPS37D	ENSSSCG00000033358	-1.02904	0.490035	2.04067	0.00360721	0.0805428	177.79	255.406	196.429	174.308	104.469	44.9569	158.893	262.313	344.874	342.528	245.151	364.517	385.707	324.181
ZNF579	ENSSSCG00000025138	-0.990959	0.503143	1.98751	0.0021155	0.058364	455.871	439.515	521.065	415.501	286.861	186.98	384.299	1073.43	542.716	673.977	398.164	759.15	1134.81	763.708
FAM171A2	ENSSSCG00000017356	-0.956616	0.515264	1.94075	0.00158131	0.0506018	157.276	185.011	118.798	145.932	128.445	57.2179	132.113	316.71	234.6	150.491	228.698	249.242	359.683	256.571
PDGFD	ENSSSCG00000014994	-0.925098	0.526645	1.89881	0.00203371	0.0576313	2525.53	3401.5	2154.83	1912.32	1448.86	1169.9	2102.16	2016.3	5121.21	3657.94	4269.57	3834.17	5049.51	3991.45
DHTKD1	ENSSSCG00000039539	-0.907911	0.532956	1.87633	0.00473464	0.0948777	664.432	1028.84	1127.99	1050.91	320.256	441.395	772.306	1602.89	1283.28	1889.91	1067.8	1255.56	1593.94	1448.9
ABCA8	ENSSSCG00000026473	-0.875277	0.545149	1.83436	6.93827e-05	0.00777574	1404.08	1734.6	1403.23	712.432	1218.52	926.726	1233.26	2565.11	2160.05	2384.77	2380.76	2384.42	1698.97	2262.35
POLL	ENSSSCG00000010564	-0.799731	0.574456	1.74078	0.00184271	0.0543791	490.061	554.132	439.906	542.178	369.922	356.59	458.798	1187.06	637.854	616.736	536.37	636.606	1178.5	798.853
CEP131	ENSSSCG00000017143	-0.795228	0.576252	1.73535	0.0043657	0.0912915	385.211	454.857	236.42	231.059	280.867	173.697	293.685	502.867	363.252	372.072	497.705	718.648	604.119	509.777
SESN1	ENSSSCG00000004390	-0.781131	0.58191	1.71848	0.0046007	0.0937457	5347.37	5612.62	5879.92	4810.69	3772.86	2202.89	4604.39	11535.7	7990.47	8622.29	4694.88	6755.5	7876.78	7912.61
CERS4	ENSSSCG00000013595	-0.732109	0.602023	1.66107	0.00459653	0.0937457	1217.18	1234.61	938.623	1100.57	662.777	619.18	962.157	1184.64	1019.49	1987.77	1562.22	1629.42	2203.64	1597.86
ssc-mir-6782	ENSSSCG00000034634	-0.710047	0.6113	1.63586	0.00166024	0.0520002	105.99	92.0545	88.2165	92.2209	145.571	117.501	106.926	117.255	128.652	218.812	190.856	190.047	203.542	174.861
MOB2	ENSSSCG00000037847	-0.701481	0.614941	1.62617	0.0027528	0.068202	1069.02	1069.46	1250.32	1156.31	899.972	719.311	1027.4	1992.13	1133	1660.94	1091.66	1689.65	2456.44	1670.64
DIPK2A	ENSSSCG00000036206	-0.668873	0.628998	1.58983	0.00273839	0.0680801	1095.23	1461.14	773.953	950.585	780.09	626.332	947.888	1108.48	1830.32	1504.91	1382.88	1683.42	1532.6	1507.1
GCDH	ENSSSCG00000013729	-0.660195	0.632793	1.5803	0.00250886	0.0650808	1260.48	1929.53	1884.3	1758.28	1374.36	1620.49	1637.91	2924.13	2268.17	2442.94	1659.29	2264.99	3971.39	2588.48
PIK3R1	ENSSSCG00000016958	-0.644502	0.639714	1.5632	0.000390573	0.023541	5326.85	6389.66	7233.75	4841.09	4881.77	3771.27	5407.4	8436.33	8262.91	10610.1	6597.68	7886.43	8922.37	8452.63
SUPT3H	ENSSSCG00000001709	-0.640794	0.64136	1.55919	0.00293906	0.0718243	894.647	1335.69	999.787	1279.95	1030.13	891.987	1072.03	1796.3	1486.52	1307.33	1179.68	1677.19	2583.77	1671.8
PCYT2	ENSSSCG00000039650	-0.633151	0.644767	1.55095	0.000824511	0.035733	1295.81	1401.57	1884.3	1711.66	1543.05	1446.8	1547.2	2457.52	2077.89	3103.99	1497.23	2865.25	2396.03	2399.65
CCNI	ENSSSCG00000008987	-0.626664	0.647672	1.54399	0.000879182	0.0372031	13385.5	17519.2	14306.4	15186.1	12859.9	8769.67	13671.1	20864.2	19530.2	19649.7	16448.9	22017.4	28138.9	21108.2
POLR2I	ENSSSCG00000039196	-0.626393	0.647794	1.5437	0.00138851	0.0475373	1614.92	1645.25	1811.38	1595.12	1568.74	1406.95	1607.06	3284.35	1833.56	1887.14	1810.66	3102.03	2968.55	2481.05
RAC3	ENSSSCG00000036973	-0.617555	0.651774	1.53427	0.00403984	0.0864948	666.712	1276.13	1033.9	959.706	1040.41	567.071	923.986	1311.57	1257.33	1323.95	1290.74	1846.47	1477.77	1417.97
IFT57	ENSSSCG00000011941	-0.614617	0.653103	1.53115	0.00543142	0.0995121	678.108	620.917	443.435	665.815	575.434	342.286	554.332	672.102	657.314	851.243	758.486	1077.97	1075.33	848.741
SIMC1	ENSSSCG00000014062	-0.605689	0.657158	1.52171	0.00516189	0.0974308	405.725	450.345	490.484	367.87	248.327	220.698	363.908	601.99	581.636	464.398	518.271	580.526	574.378	553.533
ZNF524	ENSSSCG00000024661	-0.603964	0.657944	1.51989	0.00389358	0.0848836	1169.31	1326.67	1284.43	1153.27	1271.61	1019.71	1204.16	2158.94	1613.01	1306.41	1177.22	2144.52	2582.84	1830.49
ARHGAP10	ENSSSCG00000009029	-0.597041	0.661109	1.51261	0.00555832	0.0998485	1521.47	1273.42	1514.97	1438.04	1273.32	1155.6	1362.8	2839.51	1914.64	1899.14	1138.55	1902.55	2674.85	2061.54
NRP2	ENSSSCG00000026383	0.610464	1.52675	0.654986	0.0049324	0.0961634	2970	3267.03	3358.11	3390.89	6080.59	3668.08	3789.12	2239.94	1863.83	3183.39	2737.79	2055.21	2810.55	2481.78
TECPR1	ENSSSCG00000007601	0.658564	1.57851	0.633508	0.00301952	0.0727948	445.614	323.996	255.24	401.313	564.302	504.744	415.868	236.928	229.195	251.126	338.11	302.206	223.059	263.437
CLTC	ENSSSCG00000022659	0.665201	1.58579	0.630601	0.00328498	0.0758824	7782.86	6264.22	7119.66	7476.99	10103.5	14221.7	8828.16	5883.31	7238.02	5328.11	5900.07	4441.7	4611.75	5567.16
CBL	ENSSSCG00000015115	0.693463	1.61716	0.618368	0.00527498	0.0980178	968.726	768.023	1117.41	739.794	960.769	1599.04	1025.63	589.902	618.394	713.677	787.279	360.363	734.237	633.975
STRN	ENSSSCG00000008499	0.700482	1.62505	0.615367	0.00375166	0.0822899	1024.57	659.724	891.575	591.835	802.354	1204.64	862.45	495.614	675.693	560.417	642.492	305.322	503.742	530.547
SLC25A13	ENSSSCG00000015336	0.714789	1.64124	0.609294	0.00364175	0.0808682	768.143	666.041	1296.19	647.573	763.82	1149.47	881.873	572.979	715.694	581.652	583.261	392.556	377.342	537.247
HACD3	ENSSSCG00000004935	0.714848	1.64131	0.609269	0.00211389	0.058364	653.035	445.833	549.295	481.373	558.308	860.312	591.359	313.083	392.442	301.905	553.645	325.053	274.177	360.051
TMX1	ENSSSCG00000038422	0.722957	1.65056	0.605855	0.000384215	0.0234535	966.447	881.738	973.91	1119.83	1385.49	1744.13	1178.59	734.96	837.859	779.229	777.407	576.372	579.025	714.142
NDUFAF7	ENSSSCG00000008494	0.728202	1.65657	0.603656	0.00157434	0.0506018	289.478	297.823	437.554	254.368	336.526	408.699	337.408	252.642	288.656	190.191	197.437	145.391	148.706	203.837
GART	ENSSSCG00000030677	0.744976	1.67595	0.596678	0.000163758	0.0135787	778.4	807.733	713.965	694.191	745.838	1335.43	845.925	490.779	583.798	486.556	595.601	402.941	468.425	504.683
DDX21	ENSSSCG00000010247	0.750351	1.6822	0.594459	0.00558092	0.0999479	1551.1	970.182	1352.65	1160.36	1269.04	2629.98	1488.89	1124.2	1046.51	885.403	937.002	545.217	772.343	885.113
SLC39A11	ENSSSCG00000037754	0.756408	1.68928	0.591968	0.00216277	0.0587593	769.283	649.796	589.286	749.929	1197.96	1370.17	887.737	467.812	410.821	687.826	542.128	500.561	543.707	525.476
TAOK1	ENSSSCG00000017790	0.758859	1.69215	0.590963	0.00345122	0.079086	1067.88	614.599	1130.35	567.513	691.035	1099.4	861.796	620.122	589.204	566.88	524.03	285.59	469.354	509.197
FBXL14	ENSSSCG00000039474	0.763372	1.69745	0.589118	0.00470762	0.0947136	291.758	345.656	409.324	404.353	561.733	630.419	440.541	183.74	227.033	180.958	395.696	310.514	258.377	259.386
PITPNB	ENSSSCG00000009967	0.769713	1.70493	0.586534	0.000377185	0.023222	903.764	730.118	745.723	856.337	1043.83	1574.51	975.715	591.111	572.987	614.889	679.511	433.058	541.848	572.234
SLC23A2	ENSSSCG00000026466	0.774955	1.71114	0.584407	0.00466697	0.0945125	2217.81	2469.23	1627.89	2534.56	4057.15	4369	2879.27	1174.97	1754.64	1837.28	1977.66	1234.79	2116.28	1682.6
SLC43A2	ENSSSCG00000024108	0.802417	1.74402	0.573388	2.75971e-05	0.00444809	6375.36	4961.02	5465.89	7081.76	10199.4	7885.86	6994.88	3743.7	4683.36	3929.38	4100.1	4381.47	3227.85	4010.98
SEC23IP	ENSSSCG00000010690	0.803891	1.7458	0.572802	0.00315577	0.0745792	968.726	741.851	1090.36	884.713	1070.38	1626.62	1063.77	805.071	900.563	591.808	547.887	347.9	463.778	609.501
UGGT1	ENSSSCG00000015857	0.816566	1.76121	0.567792	0.00241646	0.0633712	4302.28	2645.21	2848.8	2709.88	4391.97	7534.38	4072.09	2254.44	2477.9	2388.47	2463.85	2447.76	1840.24	2312.11
SLC11A2	ENSSSCG00000034039	0.823806	1.77007	0.564949	0.00450612	0.093276	1947.71	1219.27	1943.11	2082.57	2981.64	4126.84	2383.52	1495.31	1540.58	1478.13	1521.09	1211.94	832.755	1346.63
RASAL2	ENSSSCG00000015519	0.836697	1.78596	0.559924	0.00555263	0.0998485	730.533	575.792	842.173	641.493	1066.95	1977.08	972.338	591.111	520.013	527.18	552	434.097	642.225	544.438
RCBTB1	ENSSSCG00000021060	0.842086	1.79264	0.557836	0.00270338	0.0674434	1455.37	1286.96	1451.46	1314.4	3103.23	2504.31	1852.62	1194.31	1360.03	1020.2	1108.94	829.768	688.696	1033.66
KLF13	ENSSSCG00000026006	0.847797	1.79975	0.555633	0.00341293	0.0783337	589.213	243.674	549.295	584.742	302.274	698.876	494.679	286.489	392.442	264.975	272.298	207.702	224.918	274.804
TMEM181	ENSSSCG00000024876	0.876778	1.83627	0.544582	3.02855e-05	0.00466196	460.43	316.776	349.337	428.675	312.55	461.83	388.266	204.29	292.98	181.882	256.668	145.391	186.812	211.337
SLC35B4	ENSSSCG00000016541	0.881565	1.84237	0.542778	0.00426471	0.0899666	161.834	67.6871	103.507	100.328	102.756	201.285	122.9	87.0347	72.4343	74.7838	65.8122	42.5789	57.6237	66.7113
CHST11	ENSSSCG00000000837	0.88665	1.84888	0.540869	0.00512528	0.0968975	434.217	384.463	350.513	576.634	1038.69	908.335	615.476	269.566	237.844	307.445	403.923	440.328	338.307	332.902
ABHD3	ENSSSCG00000028010	0.893663	1.85789	0.538246	0.00161417	0.0512285	552.744	621.819	362.276	662.775	915.385	988.031	683.838	344.512	362.171	269.591	591.488	346.862	293.695	368.053
PURB	ENSSSCG00000032464	0.896158	1.8611	0.537316	0.00108335	0.0415914	243.891	122.739	256.416	159.106	199.518	262.589	207.377	111.211	81.0831	155.107	91.3145	81.0037	147.777	111.249
ERCC4	ENSSSCG00000007881	0.91974	1.89177	0.528604	0.00348978	0.0794617	257.567	146.204	212.896	207.75	137.008	250.328	201.959	163.19	109.192	47.0861	144.787	87.2347	89.2237	106.786
IFNAR1	ENSSSCG00000033115	0.950064	1.93196	0.517609	0.000215189	0.0166375	2520.97	2264.36	2508.88	2760.55	4339.73	5216.03	3268.42	1489.26	2032.48	1333.18	1777.75	1319.94	2198.06	1691.78
NIPA1	ENSSSCG00000040778	0.951316	1.93364	0.51716	0.00553583	0.0998485	255.288	152.522	241.125	202.683	415.306	485.331	292.042	145.058	208.654	135.719	190.033	152.661	74.3531	151.08
TMEM254	ENSSSCG00000024300	0.961237	1.94698	0.513616	0.00193468	0.0564085	2811.59	809.538	2434.77	1097.53	1314.42	1758.43	1704.38	670.893	754.614	878.017	758.486	1118.47	1070.68	875.195
TRPS1	ENSSSCG00000006018	0.971193	1.96046	0.510084	0.00231546	0.0620847	454.731	234.649	495.188	213.831	494.085	599.767	415.375	244.181	294.061	240.97	215.535	129.814	146.847	211.901
ZC3H12C	ENSSSCG00000015014	0.993017	1.99034	0.502426	0.00469208	0.0946665	528.81	262.626	359.923	289.837	496.654	802.073	456.654	327.589	336.225	171.726	230.343	197.317	114.318	229.586
SORD	ENSSSCG00000004679	0.994991	1.99307	0.501739	0.000331739	0.0219025	1059.9	613.697	1030.37	1017.47	1653.52	1832	1201.16	693.86	671.368	452.396	500.996	501.6	796.508	602.788
TMED8	ENSSSCG00000036028	1.01165	2.01621	0.495979	0.000694421	0.0324478	321.389	231.039	303.465	274.636	254.321	574.223	326.512	176.487	192.437	156.03	227.052	86.1962	132.906	161.852
ZBTB34	ENSSSCG00000031426	1.02156	2.03011	0.492584	0.00080875	0.035263	159.555	156.132	125.856	179.375	150.709	255.437	171.177	119.673	108.111	58.1652	113.526	45.6944	61.3413	84.4184
ZRANB3	ENSSSCG00000015694	1.04666	2.06574	0.484088	0.0022745	0.0611005	98.0123	74.9071	108.212	109.449	160.984	230.915	130.413	88.2436	64.8665	41.5466	88.0239	51.9254	44.6119	63.203
ERMP1	ENSSSCG00000005207	1.05144	2.0726	0.482485	0.00065948	0.0314294	598.331	582.109	682.207	360.776	917.954	1209.75	725.188	415.833	395.686	294.519	463.154	199.394	330.871	349.909
MBP	ENSSSCG00000038767	1.05391	2.07615	0.481661	3.07653e-06	0.00110332	2623.54	5254.33	3516.9	4406.34	5941.87	5940.45	4613.9	2184.33	1685.45	2213.05	2591.36	1988.74	2671.14	2222.34
DARS2	ENSSSCG00000015492	1.05631	2.0796	0.480862	0.00233405	0.06235	164.114	201.256	309.346	176.335	323.682	540.505	285.873	125.717	206.492	109.868	178.516	103.851	100.377	137.47
GCLC	ENSSSCG00000001488	1.06695	2.095	0.477328	0.000285063	0.0199475	877.552	462.077	992.729	707.365	1673.21	1096.34	968.212	536.714	525.419	514.254	495.237	399.826	302.06	462.252
SPECC1	ENSSSCG00000034364	1.09358	2.13404	0.468596	0.00302225	0.0727948	770.422	349.266	980.967	393.206	1508.8	1276.16	879.804	595.946	342.711	469.014	376.775	328.169	361.542	412.36
VMP1	ENSSSCG00000017668	1.10076	2.14468	0.466269	0.00518472	0.0976458	9165.29	8215.41	2711.19	4483.36	14545.1	11926.9	8507.87	3159.84	2077.89	5824.83	4609.32	4716.91	3412.81	3966.93
PFKFB2	ENSSSCG00000015660	1.11588	2.16727	0.461411	0.00250322	0.0650519	177.79	213.891	415.206	152.013	286.861	357.612	267.229	211.543	163.247	132.026	86.3786	60.2335	87.3649	123.465
TANC2	ENSSSCG00000017298	1.14351	2.20917	0.452658	0.00201978	0.0576136	230.215	124.544	167.023	101.342	130.158	206.393	159.946	70.1113	140.544	38.7768	88.8465	39.4633	56.6943	72.406
SOD2	ENSSSCG00000040317	1.1522	2.22253	0.449938	0.000643702	0.0310486	52868.5	29612.7	23931.4	83785.3	53773.1	81603	54262.3	20755.4	19828.6	24729.4	24611.3	39061.4	17501.8	24414.7
RAB31	ENSSSCG00000037264	1.15227	2.22264	0.449915	0.00478724	0.095115	4580.37	2651.53	2500.64	4767.11	9053.67	12706.5	6043.3	1781.79	2181.68	2229.67	3349.84	3918.29	2852.37	2718.94
UBE2T	ENSSSCG00000010923	1.16687	2.24523	0.445388	0.00144056	0.0483144	311.132	186.816	123.503	229.032	485.522	585.462	320.245	147.476	118.922	122.793	140.674	186.932	139.412	142.701
SPTBN5	ENSSSCG00000004736	1.17379	2.25604	0.443255	0.000150696	0.0127913	99.152	148.009	110.565	127.691	269.735	169.61	154.127	88.2436	42.1632	84.9396	71.5708	72.6956	51.1178	68.4551
TRAIP	ENSSSCG00000026977	1.17541	2.25857	0.442759	0.00218956	0.0593747	268.964	273.456	135.265	161.133	255.178	539.483	272.247	103.958	74.5965	82.1699	210.599	145.391	105.953	120.445
SELENOI	ENSSSCG00000030643	1.17665	2.26051	0.442377	0.000534431	0.028399	337.345	189.524	332.87	194.576	178.111	457.743	281.695	180.114	174.058	111.714	127.511	65.426	89.2237	124.675
VASH1	ENSSSCG00000002389	1.17706	2.26115	0.442253	0.00431989	0.0905978	1089.53	1528.83	1244.44	1050.91	4103.39	4115.6	2188.78	599.573	1165.43	685.98	1095.77	1017.74	1243.56	968.009
DTX4	ENSSSCG00000013145	1.18905	2.28002	0.438593	0.00118011	0.0434069	738.511	643.479	782.186	946.531	1946.37	2031.24	1181.39	475.065	735.154	363.763	681.979	558.718	294.624	518.217
GSR	ENSSSCG00000015844	1.19314	2.2865	0.43735	0.00347903	0.0794617	1231.99	846.54	843.349	1064.09	3317.31	3866.3	1861.6	864.303	884.347	742.298	881.884	835.999	676.613	814.241
IFNAR2	ENSSSCG00000036556	1.20216	2.30083	0.434625	0.00212574	0.058364	3232.13	3175.88	2982.89	4646.52	12614.2	11336.3	6331.31	2490.16	2752.5	3033.82	2840.62	2515.27	2878.4	2751.79
TSPYL5	ENSSSCG00000033112	1.20295	2.3021	0.434386	2.00167e-07	0.000220877	112.828	95.6645	142.323	124.65	177.254	171.654	137.396	62.8584	75.6776	47.0861	67.4575	59.195	46.4707	59.7909
PLEKHH1	ENSSSCG00000002292	1.21851	2.32706	0.429727	0.0044413	0.0924681	153.857	57.7597	171.728	153.026	167.835	448.548	192.125	62.8584	74.5965	52.6256	97.0731	112.159	95.7296	82.507
CORO2A	ENSSSCG00000005375	1.24217	2.36554	0.422737	0.000757127	0.0336253	321.389	175.084	194.076	285.784	563.446	639.615	363.232	140.223	112.435	101.558	219.648	164.084	183.095	153.507
SGPL1	ENSSSCG00000010274	1.25412	2.38521	0.41925	0.00167639	0.0521643	3050.92	2672.29	1745.51	3944.22	9401.32	7273.83	4681.35	1421.57	2055.19	1417.2	2990.34	1716.65	2174.83	1962.63
TNK1	ENSSSCG00000026142	1.25423	2.3854	0.419217	0.00163648	0.0514811	72.9394	57.7597	98.8025	49.6574	89.0553	51.0874	69.8836	35.0557	12.9733	47.0861	44.4233	20.7702	14.8706	29.1965
SLC7A7	ENSSSCG00000002041	1.26283	2.39966	0.416726	0.00532	0.0984714	1111.19	1576.66	782.186	1248.53	5214.01	4156.47	2348.17	766.389	701.639	1024.82	1212.59	958.544	1207.31	978.548
CDS1	ENSSSCG00000009231	1.26511	2.40346	0.416067	0.0020986	0.0582291	237.053	60.4672	163.495	109.449	199.518	271.785	173.628	70.1113	36.7577	76.6303	115.171	91.3888	42.753	72.1354
CRYBG1	ENSSSCG00000004371	1.28606	2.43861	0.41007	0.00390795	0.0849387	858.177	399.805	985.672	712.432	2001.17	3178.66	1355.99	682.981	418.389	524.41	625.216	698.916	386.636	556.091
SMPDL3B	ENSSSCG00000003582	1.28625	2.43892	0.410017	0.000551606	0.0284661	637.08	268.041	523.418	558.393	1186.83	968.618	690.397	414.624	394.605	229.891	298.623	204.586	157.071	283.233
DIP2B	ENSSSCG00000029196	1.29872	2.46011	0.406486	7.29125e-05	0.00798419	788.657	811.343	749.252	760.063	457.264	953.292	753.312	288.907	407.578	270.514	430.248	94.5043	344.813	306.094
AP1S2	ENSSSCG00000036074	1.31717	2.49177	0.401321	0.00348873	0.0794617	268.964	293.311	289.35	309.092	1273.32	1175.01	601.508	189.784	256.223	260.358	279.702	217.048	245.365	241.413
NXT2	ENSSSCG00000012581	1.32014	2.4969	0.400497	0.0028672	0.0703076	916.301	684.994	461.078	918.156	2183.57	3041.75	1367.64	435.174	663.8	461.628	639.201	746.688	340.166	547.776
MTSS1	ENSSSCG00000005975	1.32061	2.49772	0.400365	0.00260645	0.0662934	2707.87	1330.28	1949	2308.56	7018.24	8337.47	3941.9	1930.48	1503.82	1673.86	1891.28	1509.99	960.085	1578.25
SLC31A1	ENSSSCG00000034278	1.3301	2.51419	0.397742	0.000863129	0.0366319	1448.53	695.824	1487.92	1032.67	3687.23	3697.71	2008.31	655.178	1006.51	841.087	830.057	822.499	637.578	798.818
PTPRJ	ENSSSCG00000023709	1.3366	2.52555	0.395954	0.00259213	0.0661144	1524.89	919.642	899.808	1561.68	4396.25	4772.59	2345.81	651.552	802.182	927.873	1277.58	1141.32	772.343	928.809
SYTL1	ENSSSCG00000003572	1.33868	2.5292	0.395382	0.00212443	0.058364	180.069	92.957	164.671	87.1539	429.863	178.806	188.92	41.0997	61.6232	80.3233	133.27	72.6956	58.5531	74.5941
MCM6	ENSSSCG00000035564	1.33998	2.53148	0.395025	0.00538109	0.0990909	1758.52	802.318	810.415	1600.19	2881.45	6243.91	2349.47	864.303	1145.97	769.073	1068.63	1225.44	495.378	928.133
FANCD2	ENSSSCG00000011563	1.34233	2.5356	0.394384	0.00456198	0.0935192	466.128	142.594	161.142	268.555	487.235	1069.77	432.571	147.476	174.058	204.963	182.629	224.318	90.1532	170.599
ADAMTS14	ENSSSCG00000010272	1.34758	2.54485	0.39295	0.00110736	0.0419131	80.9171	57.7597	101.155	52.6977	140.433	63.3484	82.7185	16.9234	44.3254	16.6186	32.9061	60.2335	24.1648	32.5286
GNS	ENSSSCG00000023715	1.36883	2.58262	0.387204	0.00399894	0.0861333	7491.1	7458.22	6310.42	10365.2	42678	30928.3	17538.6	5548.46	6227.18	6622.52	8006.06	6140.7	8201.15	6791.01
POC1A	ENSSSCG00000011426	1.38576	2.6131	0.382687	0.00354592	0.0802307	320.249	154.327	154.085	255.381	561.733	1057.51	417.214	108.793	193.518	143.105	150.546	235.741	126.4	159.684
CLDN1	ENSSSCG00000040904	1.39488	2.62966	0.380277	0.000469461	0.0262539	403.446	402.513	1177.4	409.42	176.398	490.439	509.935	193.411	122.165	220.658	166.176	279.359	181.236	193.834
CHAF1A	ENSSSCG00000013509	1.41301	2.66292	0.375527	0.00168958	0.0523066	388.63	206.671	202.31	429.689	690.178	1405.93	553.901	161.981	211.897	168.956	234.456	260.666	210.048	208.001
IGF2BP3	ENSSSCG00000036695	1.43325	2.70054	0.370296	0.00361586	0.0805428	429.659	393.488	362.276	318.213	1387.21	1778.86	778.284	290.116	151.355	384.075	434.361	289.744	179.377	288.171
TBC1D2	ENSSSCG00000005376	1.443	2.71885	0.367802	0.000470114	0.0262539	197.164	199.451	190.548	193.563	592.56	741.79	352.513	111.211	122.165	93.2489	156.304	154.738	140.342	129.668
PAQR8	ENSSSCG00000001750	1.45403	2.73972	0.365001	0.00140832	0.047647	403.446	409.733	368.157	413.474	1454	2007.74	842.757	307.039	283.25	280.67	365.258	308.437	301.13	307.631
ABCC3	ENSSSCG00000017561	1.47109	2.77231	0.36071	0.00129739	0.0457364	354.44	223.819	286.998	352.669	891.409	1418.19	587.92	178.905	232.438	141.258	315.076	179.662	224.918	212.043
RND2	ENSSSCG00000029460	1.47222	2.77449	0.360427	0.00332938	0.0767846	209.701	241.869	151.732	203.697	1102.92	485.331	399.207	83.4083	107.03	98.7885	167.821	186.932	219.342	143.887
ABL2	ENSSSCG00000024674	1.47801	2.78564	0.358983	0.00202819	0.0576136	1088.39	202.159	402.267	410.434	139.577	346.373	431.534	252.642	177.302	146.798	179.338	75.8111	97.5885	154.913
RHNO1	ENSSSCG00000000738	1.49649	2.82156	0.354414	0.00202163	0.0576136	274.662	94.762	164.671	232.072	381.91	921.617	344.949	119.673	151.355	96.0187	119.285	170.315	77.1414	122.298
NAPEPLD	ENSSSCG00000022903	1.49725	2.82303	0.354229	0.000961625	0.0394129	1735.73	1771.6	1591.43	955.652	3876.47	6731.28	2777.03	922.326	1342.74	1212.24	972.376	450.713	1001.91	983.716
SMIM5	ENSSSCG00000038844	1.50263	2.83358	0.352911	0.0025948	0.0661144	93.4536	33.3923	191.724	38.5098	123.307	152.241	105.438	13.297	54.0554	34.1605	43.6006	49.8484	27.8824	37.1407
MYBL2	ENSSSCG00000007366	1.51529	2.85857	0.349825	0.00487012	0.0959518	1524.89	520.74	392.857	1034.7	1830.77	5029.05	1722.17	397.7	504.878	702.598	687.738	911.811	409.872	602.433
MCM4	ENSSSCG00000006273	1.53077	2.88939	0.346094	0.0040376	0.0864948	1244.53	400.708	469.312	1049.9	1919.83	4521.24	1600.92	351.765	526.5	540.105	629.33	907.657	368.977	554.056
NOD1	ENSSSCG00000016678	1.53333	2.89453	0.345479	0.00512689	0.0968975	478.665	254.504	228.187	340.508	1088.36	2285.65	779.312	168.025	304.873	175.419	315.076	358.285	293.695	269.229
ABHD17C	ENSSSCG00000001782	1.53681	2.90153	0.344646	6.41242e-05	0.00730049	149.298	62.2722	163.495	85.127	269.735	227.85	159.629	38.6821	42.1632	54.4721	80.62	63.349	50.1884	54.9125
GLA	ENSSSCG00000038423	1.53689	2.90168	0.344628	0.00269843	0.0674372	1106.63	773.438	739.842	1111.72	5339.89	4595.83	2277.89	760.345	683.26	808.773	1034.9	841.192	581.813	785.047
RAD51	ENSSSCG00000004766	1.53745	2.90281	0.344494	0.00179122	0.0539812	162.974	64.9796	64.6921	104.382	131.014	448.548	162.765	66.4849	41.0821	36.007	52.6498	79.9652	60.4119	56.1001
DCLRE1B	ENSSSCG00000006761	1.54029	2.90852	0.343817	0.000964943	0.0394362	291.758	156.132	123.503	220.925	668.771	886.878	391.328	103.958	127.571	139.412	154.659	150.584	131.047	134.538
CTSA	ENSSSCG00000007431	1.54071	2.90939	0.343715	0.00326374	0.0755136	5268.73	3290.5	3707.44	6058.21	31779.9	17941.9	11341.1	3324.24	3228.19	3325.57	4471.12	4469.74	4569.93	3898.13
MMS22L	ENSSSCG00000004344	1.54658	2.92124	0.342321	0.000705783	0.0326492	256.428	98.372	128.208	129.717	253.465	558.897	237.514	66.4849	130.814	98.7885	69.9255	82.0422	39.9648	81.3367
AHCY	ENSSSCG00000007278	1.55818	2.94482	0.339579	0.00542475	0.0995121	1719.77	850.15	1447.93	1382.3	8741.97	7412.79	3592.49	1919.6	1414.09	803.233	1275.93	1116.4	790.931	1220.03
SLC45A4	ENSSSCG00000005930	1.55887	2.94623	0.339416	0.00392133	0.0851006	268.964	188.621	151.732	215.858	1020.71	1281.27	521.193	145.058	150.274	223.428	233.633	180.701	128.259	176.892
CTSB	ENSSSCG00000023666	1.56194	2.95251	0.338695	0.00385499	0.0842985	52879.9	29825.7	23519.7	62544	276995	178837	104100	26238.6	29010.5	30930.9	44821.4	42227.8	38319.7	35258.2
SLC35G1	ENSSSCG00000027230	1.56453	2.95782	0.338087	0.00299394	0.072425	286.059	142.594	328.165	196.603	1017.28	995.183	494.315	258.687	211.897	119.1	194.969	152.661	65.9884	167.217
TMEM144	ENSSSCG00000008874	1.57407	2.97744	0.335859	0.000984546	0.0398863	209.701	203.964	261.121	240.18	700.454	946.139	426.926	106.376	197.843	122.793	255.845	94.5043	82.7178	143.346
GPX1	ENSSSCG00000033727	1.57466	2.97865	0.335723	0.00103608	0.0408981	10617.2	10744.2	7280.8	20026.1	55877	30128.3	22445.6	3443.92	6714.76	7540.24	6573	11240.8	9700.29	7535.5
DMXL2	ENSSSCG00000032517	1.59528	3.02154	0.330957	0.00355181	0.0802373	467.268	624.527	441.082	529.004	3145.19	2970.22	1362.88	446.053	509.202	462.552	665.526	286.628	336.448	451.068
ASPHD2	ENSSSCG00000009959	1.60778	3.04783	0.328102	0.00186589	0.0548487	54.7045	54.1497	68.2207	63.8453	284.292	288.133	135.558	32.638	40.001	48.9326	57.5857	46.7329	40.8942	44.4641
IQGAP2	ENSSSCG00000014088	1.61431	3.06165	0.326621	0.00323333	0.075052	1310.63	683.189	860.993	1086.38	6667.16	5734.05	2723.73	784.521	916.78	955.571	956.745	966.852	757.472	889.657
GINS1	ENSSSCG00000034913	1.61492	3.06294	0.326483	0.00320494	0.0747104	478.665	157.937	224.658	343.548	643.082	1702.23	591.687	154.728	258.385	180.958	206.486	290.782	67.8472	193.198
SOCS3	ENSSSCG00000036956	1.62159	3.07713	0.324978	0.00520096	0.0976458	2448.03	1091.12	1153.87	1706.59	7264	13522.8	4531.08	1537.61	860.562	1622.16	1512.86	1526.61	1775.18	1472.5
CDK6	ENSSSCG00000040183	1.6244	3.08314	0.324345	0.000318389	0.021749	216.539	184.109	234.068	64.8587	57.3721	170.632	154.596	47.1438	41.0821	61.8582	92.9598	29.0782	27.8824	50.0008
CYP2J34	ENSSSCG00000003825	1.63546	3.10688	0.321867	0.00109061	0.0415914	247.31	167.864	172.904	168.227	876.852	995.183	438.057	123.299	125.409	125.563	147.255	160.969	163.577	141.012
CLIC3	ENSSSCG00000037395	1.65746	3.15461	0.316997	0.00296934	0.0723048	75.2187	70.3946	317.579	37.4964	107.038	61.3049	111.505	29.0116	16.2166	65.5512	18.921	46.7329	35.3177	35.2918
PRKCD	ENSSSCG00000023503	1.66808	3.1779	0.314673	0.0055684	0.0998485	943.653	556.839	873.931	1048.89	6188.48	7271.79	2813.93	898.15	673.53	1130.07	1017.62	800.69	792.79	885.475
DPP3	ENSSSCG00000030415	1.68028	3.20489	0.312023	0.000747186	0.0333906	1179.57	590.232	990.377	999.229	2821.51	5481.68	2010.43	782.104	614.069	656.436	729.693	657.376	324.365	627.341
KIF4A	ENSSSCG00000012377	1.68258	3.21001	0.311525	0.00501462	0.0964529	276.942	83.932	81.1592	183.428	529.194	1003.36	359.669	95.4964	122.165	137.565	163.708	114.236	39.0354	112.034
BIRC5	ENSSSCG00000040486	1.69721	3.24274	0.308381	0.00527375	0.0980178	464.989	149.814	144.675	285.784	1167.99	2142.61	725.977	212.752	206.492	184.651	318.367	274.166	146.847	223.879
RAD54L	ENSSSCG00000003905	1.70191	3.2533	0.30738	0.00202679	0.0576136	176.65	83.0295	72.9256	162.147	334.813	725.442	259.168	113.629	103.786	61.8582	95.4278	66.4646	37.1766	79.7237
ADGRV1	ENSSSCG00000035025	1.71623	3.28576	0.304344	0.00199212	0.057424	42.1681	78.5171	48.225	37.4964	20.5512	7.15224	39.0183	7.25289	12.9733	18.4651	15.6304	7.26956	9.29414	11.8142
KIF2C	ENSSSCG00000003931	1.71641	3.28618	0.304305	0.00234057	0.062408	370.395	110.104	139.97	201.67	625.956	1076.92	420.836	117.255	109.192	137.565	182.629	181.739	39.9648	128.058
PHACTR1	ENSSSCG00000001052	1.72331	3.30193	0.302853	0.00509708	0.0965887	761.305	527.96	746.899	600.956	5768.04	3947.02	2058.7	591.111	228.114	781.998	756.018	572.218	811.378	623.473
TYMS	ENSSSCG00000040678	1.72645	3.30912	0.302195	0.00172654	0.0529212	668.991	157.034	565.762	400.3	1235.64	2131.37	859.849	267.148	217.303	343.452	419.553	230.549	80.859	259.811
PRC1	ENSSSCG00000037307	1.73007	3.31743	0.301438	0.00122076	0.0438892	861.596	214.794	128.208	413.474	622.53	1427.38	611.331	160.772	233.519	122.793	189.21	317.784	81.7884	184.311
CDC20	ENSSSCG00000003949	1.73127	3.32021	0.301186	0.00320571	0.0747104	880.971	189.524	135.265	392.192	1047.26	1789.08	739.048	126.926	264.872	198.5	261.604	392.556	91.0826	222.59
MARCKSL1	ENSSSCG00000031380	1.74093	3.34251	0.299176	0.00402377	0.0864087	300.875	247.284	492.836	294.904	1896.71	2632.02	977.438	229.675	152.436	493.019	337.288	319.861	222.13	292.401
CNNM2	ENSSSCG00000010593	1.74663	3.35574	0.297997	0.000327221	0.0219025	118.526	202.159	72.9256	69.9258	456.408	286.09	201.006	32.638	57.2987	53.5489	92.9598	62.3105	60.4119	59.8613
ZWINT	ENSSSCG00000027984	1.74683	3.3562	0.297956	0.000987691	0.0398863	225.656	43.3198	48.225	81.0734	166.979	354.547	153.3	42.3086	38.9199	41.5466	61.699	64.3875	25.0942	45.6593
SHTN1	ENSSSCG00000010665	1.75203	3.36833	0.296883	0.00117989	0.0434069	597.191	225.624	359.923	259.435	1380.36	1593.93	736.076	215.169	172.977	198.5	341.401	311.553	71.5649	218.528
PLCG2	ENSSSCG00000002688	1.75676	3.37939	0.295912	0.00500734	0.0964529	602.89	447.638	578.7	561.433	3789.99	5509.27	1914.99	614.078	379.469	835.547	671.285	450.713	448.907	566.667
PBK	ENSSSCG00000009671	1.762	3.39168	0.294839	0.00508373	0.0965887	614.286	101.982	87.0403	310.106	631.093	1564.3	551.467	184.949	228.114	132.949	115.171	253.396	61.3413	162.653
GTSE1	ENSSSCG00000000002	1.7644	3.39734	0.294348	0.00549743	0.0998485	266.685	32.4898	59.9872	89.1807	373.347	668.224	248.319	47.1438	57.2987	81.2466	92.1371	113.197	47.4001	73.0706
DOCK10	ENSSSCG00000016237	1.76559	3.40014	0.294106	0.00556449	0.0998485	526.531	301.433	485.779	383.072	2882.31	3871.41	1408.42	476.273	216.222	419.159	747.792	347.9	277.895	414.207
ATP6V1A	ENSSSCG00000011916	1.77086	3.41258	0.293034	0.000691449	0.0324145	2661.15	1730.99	1731.4	2585.23	12482.3	11933	5520.68	1465.08	1983.83	1723.72	1901.15	1262.83	1369.96	1617.76
RAB7B	ENSSSCG00000036352	1.7735	3.41882	0.292499	0.00429468	0.0904657	712.299	158.839	138.794	616.157	1617.55	1489.71	788.892	204.29	142.706	184.651	457.395	330.246	65.059	230.725
TNFSF15	ENSSSCG00000034087	1.78006	3.4344	0.291171	0.0028731	0.0703322	104.85	140.789	149.38	70.9392	861.438	254.415	263.635	101.541	47.5688	58.1652	142.319	39.4633	71.5649	76.7703
ATP6V1B2	ENSSSCG00000028694	1.78271	3.44072	0.290637	0.0010456	0.0408981	3329	2851.88	2893.5	3600.67	15356	24667.1	8783.02	2574.78	2307.08	3072.6	2769.05	2117.52	2475.03	2552.68
IL4I1	ENSSSCG00000003192	1.78993	3.45798	0.289186	0.00489625	0.0959518	85.4758	65.8821	118.798	81.0734	924.805	486.352	293.731	76.1554	112.435	100.635	66.6349	68.5416	85.5061	84.9847
RASGEF1A	ENSSSCG00000010201	1.79112	3.46084	0.288947	0.00171189	0.0526977	36.4697	67.6871	96.45	61.8184	208.937	213.545	114.151	45.935	14.0544	50.7791	58.4084	15.5776	13.0118	32.9611
RGS14	ENSSSCG00000014039	1.808	3.50156	0.285587	0.00473304	0.0948777	283.78	163.352	148.204	340.508	1751.13	1418.19	684.194	239.346	104.867	144.951	389.938	199.394	93.8708	195.394
PRR11	ENSSSCG00000024145	1.81055	3.50776	0.285082	0.0034816	0.0794617	415.982	93.8595	55.2823	121.61	369.922	882.791	323.241	82.1995	90.8131	87.7094	128.334	135.006	28.8118	92.1456
MAP3K9	ENSSSCG00000002329	1.82197	3.53565	0.282834	0.00480401	0.0952173	13.6761	12.6349	51.7537	12.161	97.6183	98.0879	47.6553	8.46171	10.8111	14.7721	22.2116	10.3851	13.9412	13.4305
ADCY7	ENSSSCG00000039408	1.82585	3.54515	0.282076	0.00396596	0.0858095	1345.96	473.81	1390.29	1622.48	8495.36	9269.3	3766.2	1208.82	982.727	806.003	1591.01	1320.98	464.707	1062.37
TPX2	ENSSSCG00000007235	1.83013	3.55568	0.28124	0.00132906	0.0463877	1098.65	416.05	250.535	449.957	1763.98	3349.29	1221.41	374.733	377.307	290.826	422.021	456.944	139.412	343.54
MCM3	ENSSSCG00000025488	1.8321	3.56054	0.280856	0.00155738	0.0505443	996.078	295.116	224.658	610.077	1390.63	3496.42	1168.83	286.489	368.658	273.284	389.938	484.984	166.365	328.286
LYPD3	ENSSSCG00000003062	1.83575	3.56958	0.280145	0.00360939	0.0805428	28.4919	19.8549	196.429	26.3488	143.858	37.8047	75.4646	27.8028	12.9733	33.2372	19.7437	13.5006	19.5177	21.1292
HNMT	ENSSSCG00000035195	1.84223	3.58563	0.278891	0.00361457	0.0805428	1619.48	1519.8	1006.84	1581.94	14779.7	11970.8	5413.1	1150.79	1324.36	1827.13	1628.85	1551.53	1575.36	1509.67
LRMDA	ENSSSCG00000034308	1.84457	3.59145	0.278439	0.00141294	0.0476909	144.739	71.2971	49.4012	91.2075	612.255	358.634	221.256	77.3642	50.8121	64.628	47.7139	83.0807	46.4707	61.6783
IL27RA	ENSSSCG00000013766	1.84559	3.594	0.278242	0.00425398	0.0898724	1616.06	560.449	396.386	1583.97	6219.31	5604.29	2663.41	461.768	635.692	409.003	856.382	1707.31	376.413	741.094
TET3	ENSSSCG00000008292	1.85001	3.60503	0.27739	6.37097e-08	0.000101546	205.142	129.959	237.596	162.147	227.776	453.656	236.046	82.1995	74.5965	56.3187	83.088	35.3093	61.3413	65.4755
LARGE2	ENSSSCG00000013266	1.85672	3.62182	0.276104	0.00241505	0.0633712	134.482	28.8798	111.741	12.161	216.644	73.5659	96.2456	18.1322	37.8388	30.4675	37.842	23.8857	11.153	26.5532
UCP2	ENSSSCG00000014833	1.86344	3.63875	0.274819	0.00272866	0.0679559	3243.52	1336.6	1533.79	3554.05	18105.6	18113.6	7647.86	1590.8	1562.2	1996.08	2785.5	3142.53	1533.53	2101.77
IGSF3	ENSSSCG00000006737	1.86574	3.64455	0.274382	0.00436444	0.0912915	139.041	160.644	175.257	95.2612	742.413	850.095	360.452	76.1554	249.736	27.6977	86.3786	111.12	42.753	98.9735
CTSH	ENSSSCG00000001770	1.86751	3.64902	0.274046	0.00354572	0.0802307	9906.08	8307.47	3982.68	11654.3	97162.7	43855.5	29144.8	5510.99	7913.71	7077.69	11324.6	8992.45	7102.58	7987.01
TROAP	ENSSSCG00000023176	1.87875	3.67757	0.271918	0.00357376	0.0804797	248.45	76.7121	31.7579	144.919	405.03	522.114	238.164	43.5174	64.8665	83.0931	126.689	57.118	13.0118	64.7159
SATB1	ENSSSCG00000011201	1.87934	3.67906	0.271808	0.000859577	0.0366319	126.504	149.814	378.743	128.704	720.149	926.726	405.107	203.081	90.8131	62.7815	140.674	54.0025	109.671	110.17
UBASH3B	ENSSSCG00000015136	1.88355	3.68982	0.271016	0.00123736	0.0442641	1041.67	390.78	528.123	775.264	4826.11	2671.87	1705.64	395.283	406.497	531.796	807.845	442.405	189.6	462.238
SAMHD1	ENSSSCG00000027806	1.8875	3.69994	0.270275	0.00299019	0.072425	4278.35	3422.26	3139.33	5315.37	23280.2	47563.4	14499.8	4655.15	5372.03	3481.6	3637.77	3900.64	2466.66	3918.98
CAPG	ENSSSCG00000008239	1.88752	3.69998	0.270271	0.00374676	0.0822899	8798.31	3485.44	1904.3	9800.76	31374	32573.3	14656	2503.46	3914.69	1912.99	4101.75	9587.51	1746.37	3961.13
AP1S3	ENSSSCG00000040847	1.89295	3.71394	0.269256	0.00318317	0.0747104	94.5933	41.5148	123.503	41.5501	349.371	601.81	208.724	62.8584	77.8398	60.9349	54.2951	59.195	22.3059	56.2382
CYBA	ENSSSCG00000031493	1.90678	3.74972	0.266686	0.00546594	0.0997464	1881.61	1499.04	900.984	2009.61	19771.1	13847.8	6651.69	1079.47	1167.6	1552.92	2210.47	2679.35	1953.63	1773.91
TICRR	ENSSSCG00000040355	1.90679	3.74973	0.266686	0.00494727	0.0961634	186.907	33.3923	51.7537	58.7782	221.782	554.81	184.57	38.6821	49.731	66.4745	82.2653	47.7714	10.2236	49.1913
B3GNT2	ENSSSCG00000008374	1.907	3.75029	0.266646	0.00115215	0.0425968	737.372	325.801	509.303	593.862	3272.78	4132.97	1595.35	375.942	353.522	480.094	511.69	559.756	271.389	425.399
PIK3R5	ENSSSCG00000017991	1.90879	3.75494	0.266316	0.00264121	0.066805	492.341	509.91	609.282	577.648	4660.84	4285.21	1855.87	475.065	236.763	497.635	926.307	438.251	391.283	494.217
POLE	ENSSSCG00000033051	1.90931	3.75628	0.266221	0.0049675	0.0961729	484.363	60.4672	72.9256	239.166	469.253	1483.58	468.292	96.7053	120.003	145.875	201.55	147.468	36.2471	124.641
TLR4	ENSSSCG00000005503	1.91362	3.76753	0.265426	0.0013113	0.0459916	1809.81	988.232	576.348	1698.49	7855.7	8886.15	3635.79	805.071	738.397	779.229	1116.34	1511.03	840.19	965.043
ANLN	ENSSSCG00000016658	1.91668	3.77554	0.264863	0.00105662	0.0408981	1355.08	217.501	151.732	380.031	754.401	1868.78	787.92	267.148	298.386	140.335	145.61	314.668	86.4355	208.764
INHBA	ENSSSCG00000035077	1.92276	3.79147	0.26375	0.000590641	0.0295931	218.818	87.542	163.495	59.7916	478.672	655.963	277.38	65.2761	67.0287	96.0187	41.9553	121.506	47.4001	73.1974
KCNAB2	ENSSSCG00000020749	1.92712	3.80296	0.262953	0.00506287	0.0965783	339.624	116.422	156.437	358.75	1962.64	2351.04	880.82	153.52	193.518	231.737	335.642	365.555	109.671	231.607
LRRK2	ENSSSCG00000000784	1.93072	3.81246	0.262298	0.000281799	0.0199133	961.888	712.069	491.66	353.683	2138.18	3844.84	1417.05	402.536	554.609	382.228	384.179	214.971	291.836	371.726
TENT5C	ENSSSCG00000006729	1.93788	3.83142	0.261	0.00047815	0.0263106	601.75	360.096	476.369	391.179	3560.5	1820.76	1201.77	297.369	384.875	226.198	419.553	320.899	233.283	313.696
AFMID	ENSSSCG00000033636	1.93966	3.83615	0.260678	9.5698e-05	0.00940265	524.252	234.649	466.959	178.361	1570.46	1052.4	671.18	256.269	158.923	131.102	244.328	133.968	125.471	175.01
PLA2G7	ENSSSCG00000001723	1.95058	3.86529	0.258713	0.00356348	0.0803744	1169.31	1249.96	4871.9	1070.17	16041.1	11382.3	5964.12	2505.88	1949.24	1320.26	1854.26	489.138	1139.46	1543.04
CEP55	ENSSSCG00000010477	1.95399	3.87445	0.258101	0.00310614	0.0740159	117.387	55.0522	34.1104	80.0599	375.06	663.115	220.797	48.3526	71.3531	49.8559	95.4278	41.5403	35.3177	56.9746
ANKLE1	ENSSSCG00000037099	1.95707	3.88273	0.257551	0.00147181	0.0488404	43.3078	19.8549	27.0531	42.5635	97.6183	246.241	79.4398	14.5058	19.4599	18.4651	34.5514	19.7317	15.8	20.419
PARM1	ENSSSCG00000008966	1.96033	3.89151	0.25697	0.00302919	0.0727948	158.415	153.424	270.531	199.643	2055.12	1527.51	727.441	200.663	148.112	110.791	188.388	156.815	316.93	186.95
KIF11	ENSSSCG00000010471	1.96062	3.89229	0.256918	0.00476366	0.0948777	716.857	194.036	156.437	123.637	1025.85	1782.95	666.628	159.564	221.627	156.954	306.85	163.046	19.5177	171.26
SCAI	ENSSSCG00000005598	1.96121	3.89388	0.256813	0.00182552	0.05433	90.0345	41.5148	54.1061	4.05367	17.126	31.6742	39.7516	7.25289	12.9733	11.0791	12.3398	5.19254	12.0824	10.1533
ARG2	ENSSSCG00000002294	1.96877	3.91435	0.25547	0.00248091	0.0647067	31.911	39.7098	87.0403	21.2818	227.776	336.155	123.979	31.4292	21.6222	46.1628	32.9061	19.7317	38.106	31.6597
SPINT2	ENSSSCG00000002954	1.97131	3.92124	0.255022	5.27893e-05	0.00620707	1622.9	716.581	1776.09	426.649	3565.64	2930.38	1839.71	559.682	205.411	439.47	816.894	411.249	381.989	469.116
KIF23	ENSSSCG00000004969	1.98653	3.96283	0.252345	0.00297385	0.0723048	788.657	156.132	97.6262	161.133	719.292	1435.56	559.733	106.376	185.951	149.568	182.629	202.509	20.4471	141.247
FAM111A	ENSSSCG00000033703	1.98713	3.96448	0.25224	0.00132796	0.0463877	5860.22	2424.1	2098.38	2771.7	17362.3	32874.8	10565.3	2708.96	2869.26	2606.35	3461.72	2410.38	1933.18	2664.98
EXOC3L4	ENSSSCG00000036871	1.99571	3.98812	0.250745	0.00311338	0.0740653	70.66	64.9796	65.8683	40.5367	511.211	500.657	208.985	84.6171	33.5144	80.3233	38.6647	48.8099	28.8118	52.4569
CDCA5	ENSSSCG00000013008	1.99671	3.99089	0.25057	0.00274659	0.0681659	328.227	46.0272	132.913	178.361	573.721	1143.34	400.431	54.3967	101.624	93.2489	191.678	132.929	27.8824	100.293
TTK	ENSSSCG00000004466	1.99694	3.99152	0.250531	0.00537764	0.0990909	312.272	30.6848	47.0488	80.0599	315.119	709.094	249.046	32.638	85.4076	58.1652	97.8957	86.1962	13.9412	62.374
SERPINB11	ENSSSCG00000022337	2.00073	4.00202	0.249874	0.000335904	0.0219025	161.834	73.1021	102.331	62.8318	16.2697	59.2614	79.2717	12.0882	31.3521	22.1582	25.5022	22.8472	4.64707	19.7658
RACGAP1	ENSSSCG00000000217	2.0023	4.00639	0.249602	0.000441233	0.0252171	915.161	229.234	267.002	504.682	1380.36	2822.07	1019.75	230.884	320.008	256.665	297.8	327.13	94.8002	254.548
KIF15	ENSSSCG00000011309	2.00795	4.0221	0.248627	0.00546213	0.0997464	344.183	77.6146	67.0445	69.9258	580.572	1202.6	390.323	101.541	113.516	83.0931	171.112	93.4658	19.5177	97.0409
NCAPG	ENSSSCG00000008747	2.01045	4.02908	0.248196	0.00311999	0.0740997	352.16	90.2495	104.684	154.039	729.568	1501.97	488.779	112.42	143.787	144.951	161.24	142.276	23.2353	121.318
VAV1	ENSSSCG00000013553	2.01343	4.0374	0.247684	0.00318858	0.0747104	773.841	275.261	537.532	900.928	5535.13	5634.94	2276.27	420.668	278.926	636.124	1002.81	702.032	342.024	563.765
BCAT1	ENSSSCG00000029163	2.01464	4.04079	0.247476	0.00256353	0.065903	2566.55	1059.53	386.976	1294.13	10102.6	8150.49	3926.72	840.127	1122.19	463.475	1382.88	1562.96	459.131	971.793
GMFG	ENSSSCG00000040981	2.01467	4.04087	0.247472	0.00381959	0.0836519	1541.98	563.157	656.331	1540.39	9596.56	8217.93	3686.06	910.238	308.116	1077.44	1805.72	969.967	401.507	912.165
PREX1	ENSSSCG00000031118	2.01689	4.04709	0.247091	0.00317984	0.0747104	524.252	277.968	595.167	625.278	4446.77	6027.3	2082.79	477.482	445.417	471.784	865.431	544.179	283.471	514.627
ORC1	ENSSSCG00000003861	2.02457	4.06872	0.245778	0.00128745	0.045601	256.428	61.3697	63.5159	146.945	390.473	1017.66	322.732	68.9025	74.5965	95.0954	112.703	88.2732	36.2471	79.303
ASF1B	ENSSSCG00000013772	2.02527	4.07068	0.245659	0.00206508	0.0576334	328.227	74.0046	85.864	202.683	618.249	1336.45	440.913	78.573	77.8398	171.726	180.984	98.6583	41.8236	108.267
MFSD2A	ENSSSCG00000003669	2.0262	4.07329	0.245502	0.00352881	0.0800962	92.3139	16.2449	71.7494	5.06708	72.7855	65.3919	53.9255	9.67053	8.64887	34.1605	5.75857	14.5391	6.5059	13.2139
CDCP1	ENSSSCG00000011298	2.02704	4.07567	0.245359	4.49205e-08	8.05481e-05	213.12	101.982	210.543	82.0868	214.931	250.328	178.832	29.0116	32.4332	29.5442	68.2802	62.3105	40.8942	43.7457
NEK2	ENSSSCG00000015604	2.02839	4.07949	0.245129	0.00341017	0.0783337	159.555	53.2472	30.5817	121.61	371.634	729.529	244.359	54.3967	52.9743	66.4745	94.6051	77.8882	13.0118	59.8918
PANX1	ENSSSCG00000032360	2.03659	4.10274	0.24374	0.000896039	0.0376238	302.015	148.009	174.081	210.791	1104.63	1994.45	655.663	184.949	212.978	132.949	175.225	143.314	109.671	159.848
PRDM1	ENSSSCG00000004369	2.03842	4.10795	0.24343	0.00308979	0.0737489	174.371	142.594	312.874	78.0331	1626.97	1284.34	603.197	137.805	69.1909	225.275	224.584	70.6186	153.353	146.804
SLC6A9	ENSSSCG00000039770	2.03935	4.1106	0.243274	0.00163602	0.0514811	544.766	367.315	432.849	557.379	3242.81	4732.74	1646.31	304.622	361.09	280.67	439.297	785.113	232.353	400.524
SKA1	ENSSSCG00000004518	2.04042	4.11367	0.243092	0.00104699	0.0408981	78.6378	43.3198	25.8768	42.5635	183.248	271.785	107.572	35.0557	35.6766	15.6954	39.4873	22.8472	8.36473	26.1878
PLCB2	ENSSSCG00000004779	2.04499	4.12669	0.242325	0.00489555	0.0959518	330.507	184.109	589.286	269.569	4120.52	3397.31	1481.88	473.856	158.923	445.01	609.586	218.087	249.083	359.091
SLA-DMA	ENSSSCG00000001470	2.0579	4.16378	0.240166	0.00202822	0.0576136	1794.99	2044.15	2524.17	2661.23	21877.6	24470.9	9228.84	2145.65	1114.62	2477.1	3348.2	1910.86	2302.16	2216.43
CD53	ENSSSCG00000006800	2.0581	4.16439	0.240131	0.00547232	0.0997464	2334.06	634.454	1546.73	2279.17	19116.9	20183.6	7682.49	1585.97	844.346	2161.34	2954.15	2693.89	829.037	1844.79
AIF1	ENSSSCG00000032341	2.06403	4.18153	0.239147	0.00453942	0.0935192	944.793	545.107	676.326	1082.33	9351.66	11025.7	3937.65	1103.65	503.796	1081.13	1440.47	1084.2	436.825	941.679
BUB1	ENSSSCG00000030469	2.06838	4.19415	0.238427	0.00504957	0.0964529	331.646	78.5171	54.1061	124.65	567.727	1182.16	389.802	55.6055	83.2453	119.1	175.225	112.159	12.0824	92.9029
PAH	ENSSSCG00000000856	2.07162	4.20358	0.237893	0.00268393	0.0673094	426.239	44.2223	562.233	215.858	82.2048	67.4354	233.032	8.46171	77.8398	64.628	48.5365	105.928	26.953	55.3911
CKAP2	ENSSSCG00000009378	2.07501	4.21349	0.237333	0.00201941	0.0576136	371.535	86.6395	123.503	103.369	545.463	1111.66	390.362	149.893	71.3531	51.7024	143.964	121.506	17.6589	92.6796
MELK	ENSSSCG00000005344	2.07869	4.22424	0.236729	0.00265916	0.066805	189.187	42.4173	31.7579	145.932	365.64	789.812	260.791	45.935	82.1642	46.1628	98.7184	77.8882	19.5177	61.731
SEZ6L2	ENSSSCG00000029186	2.08484	4.24227	0.235723	0.00527891	0.0980178	44.4474	9.92745	18.8195	31.4159	225.207	129.762	76.5966	4.83526	10.8111	17.5419	37.0194	23.8857	13.9412	18.0058
TYROBP	ENSSSCG00000002919	2.09013	4.25787	0.234859	0.00528237	0.0980178	1567.06	639.869	724.551	1635.65	15052.1	14601.8	5703.5	1131.45	517.851	1738.49	1852.61	1937.86	858.779	1339.51
TK1	ENSSSCG00000037120	2.09037	4.25858	0.23482	0.00177385	0.0536832	765.863	121.837	181.138	398.273	990.74	2288.72	791.095	139.014	178.383	200.347	285.461	282.474	28.8118	185.748
GPR35	ENSSSCG00000040095	2.09523	4.27294	0.234031	0.00145645	0.0486774	109.409	73.1021	101.155	118.57	940.218	868.486	368.49	71.3201	44.3254	106.175	100.364	88.2732	106.883	86.2233
ERCC6L	ENSSSCG00000021834	2.09613	4.27562	0.233884	0.00312708	0.0741453	104.85	26.1724	15.2909	43.5769	145.571	416.873	125.389	29.0116	23.7844	31.3907	32.9061	47.7714	11.153	29.3362
TLR6	ENSSSCG00000026592	2.10153	4.29163	0.233012	0.000595747	0.0295931	264.405	203.061	150.556	252.341	1793.95	1502.99	694.551	160.772	127.571	125.563	206.486	233.664	117.106	161.86
LMNB1	ENSSSCG00000014248	2.10426	4.29977	0.232571	0.00103837	0.0408981	1221.73	481.932	523.418	943.491	4470.74	7732.59	2562.32	611.661	554.609	504.098	918.081	725.918	261.165	595.922
PTPN6	ENSSSCG00000025537	2.10881	4.31336	0.231838	0.00388378	0.0847989	903.764	435.905	1102.12	1352.91	10898.1	12760.6	4575.58	1149.58	498.391	1345.19	1661.76	942.966	766.767	1060.78
MPEG1	ENSSSCG00000013144	2.11074	4.31911	0.231529	0.00206223	0.0576334	3527.3	586.622	1035.07	2620.7	14869.7	7335.13	4995.75	1068.59	543.797	983.268	2097.77	1929.55	316.93	1156.65
ENTPD1	ENSSSCG00000010497	2.12182	4.35243	0.229757	0.000400363	0.02393	630.242	626.332	544.59	835.056	5629.32	4972.85	2206.4	427.921	500.553	462.552	533.079	614.797	502.813	506.952
CDK1	ENSSSCG00000010214	2.12329	4.35685	0.229524	0.00250076	0.0650519	414.843	55.9547	71.7494	194.576	752.688	1513.21	500.503	95.4964	134.057	90.4792	176.048	157.853	35.3177	114.875
CCL3L1	ENSSSCG00000017700	2.12719	4.36864	0.228904	0.00462573	0.094122	474.106	102.884	164.671	283.757	1908.69	2716.83	941.824	244.181	88.6509	334.219	283.815	298.052	44.6119	215.588
ST6GAL1	ENSSSCG00000025770	2.12759	4.36988	0.228839	0.0012292	0.0440821	1315.19	1159.71	758.662	1206.98	10592.4	11707.2	4456.69	939.25	625.962	847.55	1061.22	1292.94	1352.3	1019.87
EXO1	ENSSSCG00000010865	2.13377	4.38864	0.227861	0.00265008	0.066805	74.0791	10.8299	21.172	40.5367	139.577	314.699	100.149	31.4292	23.7844	21.2349	26.3249	25.9627	8.36473	22.8501
KNTC1	ENSSSCG00000039546	2.13721	4.39911	0.227319	0.000354615	0.0224095	516.274	104.689	124.679	110.462	353.652	959.422	361.53	73.7378	125.409	51.7024	125.866	90.3503	26.0236	82.1814
CDCA3	ENSSSCG00000000683	2.14502	4.42297	0.226092	0.00152017	0.0499187	330.507	87.542	77.6305	206.737	522.343	1179.1	400.643	36.2645	112.435	60.0117	150.546	159.93	24.1648	90.5587
STXBP1	ENSSSCG00000005617	2.1453	4.42386	0.226047	0.00160105	0.0509247	1636.58	1526.12	1130.35	1605.25	11215	21029.6	6357.15	1112.11	868.13	1835.43	1708.65	1299.17	1798.42	1436.99
CDCA8	ENSSSCG00000032909	2.1516	4.4432	0.225063	0.000551661	0.0284661	371.535	120.934	84.6878	212.818	634.519	1210.77	439.211	99.1229	87.5698	72.9373	196.614	106.966	29.7412	98.8253
LAT2	ENSSSCG00000027487	2.16075	4.47147	0.22364	0.00252172	0.0652322	1390.41	566.767	1079.77	1393.45	13642.6	13313.4	5231.06	1484.43	638.935	1334.11	1649.42	1173.51	738.884	1169.88
DNASE2	ENSSSCG00000013731	2.17107	4.50358	0.222046	0.00213734	0.0585118	1263.9	620.917	630.454	1172.52	13253.8	8437.6	4229.87	744.631	608.664	907.561	1011.86	1567.11	795.578	939.235
KIF20A	ENSSSCG00000014326	2.17714	4.52257	0.221113	0.000893208	0.0376238	827.406	204.866	114.093	272.609	735.562	1916.8	678.556	147.476	185.951	78.4768	239.392	220.164	28.8118	150.045
DOCK8	ENSSSCG00000005240	2.17723	4.52283	0.221101	0.000577802	0.0292883	721.416	392.585	703.379	535.084	3967.24	5291.64	1935.22	440.009	269.196	522.563	751.905	262.743	320.648	427.844
FGD2	ENSSSCG00000001572	2.189	4.55989	0.219304	0.00488799	0.0959518	348.741	237.356	401.091	372.937	6156.8	5925.12	2240.34	500.45	258.385	565.033	756.018	494.33	373.624	491.307
CCNB3	ENSSSCG00000012307	2.19072	4.56533	0.219042	0.00203688	0.0576313	127.644	48.7347	45.8726	88.1673	236.339	586.484	188.874	16.9234	43.2443	29.5442	102.009	47.7714	8.36473	41.3095
MYB	ENSSSCG00000004167	2.19553	4.58059	0.218313	0.00265781	0.066805	42.1681	1.80499	51.7537	14.1878	102.756	85.8269	49.7496	10.8793	18.3788	13.8489	8.22653	9.34658	4.64707	10.8879
CCNB2	ENSSSCG00000004588	2.19569	4.58109	0.218289	0.00100756	0.0402603	289.478	105.592	88.2165	170.254	567.727	1472.34	448.935	58.0232	95.1375	59.0884	168.644	165.123	41.8236	97.9732
TGM2	ENSSSCG00000023522	2.19611	4.58242	0.218225	0.00105503	0.0408981	5076.12	11850.7	8205.31	10248.7	40133.9	127495	33834.9	5525.5	6860.71	5684.49	9156.13	6834.43	10240.3	7383.59
SGO1	ENSSSCG00000011207	2.19936	4.59276	0.217734	0.00448709	0.0930865	124.225	24.3674	35.2866	40.5367	262.884	482.265	161.594	31.4292	33.5144	35.0838	58.4084	49.8484	2.78824	35.1787
SIRPB2	ENSSSCG00000007185	2.19954	4.59333	0.217707	0.00371727	0.0820372	76.3584	81.2246	67.0445	48.644	1232.22	433.221	323.118	84.6171	30.271	83.0931	120.107	51.9254	52.0472	70.3435
RUNX1	ENSSSCG00000035537	2.20749	4.61871	0.21651	0.000976794	0.0396944	909.463	138.082	459.902	385.098	3137.49	3522.99	1425.5	398.909	247.574	352.684	410.504	343.746	98.5179	308.656
CA4	ENSSSCG00000023186	2.2109	4.62963	0.216	0.00191769	0.0560269	3894.28	6531.36	3440.44	6265.96	54443.6	35858.3	18405.6	1747.95	1677.88	2161.34	4936.74	3554.82	9774.65	3975.56
MTFR2	ENSSSCG00000004164	2.21162	4.63196	0.215892	0.0015805	0.0506018	198.304	18.9524	70.5732	138.838	300.561	853.16	263.398	65.2761	50.8121	74.7838	84.7333	48.8099	16.7295	56.8574
IL10RA	ENSSSCG00000015085	2.21251	4.63481	0.215759	0.00476615	0.0948777	861.596	341.143	839.821	1183.67	14286.5	12869.9	5063.78	1064.97	641.097	1052.51	1844.39	1234.79	717.508	1092.54
E2F8	ENSSSCG00000013352	2.21875	4.65491	0.214827	0.00336082	0.0773851	325.948	20.7574	74.1018	109.449	327.963	992.118	308.39	55.6055	86.4887	78.4768	97.8957	70.6186	8.36473	66.2417
KCTD12	ENSSSCG00000009468	2.22636	4.67953	0.213697	3.88642e-05	0.00543529	585.794	313.166	251.711	370.911	1240.78	2257.04	836.567	140.223	249.736	92.3257	219.648	256.512	114.318	178.794
P2RY11	ENSSSCG00000024072	2.22667	4.68051	0.213652	0.00307354	0.0734833	273.523	109.202	218.777	205.724	2413.05	1674.65	815.821	206.707	36.7577	312.984	275.589	131.891	81.7884	174.286
EMB	ENSSSCG00000029484	2.22956	4.68992	0.213223	0.00548818	0.0998485	152.717	24.3674	174.081	9.12075	284.292	185.958	138.423	21.7587	17.2977	39.7	55.1178	1.03851	41.8236	29.4561
PAPSS2	ENSSSCG00000010437	2.234	4.70437	0.212568	4.60352e-05	0.0059554	1515.77	335.728	1316.19	468.199	2242.65	2752.59	1438.52	116.046	641.097	193.884	296.155	426.827	160.789	305.8
FGR	ENSSSCG00000003578	2.23448	4.70592	0.212498	0.00107202	0.0413389	2141.45	1842.89	1469.1	2022.78	19378.9	21473.1	8054.71	1184.64	900.563	2680.21	2069.79	1557.76	1876.49	1711.58
CD300C	ENSSSCG00000017236	2.23792	4.71717	0.211991	0.00503434	0.0964529	510.576	139.887	449.316	503.668	3818.24	8109.62	2255.22	552.429	155.68	783.845	675.398	383.21	317.86	478.07
ITGAM	ENSSSCG00000007754	2.24357	4.73568	0.211163	0.000847106	0.0362738	1870.21	936.79	1246.79	1415.74	15302.1	10777.4	5258.17	1152	464.877	1114.37	1942.28	913.888	1074.4	1110.3
NPHS1	ENSSSCG00000029284	2.2466	4.74562	0.210721	0.000831901	0.0358367	10.2571	11.7324	36.4628	11.1476	88.199	33.7177	31.9194	12.0882	4.32443	9.23257	4.11327	7.26956	3.71766	6.79094
RGS10	ENSSSCG00000039838	2.24908	4.7538	0.210358	0.00183607	0.0543791	516.274	155.229	142.323	493.534	4101.68	2856.81	1377.64	228.466	258.385	268.668	353.741	454.867	174.73	289.809
SLC7A5	ENSSSCG00000032996	2.25123	4.7609	0.210044	0.000344976	0.0223922	1156.77	186.816	1283.26	446.917	1632.11	3462.71	1361.43	105.167	240.006	299.135	355.386	630.375	85.5061	285.929
PCP4L1	ENSSSCG00000031579	2.255	4.77335	0.209496	0.00207403	0.0577709	169.812	88.4445	131.737	111.476	1875.3	931.835	551.434	66.4849	59.461	193.884	71.5708	138.122	163.577	115.517
NOD2	ENSSSCG00000038073	2.25512	4.77373	0.20948	0.00194502	0.0564805	69.5203	38.8073	78.8067	82.0868	718.436	768.355	292.669	51.9791	64.8665	95.0954	79.7973	51.9254	24.1648	61.3048
ACOT7	ENSSSCG00000003377	2.25591	4.77637	0.209364	0.00121236	0.0437833	191.466	82.127	195.252	145.932	1394.91	1869.8	646.582	96.7053	92.9753	130.179	200.727	182.778	108.741	135.351
LGMN	ENSSSCG00000002452	2.25885	4.78609	0.208939	0.000365247	0.0226817	23004.4	9018.63	5670.55	25604	133454	88939.1	47615	5907.48	10730	8179.13	12245.2	13169.3	9460.5	9948.61
C19orf38	ENSSSCG00000013632	2.26214	4.79704	0.208462	0.00265644	0.066805	108.269	72.1996	88.2165	143.905	1614.13	1340.53	561.209	125.717	51.8932	122.793	157.127	123.583	120.824	116.989
KIF18B	ENSSSCG00000017342	2.26897	4.81979	0.207478	0.0022457	0.0604401	149.298	46.9297	69.397	102.355	370.778	795.942	255.783	41.0997	52.9743	24.0047	132.447	60.2335	7.43531	53.0324
CD200R1	ENSSSCG00000011925	2.2719	4.8296	0.207057	0.00158565	0.0506018	414.843	172.377	214.072	352.669	3592.18	2186.54	1155.45	252.642	162.166	170.803	475.493	289.744	84.5767	239.238
SLC2A5	ENSSSCG00000039651	2.2858	4.87635	0.205071	0.00525307	0.0979912	764.724	440.418	337.575	435.769	6056.61	6090.64	2354.29	148.684	143.787	696.136	208.954	318.822	1380.18	482.761
TOP2A	ENSSSCG00000017473	2.29506	4.90774	0.20376	0.00100577	0.0402603	1696.98	360.096	303.465	436.783	2598.02	5816.82	1868.69	303.413	422.713	446.856	653.186	381.133	77.1414	380.74
CD40	ENSSSCG00000035078	2.29893	4.92092	0.203214	0.00279993	0.0691308	435.357	251.796	791.596	411.447	6757.92	7830.68	2746.47	440.009	358.928	1006.35	649.073	470.444	423.813	558.103
SLCO2B1	ENSSSCG00000014851	2.30518	4.94228	0.202336	0.000395707	0.0237507	345.322	414.245	214.072	353.683	3331.01	2358.2	1169.42	206.707	307.035	100.635	243.505	342.708	219.342	236.655
RMI2	ENSSSCG00000022149	2.31049	4.96052	0.201592	0.00138029	0.0473691	216.539	83.932	75.2781	147.959	686.753	1754.34	494.134	73.7378	137.301	52.6256	147.255	141.237	45.5413	99.6163
SPP1	ENSSSCG00000009216	2.31258	4.96771	0.2013	0.0049192	0.0961389	12941	4139.74	4120.3	16957.5	89699.2	34633.2	27081.8	4760.32	1743.83	8934.36	15459.3	687.493	1123.66	5451.49
CMKLR1	ENSSSCG00000031346	2.31269	4.96809	0.201285	0.000642949	0.0310486	1908.96	455.76	764.543	1513.03	7448.1	9988.62	3679.84	666.057	572.987	450.549	1049.71	1410.29	294.624	740.703
CD68	ENSSSCG00000017956	2.32291	5.0034	0.199864	0.00303975	0.0727967	1356.22	441.32	505.774	1685.31	19272.8	6835.5	5016.15	652.761	475.688	999.887	1678.21	1551.53	657.096	1002.53
CCNB1	ENSSSCG00000029326	2.32551	5.01244	0.199504	0.000938936	0.0388157	713.438	118.227	102.331	390.166	995.021	2065.98	730.86	85.8259	151.355	108.944	205.663	297.013	26.0236	145.804
ARL4C	ENSSSCG00000034293	2.32937	5.02587	0.198971	0.000912442	0.0381603	868.434	163.352	658.683	534.071	4963.12	3825.43	1835.51	447.262	195.681	422.852	662.236	357.247	105.953	365.205
IKBKE	ENSSSCG00000015644	2.33084	5.03099	0.198768	0.00166754	0.05205	263.266	76.7121	178.785	229.032	2049.98	1744.13	756.984	131.761	108.111	176.342	336.465	99.6968	50.1884	150.427
TMEM236	ENSSSCG00000011037	2.33549	5.04722	0.198129	0.0016919	0.0523066	50.1458	24.3674	28.2293	26.3488	198.662	521.092	141.474	21.7587	32.4332	25.8512	38.6647	28.0397	21.3765	28.0207
ESPL1	ENSSSCG00000000265	2.33552	5.04732	0.198125	0.00239947	0.0633712	299.735	64.0771	69.397	165.187	657.639	1724.71	496.791	58.0232	85.4076	84.9396	176.048	169.277	16.7295	98.4041
SLC30A3	ENSSSCG00000021534	2.33799	5.05596	0.197786	0.00111041	0.041918	10.2571	9.02495	47.0488	9.12075	30.8268	90.9356	32.869	2.41763	4.32443	9.23257	4.93592	11.4236	6.5059	6.47334
FERMT3	ENSSSCG00000013041	2.34437	5.07839	0.196913	0.00175959	0.0534775	1391.55	368.218	730.432	1358.99	11692.8	12777	4719.82	880.018	428.119	938.029	1596.77	1114.32	618.99	929.374
SLA-DMB	ENSSSCG00000001469	2.34855	5.09313	0.196343	0.00182457	0.05433	1736.87	1582.07	3175.79	2627.79	32721.8	36330.3	13029.1	2815.33	1253	3272.95	3897.73	1973.17	2136.72	2558.15
BLNK	ENSSSCG00000010504	2.35302	5.10891	0.195736	0.00184612	0.0543791	239.332	85.737	215.248	204.71	2477.28	2805.72	1004.67	280.445	152.436	223.428	238.569	193.163	92.012	196.676
MCM10	ENSSSCG00000035059	2.35614	5.11998	0.195313	0.00114556	0.0425666	253.008	35.1973	44.6963	165.187	463.259	1367.1	388.075	73.7378	86.4887	39.7	100.364	99.6968	54.8354	75.8037
TREH	ENSSSCG00000028204	2.35645	5.12109	0.195271	0.00486921	0.0959518	457.011	223.819	39.9915	409.42	1822.21	192.089	524.09	99.1229	19.4599	108.021	330.707	14.5391	41.8236	102.279
DIAPH3	ENSSSCG00000009448	2.3567	5.12198	0.195237	0.00457002	0.0935192	305.434	28.8798	5.8811	58.7782	174.685	393.373	161.172	19.3411	72.4343	24.0047	19.7437	48.8099	4.64707	31.4968
GRHL3	ENSSSCG00000003539	2.35803	5.12668	0.195058	0.00156165	0.0505685	79.7774	37.9048	49.4012	83.1002	403.318	598.745	208.708	76.1554	17.2977	26.7744	88.0239	15.5776	20.4471	40.7127
NCKAP1L	ENSSSCG00000000295	2.35996	5.13357	0.194796	0.00214634	0.0586462	1187.54	439.515	770.424	1330.62	12930.1	15245.5	5317.29	1016.61	577.312	970.343	1688.08	1383.29	579.025	1035.78
ARHGAP30	ENSSSCG00000006372	2.36611	5.1555	0.193968	0.00320792	0.0747104	923.139	288.798	1050.36	1031.66	12296.5	12020.9	4601.88	838.918	396.767	1017.43	2090.36	617.913	394.072	892.577
CTSC	ENSSSCG00000014924	2.373	5.18018	0.193043	0.000545432	0.0284661	5975.33	5530.49	6865.59	8023.22	95016.8	68814.8	31704.4	5689.9	5488.79	6897.65	6114.78	6126.16	6404.59	6120.31
TNF	ENSSSCG00000001404	2.37473	5.18639	0.192812	0.00476869	0.0948777	41.0284	31.5873	145.851	80.0599	568.584	1148.45	335.926	84.6171	27.0277	112.637	113.526	40.5018	10.2236	64.7556
TVP23A	ENSSSCG00000027101	2.37941	5.20324	0.192188	0.000453837	0.0256311	35.33	27.9773	51.7537	28.3757	244.046	126.697	85.6965	19.3411	5.40554	17.5419	37.842	7.26956	11.153	16.4255
DCT	ENSSSCG00000009490	2.38234	5.21382	0.191798	0.00317227	0.0747104	11.3968	32.4898	112.917	6.0805	71.9292	12.261	41.1791	4.83526	14.0544	7.38605	5.75857	14.5391	0.929414	7.91714
CD86	ENSSSCG00000011877	2.38517	5.22404	0.191423	0.00520577	0.0976458	406.865	99.2745	294.055	183.428	3532.24	4721.5	1539.56	433.965	121.084	372.996	615.344	140.199	84.5767	294.694
SYK	ENSSSCG00000009589	2.38681	5.23001	0.191204	0.00151475	0.0499187	322.529	127.252	263.473	327.334	2961.09	4156.47	1359.69	262.313	115.679	311.138	407.213	288.705	174.73	259.963
DOK2	ENSSSCG00000009612	2.38957	5.24	0.19084	0.00128182	0.0455142	573.258	244.576	305.817	532.044	5839.97	5053.57	2091.54	431.547	198.924	436.7	678.689	409.172	239.789	399.137
NCF4	ENSSSCG00000000137	2.39039	5.24299	0.190731	0.00199251	0.057424	654.175	323.093	386.976	838.096	7881.39	8119.84	3033.93	389.239	280.007	579.805	823.476	1067.59	331.801	578.652
SPI1	ENSSSCG00000013237	2.39137	5.24654	0.190602	0.00114182	0.042544	1891.87	738.241	976.262	2028.86	17925.8	17771.3	6888.72	1150.79	554.609	1551.07	1841.92	1757.16	1022.36	1312.98
MARCHF1	ENSSSCG00000039175	2.40463	5.295	0.188857	0.00204965	0.0576334	405.725	143.497	272.883	232.072	3823.38	4254.56	1522.02	299.786	99.462	360.993	404.745	372.825	186.812	287.437
SCIN	ENSSSCG00000015353	2.40567	5.29881	0.188722	0.000583906	0.0294934	351.021	461.175	286.998	426.649	5171.2	1481.54	1363.1	204.29	101.624	285.286	557.759	196.278	197.965	257.2
BPI	ENSSSCG00000026605	2.40689	5.30329	0.188562	0.00043789	0.0251971	15.9555	39.7098	3.52866	19.2549	70.2166	70.5007	36.5277	4.83526	10.8111	5.53954	4.93592	4.15403	11.153	6.9048
PYGB	ENSSSCG00000022815	2.40854	5.30935	0.188347	0.000170578	0.0139825	192.606	92.0545	412.853	81.0734	1132.89	1144.36	509.305	114.837	126.49	62.7815	139.028	85.1577	47.4001	95.9491
JAK3	ENSSSCG00000013888	2.40872	5.31003	0.188323	0.00322143	0.074897	478.665	301.433	1102.12	642.506	11717.6	10625.2	4144.58	809.907	322.17	1010.04	1526.84	495.369	518.613	780.491
EVI2B	ENSSSCG00000017750	2.41251	5.32398	0.187829	0.00365684	0.0810779	371.535	91.152	350.513	415.501	5831.41	4936.07	1999.36	397.7	152.436	558.57	675.398	288.705	180.306	375.519
GIMAP6	ENSSSCG00000027196	2.4182	5.34504	0.187089	0.00184386	0.0543791	1184.13	424.173	968.029	1228.26	14783.2	12501.1	5181.48	980.35	473.525	1141.15	1867.42	969.967	383.848	969.376
BATF3	ENSSSCG00000026587	2.41971	5.35064	0.186894	0.00480567	0.0952173	96.8726	46.0272	72.9256	63.8453	1173.13	1564.3	502.85	66.4849	24.8655	168.033	92.1371	163.046	49.2589	93.9708
SPTBN2	ENSSSCG00000038508	2.42033	5.35295	0.186813	0.000594701	0.0295931	30.7713	15.3424	322.284	41.5501	335.67	74.5877	136.701	25.3851	18.3788	33.2372	37.842	18.6932	19.5177	25.509
MILR1	ENSSSCG00000032612	2.42491	5.36995	0.186221	0.002376	0.0628851	225.656	48.7347	51.7537	84.1136	1328.98	1156.62	482.643	131.761	51.8932	93.2489	140.674	97.6198	24.1648	89.8935
RELT	ENSSSCG00000014825	2.42732	5.37892	0.185911	0.00368174	0.0813783	54.7045	48.7347	124.679	84.1136	1521.65	1606.19	573.345	170.443	60.5421	111.714	164.531	74.7726	57.6237	106.604
RPS6KA1	ENSSSCG00000003558	2.43762	5.41748	0.184588	0.00112307	0.0421784	981.263	518.935	898.632	1020.51	12057.6	12023.9	4583.47	996.064	361.09	818.006	1511.21	746.688	643.154	846.036
ST14	ENSSSCG00000015246	2.43788	5.41844	0.184555	0.00109289	0.0415914	309.992	49.6372	131.737	140.865	1249.34	625.31	417.814	93.0788	38.9199	51.7024	222.939	35.3093	20.4471	77.0661
SEPTIN3	ENSSSCG00000000040	2.45306	5.47576	0.182623	0.000307082	0.0212806	20.5142	50.5397	24.7006	24.322	229.489	174.719	87.3807	26.5939	21.6222	12.9256	15.6304	7.26956	12.0824	16.0207
CCR7	ENSSSCG00000017466	2.45526	5.48412	0.182345	0.00173767	0.0530359	79.7774	50.5397	35.2866	37.4964	560.021	524.157	214.546	27.8028	14.0544	45.2396	77.3294	11.4236	58.5531	39.0671
ABRACL	ENSSSCG00000004145	2.45941	5.49991	0.181821	0.000594483	0.0295931	484.363	164.254	229.363	345.575	4077.7	2696.39	1332.94	159.564	137.301	385.921	330.707	184.855	255.589	242.323
OLR1	ENSSSCG00000000647	2.46236	5.51118	0.181449	0.00105088	0.0408981	189.187	86.6395	175.257	173.294	1568.74	1176.03	561.525	125.717	32.4332	134.795	233.633	25.9627	58.5531	101.849
ASPM	ENSSSCG00000010896	2.46905	5.53679	0.18061	0.000547929	0.0284661	471.827	57.7597	76.4543	84.1136	494.942	1019.71	367.467	36.2645	78.9209	35.0838	127.511	100.735	19.5177	66.3389
CCL2	ENSSSCG00000017723	2.47171	5.547	0.180278	0.00136962	0.0472891	3515.91	951.23	2312.45	1955.89	17971.2	34018.1	10120.8	2255.65	643.259	3654.25	1983.42	1802.85	607.837	1824.54
PIK3AP1	ENSSSCG00000010509	2.48045	5.58073	0.179188	0.000736927	0.0332807	818.289	239.161	880.989	554.339	6337.48	8335.43	2860.95	684.19	261.628	681.363	766.713	325.053	356.895	512.64
IFI30	ENSSSCG00000013901	2.48885	5.6133	0.178148	0.00102556	0.0408657	4068.65	1841.09	1638.47	5330.57	42422.8	42696.8	16333.1	2310.05	2164.38	3368.04	3473.24	4990.03	1152.47	2909.7
DOCK2	ENSSSCG00000017008	2.49118	5.62238	0.177861	0.00181716	0.0543067	607.448	209.379	555.176	691.15	7560.28	9663.7	3214.52	631.002	254.06	651.819	1060.4	506.792	326.224	571.716
CD79B	ENSSSCG00000017283	2.49324	5.63042	0.177607	0.00476774	0.0948777	9.11742	11.7324	41.1677	19.2549	428.15	185.958	115.897	33.8468	17.2977	20.3116	31.2608	4.15403	16.7295	20.6001
SHCBP1	ENSSSCG00000002849	2.49365	5.63199	0.177557	0.00104018	0.0408981	539.068	66.7846	44.6963	138.838	866.576	1516.28	528.706	76.1554	90.8131	112.637	154.659	112.159	16.7295	93.8588
LCP1	ENSSSCG00000009412	2.49712	5.64559	0.177129	0.00259063	0.0661144	3959.24	1182.27	2988.77	4610.03	47635.1	38082.6	16409.7	2582.03	846.508	4465.79	7325.73	1131.97	1087.41	2906.57
MAP7D2	ENSSSCG00000012161	2.49842	5.65066	0.17697	0.000769863	0.0339806	142.46	46.0272	41.1677	109.449	859.726	1076.92	379.292	61.6496	43.2443	75.7071	97.0731	84.1192	40.8942	67.1146
FAM83D	ENSSSCG00000007351	2.49998	5.65677	0.176779	4.93266e-05	0.00599608	160.695	32.4898	27.0531	71.9526	119.882	260.546	112.103	4.83526	23.7844	23.0814	20.5663	35.3093	11.153	19.7883
GPR160	ENSSSCG00000035883	2.50846	5.69011	0.175744	0.00109486	0.0415914	56.9839	71.2971	69.397	83.1002	925.661	1173.99	396.738	77.3642	77.8398	90.4792	69.9255	76.8496	26.0236	69.747
SLC18A1	ENSSSCG00000009601	2.52652	5.76179	0.173557	0.00157274	0.0506018	76.3584	25.2699	64.6921	53.7111	625.099	761.203	267.722	51.9791	19.4599	45.2396	109.413	21.8087	30.6707	46.4285
BTK	ENSSSCG00000026742	2.52839	5.76929	0.173332	0.000725895	0.0331623	463.849	154.327	283.469	504.682	4292.63	5314.12	1835.51	268.357	204.329	335.142	524.853	343.746	232.353	318.13
UHRF1	ENSSSCG00000013517	2.53445	5.79354	0.172606	0.000494296	0.0268586	776.121	136.277	141.146	547.245	1316.13	4196.32	1185.54	232.093	246.493	157.877	290.397	255.473	45.5413	204.646
SRGN	ENSSSCG00000023374	2.53676	5.80285	0.172329	0.00021097	0.0165375	5770.19	7454.61	4386.12	5880.86	74844.9	61605.3	26657	5046.81	2896.29	4165.73	5854	5856.15	3743.68	4593.78
LRP8	ENSSSCG00000003848	2.54671	5.84301	0.171145	0.000707835	0.0326492	184.628	14.4399	61.1634	83.1002	415.306	703.985	243.77	64.0672	77.8398	21.2349	27.9702	45.6944	13.9412	41.7913
TNFRSF4	ENSSSCG00000003331	2.56795	5.92965	0.168644	0.00236905	0.0628169	45.5871	30.6848	32.9342	38.5098	939.362	613.049	283.354	37.4733	18.3788	73.8605	48.5365	49.8484	58.5531	47.7751
RAB20	ENSSSCG00000022719	2.5687	5.93277	0.168555	0.00264105	0.066805	75.2187	46.9297	59.9872	79.0465	1620.12	1355.86	539.527	113.629	30.271	109.868	129.979	108.005	53.906	90.9429
IL1R2	ENSSSCG00000028331	2.57307	5.95076	0.168046	0.000648232	0.0311	158.415	107.397	23.5244	129.717	864.864	1159.68	407.267	35.0557	30.271	76.6303	54.2951	84.1192	130.118	68.4149
TNFAIP8L2	ENSSSCG00000006634	2.58715	6.00909	0.166415	0.00133898	0.0466206	219.958	85.737	135.265	222.952	2908.85	3175.6	1124.73	197.037	115.679	242.817	282.993	195.24	89.2237	187.165
MTBP	ENSSSCG00000005995	2.59002	6.02106	0.166084	0.00140409	0.047647	63.822	9.92745	21.172	40.5367	160.128	266.676	93.7104	2.41763	24.8655	6.4628	27.9702	25.9627	5.57648	15.5426
CDH1	ENSSSCG00000025652	2.60386	6.07912	0.164498	0.00394384	0.0854598	552.744	115.519	1048.01	71.9526	42.815	8.17399	306.536	13.297	38.9199	61.8582	134.915	36.3478	16.7295	50.3446
ARHGEF16	ENSSSCG00000024223	2.60774	6.09549	0.164056	0.000529955	0.0283664	52.4252	55.0522	111.741	27.3623	488.091	267.698	167.062	42.3086	4.32443	25.8512	57.5857	25.9627	8.36473	27.3996
SLC24A4	ENSSSCG00000002450	2.61167	6.1121	0.16361	0.00222505	0.0600589	23.9332	11.7324	45.8726	40.5367	571.152	444.461	189.615	48.3526	10.8111	34.1605	51.0045	17.6546	24.1648	31.0247
GM2A	ENSSSCG00000017087	2.63089	6.19406	0.161445	0.00120304	0.0436902	1641.14	1261.69	2211.29	2890.27	45826.6	35033.7	14810.8	3107.87	1740.58	3946	2774.81	1454.95	1322.56	2391.13
CD300LB	ENSSSCG00000017237	2.64439	6.25233	0.15994	0.00121009	0.0437833	80.9171	21.6599	16.4671	91.2075	488.948	520.07	203.212	29.0116	18.3788	24.9279	60.0537	56.0795	6.5059	32.4929
TIMP1	ENSSSCG00000012277	2.64784	6.26726	0.159559	0.000446836	0.0253354	4168.94	2590.16	1884.3	3429.4	55645	36903.5	17436.9	2075.54	2579.52	2635.9	2169.34	5055.46	2177.62	2782.23
NCF2	ENSSSCG00000015559	2.65172	6.28416	0.15913	0.000439127	0.0251971	1979.62	334.826	499.893	1437.03	12332.4	9997.81	4430.27	505.285	314.602	971.266	1230.69	819.383	388.495	704.953
ADAM8	ENSSSCG00000010772	2.68673	6.43854	0.155315	0.000723481	0.0331576	646.197	153.424	175.257	344.562	4854.37	2344.91	1419.79	182.531	51.8932	271.437	482.897	243.011	91.0826	220.475
MS4A7	ENSSSCG00000013102	2.69072	6.45637	0.154886	0.00554599	0.0998485	178.929	53.2472	169.376	27.3623	3665.82	3574.08	1278.14	356.601	83.2453	388.691	154.659	117.351	87.3649	197.985
KRT7	ENSSSCG00000038966	2.69333	6.46805	0.154606	0.00412291	0.0880107	826.266	76.7121	958.619	12.161	751.832	257.481	480.512	7.25289	18.3788	66.4745	291.219	48.8099	13.0118	74.1912
TCF7	ENSSSCG00000030680	2.69654	6.48246	0.154262	0.000617738	0.0304517	38.749	16.2449	131.737	54.7245	708.161	767.333	286.158	45.935	32.4332	36.9303	37.842	73.7341	38.106	44.1634
DNAI3	ENSSSCG00000006950	2.69663	6.48287	0.154253	0.00137151	0.0472891	126.504	45.1248	9.40976	68.9124	1017.28	364.764	272	25.3851	12.9733	33.2372	65.8122	78.9267	35.3177	41.9421
CD244	ENSSSCG00000006374	2.7033	6.51288	0.153542	0.00494645	0.0961634	100.292	50.5397	257.592	189.509	3353.27	5761.64	1618.81	315.501	58.3798	429.314	463.976	79.9652	144.059	248.533
S100A12	ENSSSCG00000032857	2.70446	6.51815	0.153418	0.00140527	0.047647	251.869	352.876	74.1018	311.119	2896.01	4630.57	1419.42	122.09	51.8932	405.31	236.924	91.3888	398.719	217.721
DSC2	ENSSSCG00000024800	2.71883	6.58337	0.151898	0.000349115	0.022394	112.828	30.6848	459.902	23.3086	34.252	246.241	151.203	16.9234	22.7033	53.5489	22.2116	16.6161	5.57648	22.93
FUT7	ENSSSCG00000037554	2.7262	6.61709	0.151124	0.000861447	0.0366319	19.3745	30.6848	54.1061	25.3354	599.41	490.439	203.225	44.7262	15.1355	36.9303	32.0835	23.8857	31.6001	30.7269
BCL11A	ENSSSCG00000008392	2.72855	6.62789	0.150878	0.00281618	0.0694124	22.7936	12.6349	44.6963	4.05367	131.014	197.198	68.7317	12.0882	8.64887	2.76977	0.822653	27.0012	11.153	10.4139
CASP1	ENSSSCG00000028711	2.72921	6.63093	0.150808	0.00502951	0.0964529	86.6155	62.2722	272.883	119.583	3972.38	5554.23	1677.99	409.789	71.3531	440.393	385.002	87.2347	124.541	253.052
CD22	ENSSSCG00000002893	2.7393	6.67746	0.149757	0.00358668	0.0805428	47.8665	37.9048	121.151	87.1539	2639.97	2406.22	890.045	164.399	67.0287	163.416	271.475	57.118	76.2119	133.275
CCL19	ENSSSCG00000010966	2.74099	6.68528	0.149582	0.000264977	0.0190055	476.385	683.189	898.632	710.405	5524.85	15368.1	3943.6	656.387	802.182	605.656	592.31	397.749	485.154	589.906
TLR8	ENSSSCG00000012118	2.74901	6.72257	0.148753	0.000564967	0.0288415	485.503	111.007	382.271	383.072	4378.26	4701.07	1740.2	255.06	116.76	377.612	556.113	116.313	131.047	258.818
SCIMP	ENSSSCG00000017896	2.75126	6.73306	0.148521	0.000422964	0.0245645	360.138	87.542	228.187	447.93	4252.39	3833.6	1534.96	241.763	129.733	184.651	351.273	321.938	138.483	227.973
FYB1	ENSSSCG00000016855	2.76176	6.78224	0.147444	0.00142145	0.0478655	142.46	56.8572	237.596	97.288	2091.09	2810.83	906.02	188.575	49.731	184.651	262.426	69.5801	46.4707	133.572
MCOLN2	ENSSSCG00000003755	2.76659	6.80498	0.146951	0.000989858	0.0398863	45.5871	51.4422	75.2781	84.1136	1535.35	1393.67	530.906	73.7378	56.2176	72.9373	137.383	74.7726	52.9766	78.0042
TREML2	ENSSSCG00000001616	2.76942	6.81834	0.146663	0.00523764	0.0978307	51.2855	30.6848	187.019	33.4428	796.359	2874.18	662.162	93.0788	19.4599	157.877	238.569	44.6559	28.8118	97.0755
PYCARD	ENSSSCG00000040811	2.78241	6.88001	0.145349	0.000329579	0.0219025	151.577	74.9071	98.8025	216.871	2246.08	1102.47	648.45	55.6055	46.4877	83.0931	211.422	110.082	58.5531	94.2072
RBM47	ENSSSCG00000008796	2.7836	6.88567	0.145229	3.16829e-05	0.00473428	756.746	257.211	398.738	369.897	3178.59	3959.28	1486.74	198.246	161.085	301.905	378.42	177.585	78.0708	215.885
CD14	ENSSSCG00000014369	2.78458	6.89035	0.14513	0.000527097	0.0283191	4171.22	2001.73	916.275	4346.55	44063.5	44201.9	16616.9	1338.16	1227.06	2069.94	2679.38	5153.08	2001.96	2411.6
PIK3CD	ENSSSCG00000003395	2.78947	6.91377	0.144639	0.00067707	0.0319492	461.57	305.946	591.638	512.789	8870.42	11785.9	3754.71	628.584	320.008	685.98	852.269	390.479	381.06	543.063
A2M	ENSSSCG00000000660	2.80155	6.97188	0.143433	0.000217178	0.0166375	418.262	175.987	98.8025	383.072	3609.31	655.963	890.232	107.585	83.2453	54.4721	334.82	87.2347	98.5179	127.646
KYNU	ENSSSCG00000015673	2.83048	7.11309	0.140586	0.00128006	0.0455142	200.583	64.9796	247.006	76.0063	2496.12	2698.44	963.855	168.025	108.111	206.81	231.165	83.0807	15.8	135.499
PCK2	ENSSSCG00000002009	2.83896	7.15505	0.139761	0.000356603	0.0224363	721.416	764.413	199.957	796.546	9722.44	9897.68	3683.74	367.48	262.709	374.842	645.783	418.519	1019.57	514.817
DHRS9	ENSSSCG00000015930	2.83902	7.15532	0.139756	0.00178847	0.0539812	59.2632	15.3424	51.7537	137.825	1578.16	1788.06	605.068	91.87	42.1632	111.714	134.092	81.0037	46.4707	84.5524
CD28	ENSSSCG00000028561	2.85194	7.21971	0.13851	0.00470177	0.0947136	14.8158	5.41497	10.586	1.01342	220.069	123.632	62.5885	7.25289	6.48665	14.7721	14.8078	2.07702	6.5059	8.65039
CYP1B1	ENSSSCG00000033844	2.85932	7.25673	0.137803	0.000193402	0.0154131	651.896	497.275	531.651	421.581	9081.07	6986.72	3028.36	316.71	161.085	372.072	589.842	724.879	339.236	417.304
EHF	ENSSSCG00000013300	2.86401	7.28038	0.137355	1.97961e-05	0.00359463	184.628	19.8549	205.838	20.2683	100.187	64.3702	99.1911	8.46171	9.72997	23.0814	23.8569	12.4621	3.71766	13.5516
F13A1	ENSSSCG00000024310	2.87167	7.31914	0.136628	0.0015207	0.0499187	1328.86	675.066	929.214	2392.68	33636.3	50991.4	14992.3	1258.38	1487.6	2383.85	1843.57	4171.69	1145.04	2048.35
RUNX2	ENSSSCG00000001710	2.87265	7.3241	0.136536	0.00042979	0.0248602	52.4252	14.4399	30.5817	19.2549	331.388	373.96	137.008	29.0116	9.72997	8.30931	35.3741	18.6932	11.153	18.7118
CTSS	ENSSSCG00000006648	2.88347	7.37924	0.135515	0.000388481	0.0235138	3918.21	2752.61	4336.72	5192.75	106710	54220.1	29521.8	3782.38	2261.68	6026.1	6731.77	2440.5	2761.29	4000.62
TNC	ENSSSCG00000005494	2.88528	7.38848	0.135346	7.26464e-05	0.00798419	12183.2	3147.9	2137.19	3675.66	21768.9	54979.3	16315.3	1020.24	5155.81	1438.43	1037.37	3130.07	1467.54	2208.24
HACD4	ENSSSCG00000005164	2.88762	7.40047	0.135127	0.000329837	0.0219025	418.262	170.572	154.085	254.368	4445.91	4528.39	1661.93	227.257	170.815	246.51	329.884	285.59	87.3649	224.57
IL18	ENSSSCG00000015037	2.8927	7.42657	0.134652	0.00140118	0.047647	167.533	26.1724	17.6433	82.0868	1887.29	1346.66	587.898	48.3526	112.435	96.0187	46.8912	118.39	52.9766	79.1774
ADAM28	ENSSSCG00000009644	2.89466	7.43671	0.134468	0.000922262	0.0384588	223.377	59.5647	209.367	121.61	1659.51	296.307	428.289	35.0557	23.7844	67.3977	200.727	13.5006	4.64707	57.5188
LY86	ENSSSCG00000032355	2.89566	7.44184	0.134375	0.000715396	0.0328922	366.976	183.206	223.482	361.79	7534.59	7064.37	2622.4	310.666	163.247	348.068	445.878	599.22	247.224	352.384
HCK	ENSSSCG00000007240	2.90074	7.46809	0.133903	0.000369378	0.0228393	374.954	166.962	389.329	357.736	6479.63	6496.28	2377.48	286.489	152.436	463.475	487.011	292.859	227.706	318.329
CHI3L2	ENSSSCG00000006796	2.91647	7.54996	0.132451	0.00100095	0.0402203	361.278	22.5624	683.384	26.3488	377.629	177.784	274.831	43.5174	7.56776	68.321	88.8465	5.19254	4.64707	36.3487
SLC16A6	ENSSSCG00000017262	2.93833	7.66525	0.130459	0.00494102	0.0961634	68.3807	6.31747	89.3927	38.5098	1139.74	1451.9	465.707	77.3642	23.7844	120.947	124.221	4.15403	13.9412	60.7352
CD163	ENSSSCG00000033146	2.93875	7.66746	0.130421	0.000596194	0.0295931	7214.16	2272.48	3319.29	6063.27	95194.1	119298	38893.6	3151.38	2940.61	5494.3	6469.34	10047.6	2331.9	5072.52
ADA2	ENSSSCG00000035218	2.93923	7.67004	0.130377	0.000630539	0.0307656	557.302	279.773	328.165	551.299	7857.41	6338.93	2652.15	366.271	78.9209	378.535	964.972	118.39	167.295	345.731
ITGB2	ENSSSCG00000025133	2.94546	7.70322	0.129816	0.000542861	0.0284661	2690.78	791.488	2127.78	2980.46	49060.9	40859.7	16418.5	1827.73	748.127	2804.85	4302.48	1970.05	1134.81	2131.34
LCP2	ENSSSCG00000017006	2.94724	7.71272	0.129656	0.000743942	0.0333495	372.675	115.519	421.087	369.897	7690.43	7646.77	2769.4	437.591	169.734	457.012	699.255	171.354	219.342	359.048
IRF8	ENSSSCG00000034980	2.95045	7.7299	0.129368	0.00112907	0.0421784	254.148	167.864	623.396	304.025	9535.76	8994.45	3313.28	373.524	130.814	795.847	738.742	239.896	292.765	428.598
TBXAS1	ENSSSCG00000016504	2.9553	7.75593	0.128934	0.000471311	0.0262539	227.936	129.057	208.191	401.313	3875.62	6653.63	1915.96	239.346	92.9753	356.377	387.47	227.433	178.447	247.008
GIMAP8	ENSSSCG00000016452	2.96706	7.81941	0.127887	0.00119626	0.043665	369.256	116.422	517.537	489.48	9645.37	9433.81	3428.64	736.169	138.382	518.87	864.608	204.586	168.224	438.473
SLAMF9	ENSSSCG00000006400	2.96984	7.83448	0.127641	0.00180979	0.0543067	42.1681	18.9524	4.70488	30.4025	756.97	334.112	197.885	32.638	12.9733	35.0838	23.8569	41.5403	5.57648	25.2781
OCSTAMP	ENSSSCG00000007448	2.98119	7.89635	0.126641	0.00194479	0.0564805	44.4474	30.6848	50.5774	79.0465	918.81	715.224	306.465	25.3851	10.8111	96.0187	87.2012	10.3851	2.78824	38.7649
CD48	ENSSSCG00000006379	2.99781	7.98786	0.12519	0.000346639	0.022394	908.323	301.433	479.898	879.646	12115.8	12081.2	4461.04	626.167	207.573	761.687	1109.76	402.941	242.577	558.451
CD38	ENSSSCG00000008742	2.99836	7.99089	0.125143	0.00163459	0.0514811	247.31	146.204	703.379	316.186	6555.84	12094.4	3343.89	407.371	113.516	674.901	1016.8	111.12	186.812	418.42
C3	ENSSSCG00000013551	2.99972	7.99845	0.125024	0.000327645	0.0219025	1711.8	1851.02	7289.03	2464.63	77228	40499.1	21840.6	2965.23	1820.59	3636.71	1220.82	5169.7	1570.71	2730.62
SLAMF6	ENSSSCG00000006382	3.0294	8.16472	0.122478	0.00431816	0.0905978	56.9839	18.9524	143.499	130.731	3664.97	1552.04	927.861	120.882	15.1355	160.647	343.046	18.6932	23.2353	113.606
CXCL14	ENSSSCG00000014310	3.04882	8.27536	0.120841	7.51165e-05	0.00804139	2672.54	244.576	391.681	706.352	12344.4	4262.74	3437.05	475.065	241.087	521.64	175.225	744.611	334.589	415.369
ARL11	ENSSSCG00000036810	3.08266	8.47175	0.118039	0.000270058	0.0192735	34.1903	27.0749	74.1018	62.8318	1294.73	718.289	368.536	61.6496	23.7844	63.7047	35.3741	30.1168	46.4707	43.5167
CCRL2	ENSSSCG00000023557	3.09002	8.51505	0.117439	0.000252459	0.0186677	83.1965	31.5873	101.155	99.3149	1388.92	1808.5	585.445	95.4964	44.3254	71.0908	102.009	72.6956	26.953	68.7617
KMO	ENSSSCG00000025686	3.09849	8.56522	0.116751	0.000124268	0.011338	977.844	150.717	917.451	267.542	7593.67	7859.29	2961.09	425.503	179.464	563.187	477.139	305.322	123.612	345.704
GPNMB	ENSSSCG00000032241	3.10323	8.59341	0.116368	8.41748e-05	0.00872227	9037.64	2249.92	1953.7	5310.3	101079	18925.9	23092.8	1969.16	2217.35	2585.12	4750	2754.13	1847.67	2687.24
GIMAP4	ENSSSCG00000027826	3.10797	8.62166	0.115987	0.000334846	0.0219025	2852.61	870.908	2766.47	3484.13	57349	64687.9	22001.8	3243.25	1145.97	3100.3	4399.55	2161.14	1261.21	2551.9
SPDEF	ENSSSCG00000036573	3.14821	8.86557	0.112796	0.0041707	0.0886351	520.833	40.6123	408.148	5.06708	33.3957	2.0435	168.35	9.67053	6.48665	38.7768	51.8271	3.11553	3.71766	18.9324
PTAFR	ENSSSCG00000031788	3.15252	8.89205	0.11246	0.000386266	0.0234788	90.0345	37.0023	78.8067	78.0331	1498.53	2213.11	665.918	101.541	47.5688	77.5536	143.142	48.8099	30.6707	74.8808
GALNT6	ENSSSCG00000026890	3.17357	9.02276	0.110831	1.85817e-05	0.00348486	500.319	59.5647	573.995	176.335	2120.2	1323.16	792.263	60.4408	27.0277	86.7861	259.136	52.9639	39.9648	87.7198
SOWAHD	ENSSSCG00000012618	3.19022	9.12753	0.109559	1.69412e-05	0.00337529	41.0284	25.2699	91.7451	35.4696	430.719	575.245	199.913	31.4292	11.8922	19.3884	21.389	27.0012	20.4471	21.9245
TIGIT	ENSSSCG00000029267	3.19569	9.16214	0.109145	3.00719e-05	0.00466196	143.599	114.617	117.622	93.2344	2139.04	1580.65	698.126	106.376	44.3254	54.4721	92.1371	71.6571	88.2943	76.2103
BCL2A1	ENSSSCG00000040010	3.20722	9.2357	0.108276	0.000690567	0.0324145	161.834	42.4173	117.622	87.1539	3212.84	3701.8	1220.61	122.09	44.3254	256.665	206.486	112.159	51.1178	132.141
DAPP1	ENSSSCG00000039327	3.21862	9.30894	0.107424	0.000673771	0.0318985	21.6539	14.4399	131.737	25.3354	981.32	1420.23	432.453	100.332	45.4065	36.007	41.9553	21.8087	33.4589	46.4947
DCSTAMP	ENSSSCG00000006043	3.24422	9.4756	0.105534	0.000331846	0.0219025	176.65	74.0046	34.1104	100.328	1178.27	674.354	372.953	50.7703	15.1355	26.7744	131.624	4.15403	7.43531	39.3157
LTB4R	ENSSSCG00000027911	3.26647	9.62289	0.103919	0.00253882	0.0653848	10.2571	1.80499	15.2909	2.02683	226.063	261.568	86.1685	4.83526	2.16222	11.0791	13.1624	18.6932	3.71766	8.94164
CTSL	ENSSSCG00000010948	3.27584	9.68562	0.103246	8.70191e-05	0.00891635	4760.43	408.83	218.777	1804.9	15333.8	17603.7	6688.4	423.086	484.336	971.266	868.722	1219.21	176.589	690.535
GIMAP2	ENSSSCG00000016449	3.27613	9.68756	0.103225	0.00537799	0.0990909	28.4919	0.902495	14.1146	8.10734	436.713	413.808	150.356	6.04408	1.08111	35.0838	41.1327	2.07702	7.43531	15.4757
GPBAR1	ENSSSCG00000022483	3.27942	9.70967	0.10299	0.00303459	0.0727948	14.8158	1.80499	16.4671	14.1878	388.76	285.068	120.184	29.0116	1.08111	28.621	6.58122	7.26956	1.85883	12.4039
EPS8L2	ENSSSCG00000012848	3.29859	9.83951	0.101631	0.000414318	0.0243582	213.12	25.2699	362.276	9.12075	61.6536	80.7182	125.36	1.20882	10.8111	10.1558	45.2459	1.03851	7.43531	12.6492
LBP	ENSSSCG00000028758	3.30862	9.9082	0.100926	0.0006547	0.0313056	86.6155	9.92745	34.1104	25.3354	14.5571	144.067	52.4354	0	10.8111	12.0023	1.64531	7.26956	0	5.28805
CFP	ENSSSCG00000012278	3.32718	10.0365	0.0996368	0.000109341	0.010598	942.514	499.982	733.961	1406.62	23596.2	22350.8	8255.01	572.979	649.746	745.068	995.41	1561.92	409.872	822.499
TGM1	ENSSSCG00000001993	3.3302	10.0575	0.0994283	0.000317437	0.021749	25.0729	18.0499	108.212	17.2281	488.948	880.747	256.376	19.3411	5.40554	42.4698	55.9404	15.5776	13.9412	25.4459
NAAA	ENSSSCG00000008973	3.33125	10.0648	0.0993561	0.000117103	0.0109794	939.094	386.268	588.11	858.364	29794.1	8949.5	6919.24	817.159	630.286	595.501	819.362	587.796	674.755	687.477
PDCD1LG2	ENSSSCG00000032561	3.33203	10.0703	0.0993023	0.00183308	0.0543791	95.7329	54.1497	170.552	53.7111	5834.83	3629.25	1639.7	280.445	67.0287	407.156	165.353	38.4248	18.5883	162.833
TLR2	ENSSSCG00000009002	3.33738	10.1077	0.0989345	0.000106902	0.010432	503.738	154.327	308.17	343.548	6874.38	9558.46	2957.1	274.401	137.301	371.149	343.046	462.136	167.295	292.555
NLRP3	ENSSSCG00000013940	3.34208	10.1407	0.0986129	0.000217296	0.0166375	160.695	39.7098	114.093	157.08	2550.92	4149.32	1195.3	159.564	37.8388	133.872	139.851	159.93	76.2119	117.878
PLEK	ENSSSCG00000008348	3.35521	10.2334	0.0977194	0.000351176	0.022394	1211.48	237.356	837.468	1059.02	15827	33100.6	8712.15	901.777	243.249	1580.62	1492.29	588.834	301.13	851.316
DUOX2	ENSSSCG00000004678	3.36221	10.2832	0.0972464	3.73528e-06	0.00124342	4967.86	384.463	129.384	1230.29	3534.81	1659.32	1984.35	308.248	142.706	76.6303	287.106	304.283	39.0354	193.001
CCR5	ENSSSCG00000024344	3.36664	10.3148	0.0969484	0.00055911	0.0287471	246.17	64.0771	504.598	244.233	8708.58	7529.27	2882.82	308.248	89.732	456.089	601.359	169.277	52.0472	279.459
NFAM1	ENSSSCG00000037425	3.37161	10.3503	0.0966152	0.0001724	0.0140516	295.177	76.7121	84.6878	177.348	4373.98	3092.83	1350.12	101.541	27.0277	178.189	250.087	121.506	104.094	130.407
MYCL	ENSSSCG00000039761	3.37589	10.3811	0.096329	0.000807496	0.035263	45.5871	14.4399	52.9299	52.6977	1367.51	826.595	393.294	20.5499	1.08111	38.7768	86.3786	47.7714	32.5295	37.8479
ATP8B4	ENSSSCG00000004646	3.38424	10.4413	0.0957731	0.000298301	0.0207725	84.3362	32.4898	89.3927	48.644	1501.09	2267.26	670.536	106.376	36.7577	72.9373	119.285	33.2323	16.7295	64.2195
SEMA4A	ENSSSCG00000006495	3.40569	10.5977	0.0943597	0.000111859	0.010662	341.903	245.479	436.377	349.629	10433.2	9750.55	3592.85	326.38	144.869	463.475	586.552	173.431	339.236	338.99
HRH2	ENSSSCG00000029096	3.44326	10.8774	0.0919338	0.000225575	0.0169418	42.1681	74.9071	84.6878	59.7916	2586.03	1365.06	702.106	36.2645	18.3788	149.568	50.1818	42.5789	90.1532	64.5208
C5AR1	ENSSSCG00000029371	3.44551	10.8943	0.0917908	8.90497e-05	0.008933	1148.8	203.061	374.038	948.558	18606.6	15353.8	6105.8	592.32	274.601	464.398	678.689	906.618	446.119	560.457
OSCAR	ENSSSCG00000003259	3.44587	10.897	0.091768	0.00105773	0.0408981	23.9332	8.12246	18.8195	22.2952	557.452	710.115	223.456	36.2645	1.08111	40.6233	27.1475	11.4236	6.5059	20.5077
EGR2	ENSSSCG00000010224	3.46938	11.0761	0.0902843	2.66641e-05	0.00436496	250.729	149.814	195.252	240.18	3288.19	3887.75	1335.32	145.058	37.8388	222.505	197.437	66.4646	53.906	120.535
SDS	ENSSSCG00000036865	3.49945	11.3094	0.088422	0.000728866	0.0331923	34.1903	19.8549	50.5774	25.3354	1536.2	1711.43	562.932	13.297	8.64887	82.1699	35.3741	71.6571	87.3649	49.752
PLXNC1	ENSSSCG00000000907	3.50932	11.387	0.0878193	0.000154284	0.0130189	511.715	139.887	218.777	296.931	9462.98	8402.86	3172.19	217.587	129.733	563.187	500.996	137.083	122.683	278.545
GPR171	ENSSSCG00000036844	3.51736	11.4507	0.0873311	0.000444345	0.0252941	55.8442	40.6123	125.856	109.449	3871.33	5604.29	1634.56	189.784	87.5698	144.028	266.54	109.043	59.4825	142.741
ABCC11	ENSSSCG00000032298	3.52934	11.5462	0.0866088	0.000488233	0.0266411	2275.94	126.349	1639.65	20.2683	168.691	8.17399	706.512	16.9234	19.4599	136.642	112.703	37.3863	43.6825	61.1329
AOAH	ENSSSCG00000016657	3.5646	11.8318	0.0845181	0.000219204	0.0166375	102.571	154.327	177.609	136.811	8171.68	3092.83	1972.64	180.114	155.68	220.658	324.125	33.2323	86.4355	166.707
CSF2RB	ENSSSCG00000000136	3.58834	12.0282	0.0831383	0.000127057	0.011338	513.995	285.188	262.297	509.749	17704	16647.4	5987.1	462.976	232.438	867.861	556.936	389.441	476.789	497.74
TNFSF13B	ENSSSCG00000009542	3.59697	12.1003	0.0826425	0.000160796	0.013489	140.18	61.3697	167.023	197.616	4155.63	4799.15	1586.83	172.861	36.7577	258.512	190.033	100.735	27.8824	131.13
CD180	ENSSSCG00000016957	3.61392	12.2433	0.0816776	8.85872e-05	0.008933	205.142	75.8096	236.42	190.522	4135.93	7243.18	2014.5	209.125	62.7043	240.97	286.283	91.3888	96.6591	164.522
TNFRSF17	ENSSSCG00000032578	3.62672	12.3524	0.0809559	0.0050487	0.0964529	0	0.902495	14.1146	5.06708	192.668	196.176	68.1546	0	4.32443	6.4628	4.11327	4.15403	13.9412	5.49929
P2RY6	ENSSSCG00000014823	3.65207	12.5714	0.0795457	0.00114836	0.0425666	6.83807	1.80499	30.5817	2.02683	412.737	429.134	147.187	29.0116	7.56776	15.6954	5.75857	3.11553	9.29414	11.7405
SLC15A2	ENSSSCG00000030305	3.65753	12.619	0.0792453	4.21536e-05	0.00565134	20.5142	11.7324	36.4628	7.09392	492.373	272.807	140.164	8.46171	10.8111	12.9256	14.8078	9.34658	10.2236	11.096
KCNK2	ENSSSCG00000023451	3.66634	12.6963	0.0787629	1.12301e-05	0.00244085	39.8887	33.3923	63.5159	18.2415	822.048	344.329	220.236	15.7146	21.6222	20.3116	13.9851	27.0012	5.57648	17.3685
IGSF6	ENSSSCG00000027967	3.66704	12.7025	0.0787249	0.000123551	0.011338	235.913	46.0272	79.9829	93.2344	4239.54	4031.82	1454.42	154.728	34.5955	195.73	139.028	99.6968	63.2002	114.497
SLC6A12	ENSSSCG00000000749	3.67187	12.7451	0.0784614	0.0020579	0.0576334	61.5426	0.902495	5.8811	4.05367	99.3309	25.5437	32.8757	0	0	1.84651	3.29061	9.34658	0.929414	2.56885
GRHL2	ENSSSCG00000006060	3.69333	12.9361	0.0773031	0.00173467	0.0530359	235.913	24.3674	179.962	2.02683	18.8386	1.02175	77.0216	0	4.32443	7.38605	19.7437	2.07702	1.85883	5.89833
IL7R	ENSSSCG00000016832	3.71797	13.1589	0.0759941	1.72714e-05	0.00339395	247.31	46.0272	2.35244	117.556	413.593	487.374	219.036	26.5939	7.56776	7.38605	43.6006	6.23105	8.36473	16.624
TRDC	ENSSSCG00000022512	3.72753	13.2464	0.0754919	0.000954292	0.0392244	12.5365	20.7574	54.1061	152.013	3325.01	3560.79	1187.54	126.926	36.7577	185.575	158.772	9.34658	20.4471	89.6373
DERL3	ENSSSCG00000039626	3.73383	13.3044	0.0751631	6.65351e-05	0.00751533	55.8442	11.7324	58.811	10.1342	655.07	631.441	237.172	14.5058	4.32443	44.3163	15.6304	10.3851	17.6589	17.8035
XCR1	ENSSSCG00000026707	3.74353	13.3941	0.0746596	0.00181489	0.0543067	15.9555	1.80499	9.40976	6.0805	146.427	376.004	92.6136	9.67053	1.08111	12.9256	15.6304	2.07702	0	6.89744
SCN2B	ENSSSCG00000021651	3.75736	13.5231	0.0739473	0.00222735	0.0600589	4.55871	2.70749	1.17622	7.09392	1134.6	441.395	265.255	21.7587	42.1632	16.6186	18.0984	5.19254	13.9412	19.6288
TFEC	ENSSSCG00000038138	3.77017	13.6438	0.0732935	0.000140651	0.0123232	95.7329	43.3198	48.225	19.2549	2036.28	2743.4	831.035	80.9907	40.001	96.942	88.8465	36.3478	22.3059	60.9056
LY75	ENSSSCG00000021956	3.77851	13.7229	0.0728711	0.000264883	0.0190055	36.4697	7.21996	35.2866	2.02683	165.266	288.133	89.067	1.20882	1.08111	13.8489	16.4531	4.15403	1.85883	6.43412
IL21R	ENSSSCG00000007816	3.79697	13.8996	0.0719446	0.00137467	0.0472891	9.11742	13.5374	63.5159	13.1744	1406.9	1149.47	442.619	41.0997	7.56776	69.2443	68.2802	1.03851	3.71766	31.8247
CNR2	ENSSSCG00000027849	3.80102	13.9387	0.0717428	0.00473614	0.0948777	1.13968	16.2449	5.8811	0	351.94	292.22	111.238	9.67053	0	20.3116	9.87184	5.19254	2.78824	7.97247
MRC1	ENSSSCG00000011038	3.80788	14.0051	0.0714026	2.90304e-05	0.00462713	5024.84	990.037	705.732	3766.87	63552.9	73991	24671.9	1278.93	1461.66	1253.78	2013.85	3680.47	881.084	1761.63
IL1A	ENSSSCG00000008090	3.81996	14.1229	0.0708071	0.000382905	0.0234535	53.5649	31.5873	30.5817	7.09392	636.231	1320.1	346.526	9.67053	3.24332	26.7744	27.9702	3.11553	76.2119	24.4977
STRA6	ENSSSCG00000001909	3.83803	14.3009	0.0699259	0.00112469	0.0421784	2.27936	9.92745	7.05732	2.02683	160.128	144.067	54.2476	9.67053	1.08111	0	1.64531	3.11553	7.43531	3.82463
SLC46A2	ENSSSCG00000005472	3.8526	14.446	0.0692234	7.73009e-05	0.00815354	96.8726	30.6848	95.2738	82.0868	4180.46	2786.31	1211.95	134.179	55.1365	145.875	83.088	49.8484	35.3177	83.9073
ANKRD22	ENSSSCG00000010445	3.85566	14.4767	0.0690764	5.57976e-05	0.00645498	102.571	23.4649	119.974	36.483	1171.42	2794.48	708.066	77.3642	22.7033	58.1652	94.6051	14.5391	26.0236	48.9001
TREM2	ENSSSCG00000039270	3.89124	14.8381	0.0673939	2.28946e-05	0.0039098	366.976	103.787	74.1018	328.347	7157.82	2369.44	1733.41	72.5289	54.0554	62.7815	238.569	226.395	46.4707	116.8
CD84	ENSSSCG00000006381	3.89498	14.8767	0.0672193	5.01589e-05	0.00599608	183.488	52.3447	156.437	155.053	4878.34	4949.35	1729.17	129.343	55.1365	180.035	243.505	35.3093	53.906	116.206
CLEC7A	ENSSSCG00000000648	3.89827	14.9106	0.0670662	0.000644997	0.0310486	62.6823	20.7574	34.1104	69.9258	2488.41	1425.34	683.537	51.9791	1.08111	112.637	94.6051	6.23105	8.36473	45.8164
CASS4	ENSSSCG00000007495	3.91976	15.1345	0.0660744	3.0387e-05	0.00466196	112.828	37.0023	17.6433	72.966	1296.44	1554.08	515.16	72.5289	11.8922	45.2396	43.6006	21.8087	9.29414	34.0607
IL27	ENSSSCG00000039300	3.92426	15.1817	0.065869	0.00390223	0.0849387	3.41903	0.902495	21.172	9.12075	876.852	1031.97	323.905	35.0557	0	53.5489	27.1475	10.3851	1.85883	21.3327
S100A8	ENSSSCG00000006590	3.92509	15.1904	0.0658311	0.00021857	0.0166375	56.9839	60.4672	31.7579	30.4025	1636.39	3613.93	904.988	22.9675	14.0544	113.561	43.6006	21.8087	141.271	59.5438
CYP2D6	ENSSSCG00000000046	3.96189	15.5829	0.0641731	0.000140885	0.0123232	61.5426	32.4898	27.0531	33.4428	835.749	763.246	292.254	3.62645	25.9466	13.8489	37.842	31.1553	0	18.7365
SLAMF7	ENSSSCG00000006378	3.98979	15.8871	0.062944	0.00096945	0.0395078	7.97774	9.02495	67.0445	29.3891	3205.99	2740.33	1009.96	93.0788	10.8111	142.182	113.526	12.4621	9.29414	63.559
AMBN	ENSSSCG00000008937	3.99316	15.9243	0.0627971	4.77713e-05	0.00599608	196.025	86.6395	71.7494	273.623	6598.65	4046.13	1878.8	99.1229	32.4332	104.328	318.367	124.621	28.8118	117.947
MARCO	ENSSSCG00000015716	3.99513	15.9461	0.0627113	0.000127251	0.011338	289.478	73.1021	501.07	118.57	8271.01	12349.9	3600.52	102.749	36.7577	500.405	374.307	54.0025	286.26	225.747
SFRP2	ENSSSCG00000009004	4.089	17.0182	0.0587608	2.6777e-05	0.00436496	1209.2	292.408	98.8025	496.574	25989.6	8514.23	6100.13	310.666	299.467	150.491	361.145	815.229	213.765	358.46
SERPINB10	ENSSSCG00000004889	4.115	17.3276	0.0577114	4.9404e-05	0.00599608	101.431	16.2449	50.5774	41.5501	794.647	3307.4	718.642	37.4733	12.9733	52.6256	52.6498	81.0037	12.0824	41.468
NCF1	ENSSSCG00000007722	4.1903	18.256	0.0547764	7.08588e-05	0.0078796	204.002	65.8821	135.265	99.3149	12073	7777.55	3392.5	140.223	48.6499	433.007	186.742	154.738	151.494	185.809
MYBPC3	ENSSSCG00000013236	4.28628	19.5119	0.0512509	4.39297e-05	0.00578139	17.0952	7.21996	4.70488	24.322	620.818	122.61	132.795	3.62645	9.72997	12.9256	0.822653	7.26956	6.5059	6.81335
CCR1	ENSSSCG00000011322	4.2911	19.5772	0.0510799	7.61782e-06	0.00194626	959.609	183.206	203.486	629.332	10283.3	19092.4	5225.22	256.269	60.5421	345.298	585.729	258.589	94.8002	266.871
RHEX	ENSSSCG00000015638	4.29247	19.5958	0.0510313	0.000182638	0.0147188	17.0952	12.6349	23.5244	10.1342	2133.9	1531.6	621.482	66.4849	41.0821	43.3931	25.5022	9.34658	4.64707	31.7427
CD27	ENSSSCG00000000705	4.30512	19.7683	0.0505861	0.0043981	0.0918352	1.13968	0	10.586	0	143.002	94.0009	41.4548	0	1.08111	0.923257	7.40388	2.07702	0.929414	2.06911
IDO1	ENSSSCG00000007007	4.43503	21.631	0.0462299	0.000569773	0.0289837	18.2348	40.6123	132.913	12.161	2718.75	6439.06	1560.29	87.0347	5.40554	241.893	90.4918	4.15403	3.71766	72.1162
CSF3R	ENSSSCG00000025795	4.43527	21.6347	0.0462221	2.6736e-05	0.00436496	159.555	198.549	109.388	331.387	10861.3	12391.8	4008.66	141.431	34.5955	281.593	480.429	40.5018	132.906	185.243
FFAR2	ENSSSCG00000032438	4.47188	22.1906	0.0450642	2.56274e-05	0.00432501	61.5426	52.3447	70.5732	79.0465	5172.06	7705.01	2190.09	96.7053	59.461	171.726	157.949	46.7329	59.4825	98.6761
MMP25	ENSSSCG00000021569	4.47332	22.2128	0.0450191	6.88422e-06	0.00189912	60.4029	14.4399	29.4055	23.3086	1942.09	1056.49	521.022	35.0557	8.64887	18.4651	29.6155	23.8857	25.0942	23.4608
SULT1C4	ENSSSCG00000037616	4.47455	22.2318	0.0449806	0.000335591	0.0219025	3658.37	193.134	3360.46	45.6038	411.024	0	1278.1	12.0882	5.40554	156.03	143.142	18.6932	9.29414	57.4422
TNFRSF9	ENSSSCG00000003386	4.47727	22.2737	0.0448959	0.000264044	0.0190055	10.2571	9.02495	16.4671	8.10734	542.895	649.832	206.097	7.25289	2.16222	9.23257	34.5514	2.07702	0	9.21269
CXCR6	ENSSSCG00000011318	4.49424	22.5372	0.044371	0.000836409	0.035923	17.0952	1.80499	3.52866	1.01342	1096.92	398.482	253.141	2.41763	1.08111	37.8535	16.4531	1.03851	8.36473	11.2014
CCR2	ENSSSCG00000024311	4.53838	23.2375	0.0430339	2.10165e-05	0.00372199	148.158	35.1973	175.257	105.395	5369.86	12605.3	3073.2	147.476	56.2176	203.116	251.732	89.3117	45.5413	132.232
UPP1	ENSSSCG00000030388	4.53872	23.2429	0.0430239	4.02364e-05	0.00549705	230.215	144.399	256.416	229.032	13688.8	25064.5	6602.23	74.9466	54.0554	830.931	153.836	293.898	296.483	284.025
LAG3	ENSSSCG00000000688	4.54105	23.2806	0.0429543	3.12772e-05	0.00472286	12.5365	19.8549	32.9342	9.12075	1483.11	1285.36	473.82	10.8793	15.1355	50.7791	27.1475	12.4621	5.57648	20.33
HK3	ENSSSCG00000014048	4.6282	24.7302	0.0404365	6.77755e-06	0.00189912	912.882	836.613	1167.99	802.626	64016.2	94311.5	27008	1189.47	660.557	1708.03	1637.9	739.418	617.131	1092.08
CALHM6	ENSSSCG00000036064	4.69807	25.9573	0.0385248	3.05489e-05	0.00466196	78.6378	49.6372	92.9214	54.7245	4058.01	7212.52	1924.41	60.4408	6.48665	150.491	171.934	39.4633	15.8	74.1027
LYZ	ENSSSCG00000000492	4.70689	26.1165	0.0382899	5.80812e-06	0.00177271	1233.13	458.467	617.515	919.169	76356.3	25809.4	17565.7	708.366	176.221	1061.75	1368.07	466.29	254.659	672.559
MMP9	ENSSSCG00000007436	4.72888	26.5177	0.0377107	3.20953e-06	0.00112294	160.695	83.932	8.23354	172.281	4302.05	787.768	919.161	54.3967	41.0821	6.4628	7.40388	38.4248	60.4119	34.697
SLC23A1	ENSSSCG00000026423	4.76034	27.1023	0.0368972	0.00158737	0.0506018	0	4.51248	43.5201	0	313.406	85.8269	74.5442	4.83526	0	0	5.75857	3.11553	2.78824	2.7496
SLC2A6	ENSSSCG00000024166	4.76872	27.2602	0.0366836	3.90072e-05	0.00543529	43.3078	18.9524	69.397	15.2013	4489.58	6505.47	1856.99	78.573	10.8111	121.87	97.0731	43.6174	56.6943	68.1064
PTPRO	ENSSSCG00000000601	4.7794	27.4628	0.036413	9.95084e-06	0.00230102	84.3362	23.4649	116.446	46.6172	4819.26	7409.72	2083.31	122.09	40.001	119.1	97.8957	51.9254	24.1648	75.8629
SLC13A3	ENSSSCG00000035906	4.91422	30.1529	0.0331644	0.000111717	0.010662	12.5365	5.41497	1.17622	5.06708	574.578	688.659	214.572	4.83526	1.08111	27.6977	3.29061	1.03851	4.64707	7.09838
BHLHA15	ENSSSCG00000038489	4.96539	31.2414	0.0320088	8.1757e-05	0.00856061	152.717	9.02495	189.371	0	1365.8	592.614	384.921	1.20882	1.08111	10.1558	53.4724	2.07702	5.57648	12.2619
KCNA3	ENSSSCG00000006802	4.98187	31.6005	0.0316451	1.06049e-05	0.00237698	12.5365	5.41497	22.3482	5.06708	342.52	766.312	192.366	10.8793	1.08111	12.9256	6.58122	4.15403	0.929414	6.09179
SERPINB2	ENSSSCG00000004890	4.99613	31.9142	0.031334	3.65607e-06	0.00124342	9.11742	5.41497	85.864	6.0805	51.378	239.089	66.1574	0	3.24332	3.69303	3.29061	2.07702	0	2.05066
LIPG	ENSSSCG00000004509	4.99617	31.9151	0.0313331	3.52342e-05	0.0051054	82.0568	30.6848	111.741	115.53	8825.89	17078.5	4374.07	129.343	61.6232	509.638	29.6155	62.3105	29.7412	137.045
MZB1	ENSSSCG00000029239	5.05321	33.2024	0.0301183	7.68465e-06	0.00194626	31.911	55.9547	42.3439	18.2415	6347.76	3189.9	1614.35	55.6055	10.8111	40.6233	42.778	32.1938	109.671	48.6137
CCL8	ENSSSCG00000040648	5.09638	34.2109	0.0292305	3.01288e-06	0.00110332	107.13	36.0998	194.076	76.0063	6290.38	8769.67	2578.89	88.2436	24.8655	215.119	72.3935	31.1553	20.4471	75.3706
HPSE	ENSSSCG00000009237	5.11774	34.7211	0.0288009	7.7643e-06	0.00194626	108.269	25.2699	65.8683	55.7379	6878.66	7497.59	2438.57	39.8909	20.5411	208.656	97.0731	19.7317	35.3177	70.2017
GP91-PHOX	ENSSSCG00000036246	5.15351	35.5927	0.0280957	8.34599e-06	0.00199539	45.5871	6.31747	14.1146	20.2683	1048.11	1775.8	485.033	19.3411	12.9733	8.30931	37.0194	3.11553	0.929414	13.6147
SELL	ENSSSCG00000006287	5.23875	37.7591	0.0264837	1.18747e-06	0.000608366	142.46	64.9796	167.023	93.2344	8895.25	18298.5	4610.24	103.958	51.8932	137.565	155.481	151.622	131.977	122.083
C15orf48	ENSSSCG00000004670	5.26867	38.5502	0.0259402	8.11276e-06	0.0019725	23.9332	29.7823	58.811	37.4964	4493.01	6605.61	1874.77	26.5939	11.8922	161.57	45.2459	34.2708	12.0824	48.6092
JCHAIN	ENSSSCG00000035379	5.28802	39.0708	0.0255946	1.35128e-06	0.000646138	242.751	240.064	315.227	130.731	39818	21327	10345.6	467.812	181.626	250.203	310.963	114.236	263.954	264.799
BLK	ENSSSCG00000027568	5.31227	39.7331	0.0251679	1.59759e-05	0.00326182	5.69839	0.902495	8.23354	21.2818	1436.87	1350.75	470.623	19.3411	5.40554	15.6954	16.4531	2.07702	12.0824	11.8424
P2RY13	ENSSSCG00000032162	5.32247	40.0151	0.0249906	3.92361e-05	0.00543529	10.2571	9.92745	81.1592	3.04025	2211.82	4617.28	1155.58	37.4733	2.16222	87.7094	32.9061	8.30807	4.64707	28.8677
CXCL8	ENSSSCG00000008953	5.36026	41.0769	0.0243446	6.58263e-06	0.00189912	62.6823	28.8798	134.089	31.4159	7362.47	5648.23	2211.29	35.0557	2.16222	153.261	79.7973	13.5006	39.0354	53.802
NRG1	ENSSSCG00000015839	5.37667	41.547	0.0240691	7.10733e-06	0.00192367	3.41903	7.21996	12.9384	3.04025	405.886	1078.97	251.912	7.25289	9.72997	3.69303	0.822653	10.3851	4.64707	6.08845
PLA2G5	ENSSSCG00000034429	5.49925	45.2313	0.0221086	0.000162876	0.0135787	0	5.41497	9.40976	2.02683	249.183	535.396	133.572	0	2.16222	7.38605	4.93592	3.11553	0	2.93329
TREM1	ENSSSCG00000033251	5.53559	46.385	0.0215587	6.83618e-06	0.00189912	7.97774	18.0499	8.23354	1.01342	1680.92	2011.82	621.336	7.25289	6.48665	26.7744	15.6304	8.30807	15.8	13.3754
ASPG	ENSSSCG00000039553	5.66479	50.7308	0.0197119	7.23687e-07	0.00040331	94.5933	16.2449	28.2293	45.6038	3599.03	6719.02	1750.45	14.5058	10.8111	72.9373	11.5171	58.1565	39.0354	34.4939
TIFAB	ENSSSCG00000038110	5.71445	52.5074	0.0190449	0.000149292	0.0127476	6.83807	0	9.40976	0	759.539	193.111	161.483	0	3.24332	4.61628	0.822653	4.15403	5.57648	3.0688
CCR4	ENSSSCG00000034660	5.82373	56.6394	0.0176556	0.000235526	0.017597	3.41903	0	7.05732	1.01342	123.307	173.697	51.4157	0	1.08111	0.923257	3.29061	0	0	0.882496
ACOD1	ENSSSCG00000009469	5.84916	57.6463	0.0173472	0.000478709	0.0263106	11.3968	6.31747	59.9872	4.05367	3478.29	6659.76	1703.3	20.5499	0	125.563	27.1475	2.07702	1.85883	29.5327
VPREB1	ENSSSCG00000022467	5.87562	58.7134	0.0170319	0.000364791	0.0226817	1.13968	0.902495	0	4.05367	143.002	276.894	70.9987	0	0	0.923257	2.46796	0	3.71766	1.18481
ADGRE3	ENSSSCG00000013787	5.89153	59.3646	0.0168451	1.21786e-05	0.00256914	11.3968	0.902495	9.40976	3.04025	1031.84	507.809	260.733	2.41763	0	10.1558	10.6945	1.03851	1.85883	4.36088
SLAMF8	ENSSSCG00000006398	5.90573	59.9519	0.01668	0.000125612	0.011338	4.55871	16.2449	11.7622	9.12075	4063.15	2368.41	1078.87	35.0557	9.72997	26.7744	34.5514	0	1.85883	17.9951
PLA2G2D	ENSSSCG00000031106	5.95803	62.165	0.0160862	0.000507058	0.0274481	2.27936	75.8096	171.728	19.2549	24562.1	36706.3	10256.3	59.232	7.56776	803.233	111.058	3.11553	5.57648	164.964
NLRP12	ENSSSCG00000003251	6.0256	65.1456	0.0153502	7.30991e-07	0.00040331	28.4919	11.7324	2.35244	21.2818	2689.64	3351.34	1017.47	18.1322	10.8111	7.38605	16.4531	36.3478	4.64707	15.6296
MMP12	ENSSSCG00000014987	6.24894	76.0531	0.0131487	8.81974e-05	0.008933	5.69839	0	2.35244	4.05367	1257.91	497.592	294.6	4.83526	5.40554	12.0023	0	1.03851	0	3.88028
TMEM215	ENSSSCG00000011002	6.43405	86.4654	0.0115653	0.00089699	0.0376238	0	0	4.70488	1.01342	128.445	129.762	43.9876	0	2.16222	0.923257	0	0	0	0.514246
POU2AF1	ENSSSCG00000015016	6.52514	92.1009	0.0108577	1.17325e-05	0.00251198	6.83807	11.7324	4.70488	0	1423.17	1252.66	449.852	2.41763	1.08111	0.923257	9.87184	0	14.8706	4.86074
NTRK1	ENSSSCG00000006464	6.53425	92.6839	0.0107894	0.000257745	0.0189121	6.83807	0.902495	0	0	297.993	286.09	98.6371	0	0	3.69303	1.64531	0	0.929414	1.04462
ARG1	ENSSSCG00000004195	6.76836	109.013	0.00917318	8.859e-07	0.000470675	20.5142	26.1724	27.0531	11.1476	8825.03	9521.68	3071.93	35.0557	16.2166	43.3931	27.1475	7.26956	39.9648	28.1745
CSF2	ENSSSCG00000023737	6.83766	114.378	0.00874295	0.00014507	0.0126123	0	0	1.17622	7.09392	286.861	660.05	159.197	0	0	0	2.46796	2.07702	3.71766	1.37711
AMCF-II	ENSSSCG00000008957	6.89369	118.907	0.00840991	8.18122e-08	0.00011736	38.749	17.1474	5.8811	5.06708	2346.26	2297.91	785.17	6.04408	4.32443	18.4651	6.58122	4.15403	0	6.59482
PPBP	ENSSSCG00000037579	6.89977	119.409	0.00837459	1.57295e-08	3.22342e-05	70.66	24.3674	7.05732	11.1476	5197.74	3602.69	1485.61	16.9234	1.08111	12.0023	24.6796	12.4621	7.43531	12.4306
HPS5	ENSSSCG00000037358	6.94816	123.483	0.00809831	1.81295e-05	0.00346757	183.488	986.427	1854.9	365.844	230374	186553	70052.9	205.499	2.16222	2814.09	248.441	120.467	13.0118	567.278
ACP3	ENSSSCG00000011627	7.20879	147.932	0.00675986	1.92893e-07	0.000220877	29.6316	3.60998	48.225	1.01342	107.894	35.7612	37.6892	0	0	0	0	1.03851	0	0.173085
CD1E	ENSSSCG00000006450	7.42402	171.732	0.00582302	0.00419591	0.089039	1.13968	0.902495	0	0	1099.49	581.375	280.485	1.20882	8.64887	0	0	0	0	1.64295
XDH	ENSSSCG00000008522	7.43056	172.512	0.00579669	7.85011e-06	0.00194626	1.13968	14.4399	25.8768	0	4687.39	4108.45	1472.88	29.0116	1.08111	4.61628	1.64531	10.3851	4.64707	8.56441
CCL17	ENSSSCG00000023852	7.50796	182.02	0.00549389	0.000549392	0.0284661	1.13968	0	0	2.02683	2825.79	1547.95	729.485	0	1.08111	5.53954	4.93592	12.4621	0	4.00311
PLA2G2F	ENSSSCG00000036504	8.28036	310.911	0.00321635	0.000112231	0.010662	0	0	58.811	1.01342	154.134	126.697	56.7759	0	0	0	0	0	0	0
CCL22	ENSSSCG00000002821	8.29474	314.025	0.00318446	4.86763e-07	0.000332505	49.0061	4.51248	4.70488	13.1744	2681.93	3484.16	1039.58	1.20882	2.16222	14.7721	1.64531	0	0	3.29807
CCL1	ENSSSCG00000017720	9.30987	634.675	0.00157561	0.000630041	0.0307656	0	1.80499	0	0	357.077	787.768	191.108	0	0	0	0.822653	0	0.929414	0.292011

## Sheet: CTvsHTVE
external_gene_name	ensembl_gene_id	log2FoldChange	FC	pvalue	padj	G117	G206	G25	G35	G41	G47	C	G141	G148	G162	G164	G173	G208	HTVE
SLC30A2	ENSSSCG00000026386	4.12731	17.4761	1.26245e-07	0.00188205	6.71215	6.2027	9.17334	34.3658	19.2477	20.9092	16.1018	18.3059	49.0729	88.1356	307.085	537.196	690.72	281.753
SBK2	ENSSSCG00000033532	5.981	63.1627	1.32943e-05	0.0990955	7.83084	20.3803	121.547	2.02152	1.67371	0.995674	25.7415	24.4078	17.413	1163.21	6618.25	3.14763	1914.61	1623.51

## Sheet: HTvsVE
external_gene_name	ensembl_gene_id	log2FoldChange	FC	1/FC	pvalue	padj	G121	G12	G189	G196	G66	G8	HT	G127	G179	G220	G77	G85	G91	VE
LIPN	ENSSSCG00000031373	-3.88936	0.0674818	14.8188	0.000137117	0.0386513	6.40552	5.80602	15.8398	7.89563	16.598	107.422	26.6612	0	3.12892	3.98566	1.98095	0	1.88101	1.82942
GNMT	ENSSSCG00000033214	-2.31608	0.200813	4.97976	0.000671451	0.0855837	103.769	65.0274	140.578	49.1284	256.716	995.645	268.478	44.1229	76.137	37.8637	114.895	22.4202	28.2152	53.9423
HKDC1	ENSSSCG00000010252	-2.17331	0.221702	4.51056	0.000523079	0.0744397	34.5898	24.3853	60.3892	50.0057	34.3026	5.9679	34.9401	2.20615	6.25783	9.96414	16.838	3.0573	8.46457	7.79801
ADCY8	ENSSSCG00000031717	-1.93953	0.260701	3.83581	0.000859472	0.0969087	19.2165	26.7077	15.8398	8.77292	47.5811	33.8181	25.3227	10.2953	6.25783	9.96414	0.990473	6.1146	5.64304	6.54424
INPP5J	ENSSSCG00000030345	-1.87762	0.272132	3.67469	0.000734595	0.0887526	103.769	82.4454	33.6595	23.6869	33.1961	150.192	71.1583	11.0307	32.3321	9.96414	8.91426	31.5921	22.5722	19.4009
STK33	ENSSSCG00000030206	-1.8453	0.278297	3.59328	2.31458e-06	0.00376967	491.944	190.437	276.206	314.071	1101	754.94	521.434	161.784	139.758	95.6557	186.209	136.559	150.481	145.075
ANKRD66	ENSSSCG00000032691	-1.82914	0.281433	3.55324	0.000963718	0.0997131	28.1843	19.7405	94.0487	43.8646	46.4745	126.321	59.7722	9.55997	5.21486	29.8924	14.8571	16.3056	25.3937	16.8706
TMC8	ENSSSCG00000033592	-1.70231	0.307293	3.25422	1.71539e-05	0.0119341	343.336	215.984	301.946	523.743	1209.44	952.875	591.221	122.073	223.196	171.383	207.009	159.999	206.912	181.762
SHMT1	ENSSSCG00000036208	-1.62009	0.325316	3.07393	0.000107223	0.0334398	1926.78	1731.35	5599.36	4416.29	8796.97	10670.6	5523.56	1270.74	1494.58	2094.46	2143.38	1117.95	2660.69	1796.97
FMO2	ENSSSCG00000015267	-1.56967	0.336885	2.96837	9.19729e-05	0.0313521	3795.91	1833.54	3572.86	6627.94	5045.81	6798.44	4612.42	1385.46	330.622	1693.9	2331.57	1552.09	2029.61	1553.88
ATP4A	ENSSSCG00000002902	-1.26533	0.416004	2.40382	0.00063945	0.084221	58.9307	34.8361	47.5194	69.3061	47.5811	85.54	57.2856	33.0922	21.9024	30.8888	30.7047	9.1719	16.9291	23.7815
CUX2	ENSSSCG00000009831	-1.20571	0.433557	2.3065	0.000383068	0.062389	94.8016	47.6093	66.3291	119.312	106.228	150.192	97.4119	34.563	34.4181	35.8709	71.3141	31.5921	46.0849	42.3072
MAFF	ENSSSCG00000030165	-1.15255	0.44983	2.22306	0.000545914	0.0769424	2640.35	1075.27	5208.32	3290.72	3589.6	6960.57	3794.14	1661.23	1995.21	1535.47	1681.82	1697.82	1669.4	1706.83
ARRDC3	ENSSSCG00000014156	-1.0664	0.47751	2.0942	4.47745e-05	0.0205095	14810.8	7883.41	21310.4	10860	7376.17	13013	12542.3	5852.17	8508.57	5679.56	6050.8	4640.98	5202.89	5989.16
GALNT15	ENSSSCG00000011195	-1.06238	0.478842	2.08837	0.000559107	0.0773149	4983.49	2100.62	5012.3	4986.53	8979.54	9483.99	5924.41	2606.19	3186.28	2686.33	2561.36	3816.53	2165.05	2836.96
ZNF133	ENSSSCG00000007093	-0.88388	0.541908	1.84533	0.000307067	0.0555563	563.685	1317.97	746.45	1590.53	1169.61	829.539	1036.3	450.054	494.369	647.669	589.332	605.345	584.055	561.804
PLXNA2	ENSSSCG00000026412	-0.863305	0.549692	1.8192	5.0774e-05	0.0225529	1995.96	1198.36	2403.69	1645.8	1102.11	2229.01	1762.49	1181.76	1044.02	863.891	824.074	876.426	1022.33	968.749
HDAC11	ENSSSCG00000028031	-0.816312	0.567892	1.7609	0.000306646	0.0555563	1086.38	665.369	640.521	780.79	1145.27	1349.74	944.677	366.22	653.944	528.099	622.017	548.276	501.29	536.641
FKBP5	ENSSSCG00000001549	-0.802621	0.573307	1.74427	9.96118e-05	0.0320781	17406.3	9289.62	17000	10117.8	15869.9	19854.2	14923	9589.38	9209.45	8698.69	6513.35	7556.63	9764.35	8555.31
TNS2	ENSSSCG00000000263	-0.699921	0.615606	1.62442	0.000639509	0.084221	13497.7	10531	13640	16039.5	22121.9	24027.8	16643	9463.63	9084.29	9775.82	10665.4	9853.68	12631	10245.6
FOXO3	ENSSSCG00000004387	-0.680472	0.623961	1.60266	0.000154843	0.039819	9309.78	5210.32	8971.26	6602.5	7379.49	10813.8	8047.86	4723.36	5479.78	5111.6	4634.43	4235.38	5944.95	5021.58
SUN2	ENSSSCG00000000094	-0.67161	0.627805	1.59285	0.000315072	0.0556425	10385.9	7853.22	10580	8617.64	12510.5	17297	11207.4	7033.19	7602.23	7762.07	7053.16	6093.2	6672.9	7036.12
DHTKD1	ENSSSCG00000039539	-0.663495	0.631347	1.58391	0.000782417	0.0910693	1698.74	1378.35	2026.5	1138.73	1337.8	1705.83	1547.66	980.264	1228.62	866.88	1013.25	614.517	1158.7	977.04
ZDHHC9	ENSSSCG00000012653	-0.651306	0.636704	1.57059	0.000202105	0.0477814	4537.67	3001.71	4062.9	3172.29	2800.64	5023.98	3766.53	2126.72	2105.76	2557.79	2148.34	2958.45	2492.34	2398.23
MICAL3	ENSSSCG00000000770	-0.624859	0.648483	1.54206	0.000770919	0.0910693	2437.94	2079.71	1422.61	1848.45	1531.45	1546.68	1811.14	986.883	1341.26	1186.73	875.579	1106.74	1549.02	1174.37
PPP1R15A	ENSSSCG00000003155	-0.604041	0.657908	1.51997	0.000100668	0.0320781	3260.41	1738.32	2396.76	2373.95	2597.04	2668.65	2505.85	1748.74	2025.45	1524.51	1460.95	1625.46	1505.75	1648.48
ZNF239	ENSSSCG00000029576	-0.595179	0.661962	1.51066	7.95331e-05	0.028434	2363.64	1598.98	2105.7	2390.62	2355.82	1829.16	2107.32	1189.11	1381.94	1313.27	1600.61	1160.75	1724.89	1395.1
MTSS2	ENSSSCG00000040037	-0.580733	0.668624	1.49561	0.000915576	0.0986803	2476.37	2416.46	3175.88	2493.26	2489.71	3238.58	2715.04	1474.44	2729.46	1830.41	1488.68	1580.62	1790.73	1815.72
DTD2	ENSSSCG00000026663	0.583029	1.49799	0.667561	0.000938878	0.0997053	429.17	646.79	572.212	527.253	526.711	388.908	515.174	989.824	678.975	697.49	675.503	947.763	639.545	771.517
METTL8	ENSSSCG00000015945	0.608223	1.52438	0.656004	3.69564e-05	0.0186796	324.119	229.918	307.886	305.298	271.101	354.096	298.736	529.475	430.748	438.422	375.389	537.066	421.347	455.408
ATP6V1A	ENSSSCG00000011916	0.629003	1.5465	0.646623	0.000124878	0.0366092	1552.7	2130.81	1848.3	2027.42	1345.55	1466.12	1728.48	3386.43	2191.28	3036.07	2537.59	2670.04	2216.78	2673.03
ANXA4	ENSSSCG00000008336	0.641826	1.5603	0.640901	0.000340682	0.05779	2882.48	5235.86	3864.91	3578.48	3746.73	3360.92	3778.23	7511.19	4343.98	5773.22	6142.92	6766.82	4831.39	5894.92
MSMB	ENSSSCG00000010400	0.65714	1.57695	0.634134	0.00089262	0.0979988	280.562	471.448	399.955	334.248	345.239	496.331	387.964	608.896	669.588	575.927	551.694	834.643	431.693	612.074
B4GALT4	ENSSSCG00000011903	0.663862	1.58432	0.631186	0.000114446	0.0344332	522.69	920.834	958.307	867.642	793.387	904.138	827.833	1278.09	1268.25	1439.82	1598.62	1308.52	980.009	1312.22
HLCS	ENSSSCG00000012059	0.693351	1.61703	0.618416	0.000247416	0.0525598	1692.34	2509.36	1732.48	2117.78	1444.03	1384.55	1813.42	3480.56	2246.56	3128.74	2964.49	3513.86	2259.1	2932.22
PIGK	ENSSSCG00000038329	0.70202	1.62678	0.614711	0.000200167	0.0477814	1168.37	1767.35	1037.51	966.776	1190.63	956.854	1181.25	1919.35	2092.2	1928.06	1952.22	2319.47	1315.77	1921.18
RDH11	ENSSSCG00000002296	0.706641	1.632	0.612745	2.25888e-09	1.24764e-05	805.814	990.506	995.926	1066.79	824.37	929.998	935.567	1605.34	1676.06	1339.18	1530.28	1730.43	1284.73	1527.67
HSD17B12	ENSSSCG00000021739	0.734515	1.66384	0.60102	0.000438338	0.0676332	3939.39	7081.02	8561.4	6836.74	4152.83	6632.33	6200.62	11129.3	8328.13	9826.63	12415.6	11604.5	8600	10317.4
TMEM17	ENSSSCG00000026713	0.73516	1.66458	0.600751	7.26779e-05	0.0273157	235.723	312.364	195.027	244.765	209.135	242.695	239.951	493.441	336.88	426.465	383.313	477.958	276.509	399.094
LAMA5	ENSSSCG00000032761	0.752572	1.68479	0.593545	0.000128792	0.0370164	7596.94	7514.15	7393.22	9978.32	8968.48	6930.73	8063.64	11624.2	8268.68	15052.8	16143.7	18848.3	11577.6	13585.9
N4BP3	ENSSSCG00000014034	0.75291	1.68519	0.593405	0.000905972	0.0983684	2669.82	4777.19	3224.39	5488.34	2831.63	2768.11	3626.58	4961.62	6112.86	7718.22	7681.12	4733.72	5464.35	6111.98
SLC25A13	ENSSSCG00000015336	0.753939	1.68639	0.592982	2.03979e-05	0.0125139	607.243	768.716	623.691	622	418.271	403.828	573.958	1066.3	985.609	955.561	936.988	1077.19	784.383	967.672
CYB561D2	ENSSSCG00000011410	0.777146	1.71374	0.58352	0.000456066	0.0696114	198.571	210.178	287.096	320.212	297.658	253.636	261.225	369.897	369.212	415.505	444.723	734.771	355.512	448.27
CD320	ENSSSCG00000032833	0.788282	1.72702	0.579033	0.000149119	0.0395933	887.804	1536.27	1054.34	1484.38	916.212	1555.63	1239.11	1842.87	2017.11	2139.3	2958.54	2305.2	1580.05	2140.51
TNK2	ENSSSCG00000011849	0.823143	1.76926	0.565209	5.9588e-05	0.0249554	5055.23	6032.45	4134.18	6871.83	6060.5	7483.75	5939.66	9014.31	6482.07	12573.7	12676.1	12911	9397.55	10509.1
SFRP1	ENSSSCG00000025822	0.839347	1.78924	0.558897	0.000634998	0.084221	2376.45	7162.3	5805.28	5635.73	5528.26	5752.07	5376.68	9131.24	8339.61	8959.75	12064	12492.1	6736.85	9620.59
ACAT2	ENSSSCG00000004049	0.861999	1.81756	0.55019	0.000953208	0.0997131	650.8	1024.18	1927.5	958.88	1466.16	1115	1190.42	2989.33	1574.89	1888.2	1746.2	2669.02	2115.2	2163.81
SLC25A35	ENSSSCG00000022395	0.869833	1.82745	0.54721	0.000283937	0.0552522	342.055	312.364	226.707	399.168	210.242	358.074	308.102	367.691	665.416	693.504	547.732	721.523	384.667	563.422
PDE8B	ENSSSCG00000014097	0.872294	1.83057	0.546278	0.000288133	0.0552522	338.211	425	541.523	542.167	206.922	427.7	413.587	626.545	948.062	586.888	933.026	777.573	674.344	757.74
HOOK2	ENSSSCG00000013734	0.887199	1.84958	0.540663	9.88309e-05	0.0320781	1042.82	1226.23	1011.77	701.834	557.694	908.116	908.076	1069.98	1775.14	1732.76	1963.12	2176.8	1359.03	1679.47
NXT2	ENSSSCG00000012581	0.893539	1.85773	0.538292	0.000268643	0.0546912	461.197	712.979	494.993	681.656	795.6	364.042	585.078	1486.21	702.963	1113.99	930.055	1389.03	898.184	1086.74
NAPEPLD	ENSSSCG00000022903	0.91234	1.8821	0.531323	0.000292311	0.0552522	977.482	1442.21	1299.85	1036.96	480.237	1072.23	1051.5	1623.72	2110.98	2539.86	2479.15	1693.74	1427.69	1979.19
RBP4	ENSSSCG00000010479	0.938995	1.91719	0.521596	0.000787297	0.0910693	2540.43	4495.02	4651.95	7988.62	2803.96	4831.02	4551.83	9441.57	5657.08	8318.06	12458.2	7397.65	9091.88	8727.4
DNA2	ENSSSCG00000010240	0.955886	1.93977	0.515525	0.000517711	0.0743981	119.143	167.213	70.289	98.2567	91.8425	60.6737	101.236	277.974	147.059	156.437	199.085	192.61	201.269	195.739
MFNG	ENSSSCG00000030209	0.968825	1.95725	0.510922	1.22676e-05	0.0106266	2321.36	4616.94	4124.28	5370.78	2317.09	3470.34	3703.47	7123.64	5601.8	7890.6	7611.79	8243.5	7024.65	7249.33
TSPAN12	ENSSSCG00000016620	0.973868	1.9641	0.509139	0.000343002	0.05779	1360.53	3533.54	3493.66	2656.44	1642.1	2770.1	2576.06	4737.33	6783.49	3773.42	6134.99	5686.58	3244.75	5060.09
PLPP2	ENSSSCG00000014004	1.0029	2.00402	0.498997	0.000252915	0.0529604	235.723	428.484	277.196	332.494	314.256	387.914	329.345	405.931	1102.42	548.028	799.312	713.37	393.132	660.366
FABP3	ENSSSCG00000036883	1.00724	2.01006	0.497498	0.000224505	0.0491164	24652.3	48728.7	30505.4	24410.7	12147.6	25349.7	27632.4	45669.4	69287.8	54344.4	61071.6	41004.5	61877.9	55542.6
AQP11	ENSSSCG00000014880	1.01822	2.02542	0.493724	7.56325e-05	0.0277155	87.115	143.989	90.0888	121.944	117.293	99.4651	109.982	191.199	310.806	168.394	223.847	311.845	131.671	222.96
TSHR	ENSSSCG00000031771	1.05326	2.07521	0.48188	0.000434991	0.0676332	98.6449	262.432	127.708	199.145	107.334	126.321	153.598	298.565	196.079	316.86	397.18	455.538	249.234	318.909
GNAZ	ENSSSCG00000010046	1.08505	2.12144	0.471377	0.000895883	0.0979988	393.299	676.981	410.844	709.729	812.198	604.748	601.3	1460.47	369.212	1339.18	1545.14	1806.86	1133.31	1275.7
MDFI	ENSSSCG00000001620	1.13378	2.19433	0.45572	1.65699e-06	0.00303603	108.894	81.2842	100.979	127.207	136.104	146.214	116.78	158.843	231.54	336.788	280.304	327.131	205.971	256.763
SHTN1	ENSSSCG00000010665	1.20255	2.30146	0.434506	0.000928454	0.0993379	228.036	185.792	212.847	364.076	331.961	76.5881	233.217	605.955	516.271	460.343	311.009	945.725	381.846	536.858
ME1	ENSSSCG00000004454	1.21449	2.32059	0.430926	8.47208e-05	0.0295676	1094.06	1717.42	1023.65	725.521	390.607	1115	1011.04	3238.62	1759.49	2113.39	2271.16	3049.15	1643.07	2345.81
STARD4	ENSSSCG00000031518	1.21971	2.329	0.429368	0.000379199	0.062389	66.6174	80.123	80.1889	64.9196	54.2203	28.8449	62.4857	266.208	90.7386	91.6701	124.8	166.113	131.671	145.2
MRAS	ENSSSCG00000027443	1.25394	2.38491	0.419303	2.91582e-05	0.0164385	2660.85	7453.76	2942.24	4262.76	2091.35	3233.61	3774.1	10228.4	4943.69	10405.6	9656.13	10100.3	8670.54	9000.77
MSX2	ENSSSCG00000034500	1.28332	2.43398	0.41085	0.000214615	0.0483973	74.304	94.0574	60.3892	104.398	167.087	59.679	93.3191	344.159	167.919	227.182	133.714	339.36	149.541	226.979
SCAI	ENSSSCG00000005598	1.40856	2.65473	0.376687	0.000207217	0.0482124	7.68662	13.9344	11.8798	13.1594	5.53268	12.9305	10.8539	44.8583	23.9884	29.8924	24.7618	23.4393	26.3342	28.8791
ELOVL6	ENSSSCG00000036236	1.45711	2.74558	0.364222	8.49471e-06	0.00906007	3840.75	13680.1	10573.1	6184.03	3154.74	7373.35	7467.68	27732	21908.7	20996.4	14454	19610.5	18317.3	20503.2
HSD17B6	ENSSSCG00000027854	1.59434	3.01957	0.331173	0.000150479	0.0395933	76.8662	145.15	119.788	302.666	69.7118	112.396	137.763	485.352	553.818	487.246	557.637	290.443	125.087	416.597
HMMR	ENSSSCG00000017022	1.61346	3.05984	0.326815	0.000729723	0.0887526	133.235	99.8635	140.578	136.858	90.736	43.7646	107.506	848.631	101.168	181.347	183.238	421.907	236.067	328.726
ZWINT	ENSSSCG00000027984	1.65347	3.1459	0.317874	0.000196715	0.0477814	44.8386	41.8033	44.5494	65.7969	68.6053	26.8556	48.7415	327.245	50.0627	160.423	92.114	205.858	83.7051	153.235
CYP4B1	ENSSSCG00000003894	1.68501	3.21544	0.311	5.66957e-06	0.00755496	2062.58	2013.53	2404.68	1914.25	491.302	1163.74	1675.01	2862.11	9694.43	4708.06	6229.09	5447.09	3375.48	5386.04
LCN2	ENSSSCG00000005638	1.72466	3.30502	0.30257	1.33652e-05	0.0108837	851.934	738.525	1269.16	1466.83	1200.59	766.876	1048.99	5452.86	676.889	2717.22	5915.11	3155.13	2885.48	3467.11
NGFR	ENSSSCG00000017548	1.72873	3.31437	0.301717	0.000868648	0.0971957	1033.85	3546.31	1001.87	2433.61	895.188	305.358	1536.03	2806.95	1866.92	2835.79	7924.78	8675.6	6435.89	5090.99
PSPH	ENSSSCG00000007748	1.75167	3.36749	0.296957	2.70404e-05	0.0158543	148.608	905.738	639.531	257.924	282.167	186	403.328	1643.58	1501.88	932.644	1698.66	1548.01	823.884	1358.11
CTSL	ENSSSCG00000010948	1.76804	3.40591	0.293607	0.000115106	0.0344332	448.386	520.219	1041.47	926.421	1299.07	188.984	737.425	3929.88	1172.3	3738.55	1006.32	3520.99	1702.32	2511.73
MYCN	ENSSSCG00000008618	1.81829	3.52662	0.283558	0.00033163	0.0571885	14.0921	15.0956	11.8798	2.63188	11.0654	14.9198	11.6141	22.0615	87.6097	34.8745	28.7237	46.8786	24.4532	40.7669
OAZ3	ENSSSCG00000027091	1.83216	3.5607	0.280844	0.000279598	0.0552522	42.2764	59.2214	107.909	71.938	30.983	83.5507	65.9797	55.889	326.45	54.8028	334.78	324.074	316.01	235.334
SEMA3A	ENSSSCG00000015398	1.8656	3.64419	0.274409	6.80189e-05	0.0262374	38.4331	71.9946	63.3591	63.165	59.753	27.8502	54.0925	230.175	445.349	188.322	55.4665	191.591	72.4191	197.22
PAPSS2	ENSSSCG00000010437	1.86812	3.65057	0.27393	0.000881186	0.0978517	122.986	688.593	207.897	315.825	454.787	172.075	327.027	1000.12	3792.25	620.766	437.789	927.381	384.667	1193.83
ANLN	ENSSSCG00000016658	2.01224	4.03407	0.247889	0.000275567	0.0552522	283.124	320.492	150.478	155.281	335.281	92.5025	222.86	2669.44	225.282	833.999	287.237	1022.16	352.69	898.467
LRRC8E	ENSSSCG00000013586	2.04365	4.12289	0.242549	0.000487338	0.0721556	2.56221	6.96722	9.89986	21.9323	12.1719	17.9037	11.9062	43.3875	131.415	34.8745	25.7523	40.764	21.6317	49.6374
MMP9	ENSSSCG00000007436	2.20065	4.59686	0.21754	0.000294015	0.0552522	57.6496	44.1257	6.92991	7.89563	40.9419	64.6523	37.0325	102.953	105.34	169.39	70.3236	466.748	104.396	169.859
PSCA	ENSSSCG00000035372	2.96525	7.8096	0.128047	0.000700492	0.0870153	0	4.64481	2.96996	6.14105	6.63922	3.9786	4.06227	45.5937	69.8791	18.9319	0.990473	49.9359	6.58355	31.9858
SERPINB11	ENSSSCG00000022337	3.03513	8.19718	0.121993	3.51757e-07	0.00103121	12.811	33.6749	23.7597	27.1961	24.3438	4.97325	21.1265	220.615	54.2346	265.046	130.742	343.437	25.3937	173.245
PAH	ENSSSCG00000000856	3.18141	9.07192	0.11023	1.54993e-05	0.0116322	8.96772	83.6066	69.2991	51.7602	112.867	28.8449	59.2242	225.027	2244.48	162.415	135.695	354.647	102.515	537.463
STMN2	ENSSSCG00000006160	3.25984	9.57874	0.104398	7.36673e-06	0.00899847	10.2488	18.5792	0	21.055	27.6634	4.97325	13.7533	353.719	85.5237	183.34	44.5713	72.3561	49.8469	131.559
CALB2	ENSSSCG00000002730	3.33729	10.1071	0.0989406	0.000398204	0.0641415	20.4977	1.1612	0.989986	3.50917	3.31961	0	4.91294	36.7691	11.4727	32.8817	15.8476	167.132	28.2152	48.7198
RIMS3	ENSSSCG00000039245	3.79109	13.843	0.0722386	0.000262735	0.0542419	1.2811	11.612	9.89986	64.9196	15.4915	17.9037	20.1846	13.2369	1314.15	17.9355	56.457	271.081	9.40507	280.377

## Sheet: HTvsVEHT
external_gene_name	ensembl_gene_id	log2FoldChange	FC	1/FC	pvalue	padj	G121	G12	G189	G196	G66	G8	HT	G141	G148	G162	G164	G173	G208	VEHT
KNG1	ENSSSCG00000011802	-3.79448	0.0720689	13.8756	0.00036439	0.0708326	3.60042	16.0679	6.48113	40.6453	256.205	381.625	117.437	0	8.68138	14.8934	3.48545	4.21904	19.489	8.46137
FAM118A	ENSSSCG00000000014	-0.59824	0.660559	1.51387	0.000517359	0.0877045	1044.12	1179.38	1786.94	1158.39	1841.99	1531.13	1423.66	894.096	960.477	1045.33	936.423	929.244	877.004	940.429
SMIM5	ENSSSCG00000038844	1.47599	2.78174	0.359487	0.000511095	0.0876619	13.2016	53.5596	34.2574	43.084	49.5881	27.7882	36.9131	164.179	51.2991	160.104	56.929	106.531	77.9559	102.833
CD200R1	ENSSSCG00000011925	1.58877	3.00794	0.332454	0.000636208	0.0959297	250.829	160.679	171.287	469.859	288.231	84.2909	237.529	1557.09	784.481	554.778	296.263	352.29	742.874	714.629
RBM47	ENSSSCG00000008796	1.94322	3.84562	0.260036	0.000338913	0.0671257	196.823	159.608	302.761	373.936	176.658	77.807	214.599	2302.69	363.829	937.351	185.891	596.994	566.327	825.513
SLC18A1	ENSSSCG00000009601	2.0391	4.10988	0.243316	0.000572916	0.0927708	51.6061	19.2815	45.3679	108.116	21.6948	30.567	46.1056	569.921	104.177	169.412	82.4889	67.5046	145.594	189.85
SPINT2	ENSSSCG00000002954	2.11863	4.34282	0.230265	0.000112405	0.0364166	555.665	203.527	440.717	807.215	409.102	380.699	466.154	3136.13	784.481	4176.66	370.619	3012.39	667.211	2024.58
PAPSS2	ENSSSCG00000010437	2.21028	4.62764	0.216093	0.000190648	0.0494921	115.214	635.217	194.434	292.646	424.598	160.245	303.726	3256.39	449.064	2160.47	220.745	1563.15	782.999	1405.47
SLC7A5	ENSSSCG00000032996	2.21069	4.62897	0.216031	0.000579062	0.0927708	104.412	237.805	299.984	351.175	627.083	85.2172	284.279	3236.52	398.554	2247.04	161.492	1082.18	770.388	1316.03
MGAM	ENSSSCG00000034639	2.30875	4.95455	0.201835	0.000457148	0.0822191	6.0007	17.1391	1.85175	9.75486	3.09925	10.189	8.00578	85.7496	14.2059	16.755	17.4272	54.8475	49.2957	39.7135
DUOX2	ENSSSCG00000004678	2.32626	5.01503	0.199401	7.41815e-05	0.0284603	306.036	141.397	76.8477	283.704	302.694	38.9035	191.597	2437.59	1123.84	300.66	598.335	317.483	985.913	960.637
NLRP3	ENSSSCG00000013940	2.44013	5.42691	0.184267	0.000462444	0.0822191	158.419	37.4917	134.252	138.194	159.095	75.9544	117.234	2604.9	274.647	254.118	111.534	144.502	427.611	636.22
HCK	ENSSSCG00000007240	2.53541	5.79744	0.17249	0.000413361	0.0776443	284.433	151.038	464.79	481.24	291.33	226.937	316.628	7880.59	750.545	840.544	218.421	318.538	1006.55	1835.86
SCIMP	ENSSSCG00000017896	2.54584	5.83949	0.171248	0.000271347	0.0599389	240.028	128.543	185.175	347.11	320.256	138.015	226.521	5569.54	700.035	390.02	196.347	287.949	793.316	1322.87
KMO	ENSSSCG00000025686	2.62914	6.18657	0.16164	6.94944e-05	0.0273827	422.45	177.818	564.784	471.485	303.727	123.194	343.91	7195.64	742.653	2297.3	175.434	1220.36	1134.95	2127.72
CYP1B1	ENSSSCG00000033844	2.65286	6.28911	0.159005	0.000420735	0.0776443	314.437	159.608	373.128	582.853	721.093	338.09	414.868	11035.5	374.089	879.639	304.396	682.43	2379.95	2609.34
LY86	ENSSSCG00000032355	2.68849	6.44638	0.155126	0.000477621	0.0838943	308.436	161.75	349.055	440.595	596.09	246.389	350.386	9892.57	799.476	694.403	132.447	392.371	1641.66	2258.82
IGSF6	ENSSSCG00000027967	2.71138	6.54946	0.152684	0.000505121	0.0876619	153.618	34.2781	196.286	137.381	99.1762	62.9866	113.954	3203.06	205.196	346.271	55.7672	133.955	534.227	746.413
ARL11	ENSSSCG00000036810	2.71279	6.55587	0.152535	0.000310632	0.0637845	61.2072	23.5662	63.8854	34.9549	29.9595	46.3137	43.3145	1254.87	172.838	89.3602	58.0908	40.0809	88.2736	283.919
TBXAS1	ENSSSCG00000016504	2.72782	6.62455	0.150954	0.000150584	0.0430464	237.628	92.1225	357.388	382.878	226.246	177.845	245.684	6541.02	786.849	820.066	128.962	294.278	1195.71	1627.81
MRC1	ENSSSCG00000011038	2.75802	6.76469	0.147827	0.000375471	0.0720261	1269.75	1448.25	1257.34	1989.99	3661.25	878.108	1750.78	51720.6	3681.7	2801.81	1018.91	1712.93	10125.1	11843.5
LYZ	ENSSSCG00000000492	2.85032	7.21162	0.138665	0.000141433	0.0412391	703.283	174.604	1064.76	1351.86	463.855	253.799	668.693	17065.2	1516.08	1130.03	1181.57	641.294	7402.37	4822.76
MFSD2A	ENSSSCG00000003669	2.88429	7.38344	0.135438	4.69378e-05	0.0257126	9.60113	8.56954	34.2574	5.69034	14.4632	6.48392	13.1776	174.636	14.9951	217.815	16.2654	92.8189	67.6382	97.3616
CFP	ENSSSCG00000012278	2.90187	7.47395	0.133798	0.000122818	0.0373036	568.867	643.786	747.182	983.615	1553.76	408.487	817.616	26768.5	1792.31	2276.82	474.021	1094.84	4258.92	6110.9
RIMS3	ENSSSCG00000039245	2.9823	7.90247	0.126543	0.00061316	0.0959297	1.20014	10.7119	9.25876	60.155	14.4632	16.6729	18.7437	35.5547	51.2991	334.17	29.0454	419.794	22.9282	148.799
SLAMF9	ENSSSCG00000006400	3.05487	8.31012	0.120335	0.000262353	0.0591421	32.4038	12.8543	35.1833	23.5742	41.3234	5.55764	25.1494	940.108	93.9168	68.8818	19.7509	26.369	104.323	208.892
ANKRD22	ENSSSCG00000010445	3.07464	8.42479	0.118697	0.000119381	0.0370309	76.809	22.495	58.3302	93.4841	14.4632	25.9357	48.5862	1626.1	96.2844	292.282	17.4272	137.119	287.749	409.494
CSF2RB	ENSSSCG00000000136	3.07545	8.42953	0.118631	0.000196836	0.0494921	459.654	230.306	870.323	550.337	387.407	475.178	495.534	19910.6	732.393	979.238	343.897	406.083	2691.77	4177.34
SLC46A2	ENSSSCG00000005472	3.14971	8.87478	0.112679	5.43255e-05	0.0258941	133.216	54.6308	146.288	82.1034	49.5881	35.1984	83.5041	3289.85	175.206	326.723	69.7089	135.009	449.393	740.983
TLR2	ENSSSCG00000009002	3.15793	8.92548	0.112039	0.000193897	0.0494921	272.432	136.041	372.202	338.981	459.723	166.729	291.018	12618.8	363.829	719.536	162.654	278.457	1442.18	2597.57
ADAM28	ENSSSCG00000009644	3.17091	9.00616	0.111035	0.000550511	0.0905029	34.8041	23.5662	67.5889	198.349	13.4301	4.63137	57.0616	1948.19	99.4413	679.51	87.1362	233.102	40.1244	514.584
IL7R	ENSSSCG00000016832	3.24487	9.4799	0.105486	5.50598e-05	0.0258941	26.4031	7.49834	7.40701	43.084	6.19851	8.33646	16.4879	649.396	103.387	45.6109	41.8254	31.6428	67.6382	156.583
CCR2	ENSSSCG00000024311	3.26287	9.59889	0.104179	0.000252488	0.0584288	146.417	55.702	203.693	248.749	88.8453	45.3874	131.466	5700.25	227.294	251.325	47.6344	108.64	1238.12	1262.21
GALNT6	ENSSSCG00000026890	3.2872	9.76214	0.102437	1.06264e-05	0.0100384	60.007	26.7798	87.0323	256.065	52.6873	39.8298	87.0669	2776.4	250.971	1197.05	70.8708	535.818	273.992	850.851
LAG3	ENSSSCG00000000688	3.30872	9.90889	0.100919	0.000635438	0.0959297	10.8013	14.9967	50.9232	26.8259	12.397	5.55764	20.2503	962.068	59.1912	117.285	3.48545	18.9857	44.71	200.954
CCL19	ENSSSCG00000010966	3.35587	10.2381	0.0976748	1.82627e-05	0.0147918	651.677	794.825	607.375	585.292	395.672	483.515	586.392	26925.4	1719.7	1449.31	642.484	395.535	4888.3	6003.45
NCF1	ENSSSCG00000007722	3.41044	10.6328	0.094049	0.000280492	0.0610341	139.216	48.2036	434.236	184.529	153.93	150.983	185.183	9849.7	304.638	223.4	83.6507	126.571	1227.81	1969.29
HK3	ENSSSCG00000014048	3.42667	10.753	0.0929972	9.22793e-05	0.0320319	1180.94	654.498	1712.87	1618.49	735.556	615.046	1086.23	55748.7	1541.34	1588	672.691	934.517	9597.75	11680.5
FFAR2	ENSSSCG00000032438	3.49314	11.2601	0.0888094	5.36515e-05	0.0258941	96.0113	58.9156	172.213	156.078	46.4888	59.2815	98.1646	5100.01	198.093	207.576	58.0908	109.695	960.692	1105.69
CD180	ENSSSCG00000016957	3.62005	12.2954	0.0813312	3.61027e-05	0.0239246	207.624	62.1291	241.654	282.891	90.9115	96.3325	163.59	9749.31	531.143	514.752	84.8125	156.104	1034.06	2011.7
PTPRO	ENSSSCG00000000601	3.63575	12.4299	0.080451	4.76192e-05	0.0257126	121.214	39.6341	119.438	96.7357	51.6542	24.0831	75.4599	4351.27	185.466	238.294	42.9872	50.6285	758.924	937.928
BLK	ENSSSCG00000027568	3.6697	12.7259	0.0785797	0.000101941	0.0345628	19.2023	5.35596	15.7399	16.2581	2.06617	12.0416	11.7773	682.859	26.8334	57.7118	8.13271	8.43808	115.787	149.96
SELL	ENSSSCG00000006287	3.80237	13.9518	0.0716756	6.49475e-05	0.0270881	103.212	51.4172	137.956	153.639	150.83	131.531	121.431	8039.54	156.265	157.311	46.4726	74.888	1692.1	1694.43
EPS8L2	ENSSSCG00000012848	3.84994	14.4194	0.0693511	0.000540324	0.0905029	1.20014	10.7119	10.1846	44.7098	1.03308	7.41019	12.5416	82.6124	3.15687	598.527	16.2654	384.987	4.58564	181.689
KCNA3	ENSSSCG00000006802	3.93372	15.2816	0.0654383	0.000233189	0.0566611	10.8013	1.07119	12.9623	6.50324	4.13234	0.926274	6.0661	433.976	17.3628	13.0317	1.16182	15.8214	74.5167	92.6451
MMP25	ENSSSCG00000021569	3.93572	15.3027	0.0653479	9.27751e-06	0.0100384	34.8041	8.56954	18.5175	29.2646	23.761	25.0094	23.321	1709.76	89.9707	80.9827	11.6182	39.0261	209.793	356.859
SLC23A1	ENSSSCG00000026423	3.94939	15.4485	0.0647314	0.000304671	0.0634544	4.80056	0	0	5.69034	3.09925	2.77882	2.72816	151.63	11.8382	66.0893	2.32363	4.21904	17.1962	42.2161
SERPINB2	ENSSSCG00000004890	3.97081	15.6796	0.0637772	0.000251879	0.0584288	0	3.21358	3.7035	3.25162	2.06617	0	2.03915	84.7038	1.57843	28.8559	6.97089	3.16428	68.7846	32.343
CCR1	ENSSSCG00000011322	4.10578	17.2172	0.0580815	1.39709e-05	0.0119813	254.43	59.9868	346.278	578.788	257.238	94.4799	265.2	22864.8	670.045	670.201	205.641	261.58	2727.31	4566.6
S100A8	ENSSSCG00000006590	4.10803	17.2441	0.0579907	6.3884e-05	0.0270881	22.8027	13.9255	113.883	43.084	21.6948	140.794	59.3639	4780.01	93.1276	68.8818	33.6927	44.2999	1125.78	1024.3
CALHM6	ENSSSCG00000036064	4.22433	18.6918	0.0534995	5.3025e-05	0.0258941	60.007	6.42715	150.918	169.897	39.2572	15.7467	73.7088	6991.73	133.378	269.942	29.0454	81.2165	765.802	1378.52
ASPG	ENSSSCG00000039553	4.25594	19.1058	0.0523401	8.21824e-05	0.0292693	14.4017	10.7119	73.1442	11.3807	57.8528	38.9035	34.3991	3304.49	72.6079	27.9251	9.29453	17.9309	512.446	657.45
NRG1	ENSSSCG00000015839	4.34052	20.2594	0.0493598	8.59981e-06	0.0100384	7.20085	9.64073	3.7035	0.812905	10.3308	4.63137	6.05337	538.549	11.049	21.4092	5.80908	26.369	128.398	121.931
PLA2G5	ENSSSCG00000034429	4.35641	20.4837	0.0488193	0.000418119	0.0776443	0	2.14238	7.40701	4.87743	3.09925	0	2.92101	288.62	14.9951	13.0317	1.16182	2.10952	42.4172	60.3893
C15orf48	ENSSSCG00000004670	4.50125	22.6471	0.0441558	0.000246447	0.0584288	26.4031	11.7831	162.028	44.7098	34.0918	12.0416	48.5096	5320.66	79.7109	182.444	16.2654	10.5476	984.767	1099.06
PCP4	ENSSSCG00000037110	4.52449	23.0149	0.0434502	0.000638259	0.0959297	0	0	0	4.87743	5.16542	0.926274	1.82819	65.8808	8.68138	132.179	0	43.2452	5.73205	42.6197
HPSE	ENSSSCG00000009237	4.67892	25.615	0.0390396	6.61661e-05	0.0270881	39.6047	20.3527	209.248	95.9228	19.6286	35.1984	69.9925	9189.84	197.304	185.236	39.5017	53.7928	1095.97	1793.61
CCL8	ENSSSCG00000040648	4.73687	26.665	0.0375024	6.68889e-05	0.0270881	87.6103	24.6374	215.729	71.5356	30.9925	20.378	75.1472	10004.5	310.162	250.395	17.4272	43.2452	1398.62	2004.05
TREM1	ENSSSCG00000033251	4.79326	27.7277	0.036065	2.09127e-05	0.0152443	7.20085	6.42715	26.8504	15.4452	8.26468	15.7467	13.3225	1921	18.9412	13.0317	1.16182	23.2047	243.039	370.063
MZB1	ENSSSCG00000029239	4.85987	29.038	0.0344376	3.97968e-05	0.025226	55.2065	10.7119	40.7385	42.2711	32.0256	109.3	48.3757	7236.43	75.7648	161.034	45.3108	13.7119	897.64	1404.98
JCHAIN	ENSSSCG00000035379	4.91832	30.2386	0.0330703	5.30807e-06	0.00859849	464.455	179.96	250.912	307.278	113.639	263.062	263.218	39779.4	625.849	1006.23	405.474	153.995	5783.64	7959.1
NLRP12	ENSSSCG00000003251	5.02618	32.5859	0.0306881	1.8709e-06	0.00566957	18.0021	10.7119	7.40701	16.2581	36.158	4.63137	15.5281	2507.65	80.5001	40.0259	9.29453	8.43808	387.487	505.566
BHLHA15	ENSSSCG00000038489	5.05719	33.294	0.0300355	2.04337e-05	0.0152443	1.20014	1.07119	10.1846	52.8388	2.06617	5.55764	12.1531	1765.19	9.4706	372.334	1.16182	214.116	79.1023	406.895
SERPINB5	ENSSSCG00000004894	5.12746	34.9557	0.0286076	0.000292578	0.0627279	1.20014	1.07119	6.48113	5.69034	0	0	2.40713	0	9.4706	332.308	2.32363	160.324	5.73205	85.0263
ARG1	ENSSSCG00000004195	5.73849	53.3896	0.0187302	1.00357e-05	0.0100384	34.8041	16.0679	43.5162	26.8259	7.23159	39.8298	28.0459	6487.69	13.4167	25.1325	11.6182	34.8071	2413.19	1497.64
AMCF-II	ENSSSCG00000008957	5.82726	56.7778	0.0176125	2.19326e-06	0.00566957	6.0007	4.28477	18.5175	6.50324	4.13234	0	6.5731	1882.31	36.304	1.86167	5.80908	18.9857	296.92	373.698
PPBP	ENSSSCG00000037579	6.34288	81.1704	0.0123198	2.56229e-06	0.00566957	16.802	1.07119	12.0364	24.3872	12.397	7.41019	12.3507	5427.32	45.7746	18.6167	3.48545	21.0952	503.274	1003.26
POU2AF1	ENSSSCG00000015016	6.46014	88.0432	0.0113581	0.000136684	0.0406678	2.40028	1.07119	0.925876	9.75486	0	14.8204	4.82877	2238.9	7.89217	14.8934	0	2.10952	296.92	426.786
CCL22	ENSSSCG00000002821	7.22287	149.382	0.00669423	5.29714e-06	0.00859849	1.20014	2.14238	14.814	1.62581	0	0	3.29706	2474.19	17.3628	8.37752	8.13271	7.38332	450.539	494.331
ACP3	ENSSSCG00000011627	7.26631	153.949	0.00649564	1.18662e-06	0.00566957	0	0	0	0	1.03308	0	0.172181	159.996	3.94608	46.5418	3.48545	18.9857	1.14641	39.0169

## Sheet: VEvsVEHT
external_gene_name	ensembl_gene_id	log2FoldChange	FC	1/FC	pvalue	padj	G127	G179	G220	G77	G85	G91	VE	G141	G148	G162	G164	G173	G208	VEHT
HOXA10	ENSSSCG00000021204	-6.33386	0.012397	80.6645	1.62268e-05	0.00848664	78.3395	0	13.7332	78.2341	5.97924	9.26898	30.9258	0	0	0.984348	0	0	1.21632	0.366778
COMP	ENSSSCG00000013916	-5.15499	0.0280668	35.6292	0.000339278	0.0397471	7633.03	408.783	9811.37	33.2495	122.574	10.1959	3003.2	0	68.8598	35.4365	51.5341	81.207	268.807	84.3073
TNMD	ENSSSCG00000012480	-4.14144	0.0566633	17.6481	0.000478203	0.0469987	1332.5	382.476	2487.66	17.6027	96.6644	4.63449	720.257	0	40.3082	2.95304	112.884	37.8224	51.0854	40.8422
CHGA	ENSSSCG00000002456	-3.36086	0.0973375	10.2735	0.000974802	0.0671185	21.0356	73.8643	2.94282	11.7351	0.99654	14.8304	20.9008	1.10094	3.35901	2.95304	1.227	3.33727	0	1.99621
FRK	ENSSSCG00000004434	-3.02279	0.123041	8.12738	0.000664655	0.0565638	24.6624	18.2131	6.86658	15.6468	39.8616	10.1959	19.2411	0	2.51926	6.89044	0	4.4497	0	2.3099
SCD	ENSSSCG00000010554	-2.81214	0.142384	7.02326	2.6523e-05	0.0102801	118203	21817.3	26066.5	7279.68	57400.7	37837.8	44767.5	2076.38	2698.97	4313.41	7962.02	19534.2	1660.28	6374.2
TMEM229A	ENSSSCG00000016600	-2.2909	0.204348	4.89361	7.34484e-05	0.0182301	64.5576	42.4973	11.7713	36.1833	46.8374	13.9035	35.9584	7.70661	1.67951	7.87478	13.497	6.67454	7.29791	7.45507
PDYN	ENSSSCG00000037684	-2.13842	0.227129	4.40279	1.81655e-05	0.00886718	88.4946	14.1658	60.8183	28.3599	98.6574	59.3215	58.3029	15.4132	15.1156	8.85913	18.405	14.4615	7.29791	13.2587
OGDHL	ENSSSCG00000010394	-1.95795	0.257393	3.8851	0.000249047	0.0335301	32.6415	48.5683	44.1423	30.3157	53.8131	24.0993	38.9301	3.30283	15.9553	18.7026	13.497	6.67454	1.21632	9.89144
FASN	ENSSSCG00000029944	-1.81559	0.284088	3.52004	0.00053537	0.0502561	130238	21817.3	16820.2	14252.3	15207.2	29911	38041	7936.7	13089.2	11344.6	6828.27	13119.9	12523.2	10807
PNPLA3	ENSSSCG00000027266	-1.78719	0.289736	3.45141	0.000402792	0.0446732	1934.55	1864.82	471.832	230.791	1747.93	2216.21	1411.02	428.267	744.022	483.315	323.929	279.218	193.395	408.691
COL9A3	ENSSSCG00000040554	-1.62928	0.32325	3.09358	0.00176516	0.094827	39.8951	69.817	51.9898	31.2936	7.97232	59.3215	43.3816	8.80755	24.3529	10.8278	9.81603	20.0236	9.73055	13.9264
PGLYRP2	ENSSSCG00000025560	-1.60731	0.32821	3.04683	0.00177173	0.094827	517.186	180.108	109.865	151.579	318.893	115.862	232.249	23.1198	83.1356	76.7791	65.0312	167.976	41.3549	76.2328
PSPH	ENSSSCG00000007748	-1.53311	0.345531	2.8941	5.59979e-07	0.00119673	1621.19	1457.05	918.16	1677.14	1513.74	811.962	1333.21	320.375	360.254	473.471	449.083	878.815	282.186	460.697
ELOVL6	ENSSSCG00000036236	-1.39933	0.379105	2.63779	0.00189059	0.0971432	27354.3	21254.7	20670.4	14270.9	19176.4	18052.3	20129.8	1364.07	6283.04	8851.26	9444.24	16515	3330.28	7631.32
FGF18	ENSSSCG00000016997	-1.38024	0.384156	2.60311	6.55027e-05	0.0171439	1050.33	529.192	1004.48	696.283	876.955	985.292	857.089	99.085	541.641	290.383	250.309	360.425	433.01	329.142
HOXC8	ENSSSCG00000038644	-1.3442	0.393871	2.5389	0.00166412	0.092484	203.828	399.677	325.672	228.835	288.997	333.683	296.782	26.4227	65.5008	216.557	79.7552	177.988	135.011	116.872
CIDEC	ENSSSCG00000011557	-1.22495	0.427811	2.33748	0.001082	0.0714899	27363	21169.7	17653	33279.8	42571.2	19758.7	26965.9	4441.21	10652.3	11531.6	15562.1	21354.1	5676.56	11536.3
CA5B	ENSSSCG00000012141	-1.06317	0.47858	2.08952	0.000624561	0.0554307	2089.78	1053.33	1497.9	2386.14	2005.04	936.167	1661.39	357.807	1059.77	738.261	752.153	1093.51	768.714	795.036
SFRP1	ENSSSCG00000025822	-1.00121	0.499582	2.00167	0.000977973	0.0671185	9006.87	8090.67	8820.62	11911.1	12215.6	6639.37	9447.37	2658.78	3311.99	4545.72	7186.56	7761.38	2854.7	4719.85
LPL	ENSSSCG00000040631	-0.978722	0.507429	1.97072	0.00145594	0.086696	132655	153647	74208.1	100529	98185.1	79505.6	106455	20253	43307.8	61535.5	69379.7	78852	50782.5	54018.4
IKBIP	ENSSSCG00000038772	-0.895363	0.537612	1.86008	0.000833078	0.0632103	1743.78	894.467	1211.46	1338.78	2206.34	1021.44	1402.71	407.349	784.33	708.73	771.785	984.495	868.452	754.19
FKBP7	ENSSSCG00000015999	-0.878802	0.543819	1.83885	0.00177428	0.094827	1565.34	528.181	1271.3	1066.92	1443.99	896.31	1128.67	417.258	766.695	534.501	456.445	838.768	668.976	613.774
HMGCS1	ENSSSCG00000016872	-0.866531	0.548464	1.82327	0.0015309	0.0889622	6972.94	2615.61	3107.62	2483.93	4159.56	2679.66	3669.89	1837.48	1814.71	1878.14	1750.93	1952.3	2844.97	2013.09
CKB	ENSSSCG00000021220	-0.861664	0.550317	1.81713	0.000434124	0.0463078	2099.93	1975.11	1259.53	2296.17	2203.35	1070.57	1817.44	1269.39	1032.9	644.748	782.828	1060.14	1211.45	1000.24
GBE1	ENSSSCG00000012000	-0.849685	0.554906	1.80211	0.000449037	0.0463078	8119.02	6462.62	6389.85	6751.6	6442.63	5577.14	6623.81	2002.62	2877	2955.01	5136.24	5575.47	3509.08	3675.9
GALNT18	ENSSSCG00000013403	-0.82966	0.562662	1.77727	1.54503e-06	0.00142032	299.576	317.718	379.624	286.532	356.761	265.093	317.551	115.599	184.746	199.823	214.726	192.449	164.203	178.591
FKBP14	ENSSSCG00000037575	-0.825187	0.564409	1.77176	0.000522023	0.0493194	1577.67	586.867	1070.21	1086.48	1155.99	941.728	1069.82	667.172	616.379	418.348	500.617	798.72	622.755	603.999
LSS	ENSSSCG00000021418	-0.811857	0.569648	1.75547	0.000140811	0.0251773	6863.41	4792.08	5516.81	4441.74	6035.04	5959.95	5601.51	2320.79	3878.82	3723.79	3044.19	4259.47	1916.92	3190.66
OGN	ENSSSCG00000034607	-0.78886	0.578801	1.72771	0.00134232	0.0822466	13198	11064.5	11335.7	9577.81	13940.6	8843.53	11326.7	3318.24	5926.14	6855.98	8220.92	9853.85	5160.84	6556
SREBF1	ENSSSCG00000033626	-0.783273	0.581047	1.72103	0.000144421	0.0251773	11273.6	8803.01	12005.7	10999.7	13083.6	12489.9	11442.6	4106.52	5785.9	7086.32	7001.28	10216.5	5696.02	6648.76
ACAT2	ENSSSCG00000004049	-0.76619	0.587968	1.70077	0.00154227	0.0891766	2948.61	1527.88	1858.88	1724.08	2609.94	2084.59	2125.66	1980.6	1163.06	1113.3	768.104	1193.63	1280.78	1249.91
F5	ENSSSCG00000006289	-0.759723	0.59061	1.69317	0.000238468	0.033183	1578.4	1089.75	883.827	1107.01	1157.98	895.383	1118.72	847.727	518.968	567.969	850.313	697.49	484.095	661.094
CYP51A1	ENSSSCG00000015311	-0.758661	0.591045	1.69192	5.83683e-06	0.00371628	3049.44	2182.54	2045.26	2162.19	2882.99	2564.73	2481.19	1445.54	1945.71	1449.94	1063.81	1557.39	1334.3	1466.12
PRTFDC1	ENSSSCG00000028135	-0.749372	0.594863	1.68106	0.000335423	0.0396124	2501.06	1688.76	2845.71	2708.85	2540.18	1813.01	2349.6	830.112	1425.9	1396.79	1646.64	1797.68	1289.3	1397.74
CEBPA	ENSSSCG00000002866	-0.740465	0.598547	1.67071	0.000254525	0.033579	3748.69	2682.39	3434.27	3771.86	2749.45	3829.01	3369.28	1850.69	1951.59	2247.27	2333.76	2596.4	1120.23	2016.65
PHGDH	ENSSSCG00000006717	-0.723055	0.605813	1.65067	0.00154677	0.0891766	1080.8	1091.78	1902.04	1033.67	1174.92	1124.33	1234.59	843.323	649.13	654.591	830.681	1050.13	459.769	747.937
HSD17B12	ENSSSCG00000021739	-0.707196	0.612509	1.63263	1.15699e-05	0.00651654	10977.7	8079.54	9674.03	12258.3	11347.6	8475.55	10135.5	4841.95	6477.86	6640.41	6177.96	8022.8	5086.65	6207.94
CLMP	ENSSSCG00000022961	-0.702037	0.614703	1.6268	0.00011162	0.0223913	7381.32	5998.19	6336.87	5673.93	7767.03	6985.1	6690.41	3430.54	4015.7	4073.23	3982.85	6240.7	2932.55	4112.6
SLC25A15	ENSSSCG00000009373	-0.683611	0.622605	1.60615	0.00127499	0.0799511	727.542	351.109	548.346	471.36	692.595	570.969	560.32	420.561	341.78	267.743	292.027	323.715	448.822	349.108
ISOC1	ENSSSCG00000014258	-0.668584	0.629124	1.58951	0.000154148	0.0257663	3533.26	3436.21	3341.08	4137.6	2907.9	2774.2	3355.04	1591.96	1801.27	2282.7	2149.71	3039.14	1800.15	2110.82
ACOT6	ENSSSCG00000002348	-0.660794	0.63253	1.58095	0.00158127	0.0905808	246.624	224.629	161.855	215.144	225.218	152.938	204.401	80.3689	141.079	142.73	125.154	166.864	119.199	129.233
FRMD6	ENSSSCG00000005027	-0.656991	0.634199	1.57679	0.000422763	0.0455217	7501.01	3762.02	6838.14	4839.76	5634.44	5655	5705.06	3165.21	4033.34	2904.81	3222.11	4450.81	3933.58	3618.31
B4GALT4	ENSSSCG00000011903	-0.655157	0.635006	1.57479	0.000887535	0.0653119	1260.69	1230.4	1417.46	1578.37	1279.56	965.827	1288.72	513.04	928.768	865.242	894.485	1071.26	636.135	818.156
MAGEH1	ENSSSCG00000012350	-0.642559	0.640576	1.5611	0.000952484	0.0671185	653.555	441.162	512.051	542.749	493.287	411.543	509.058	195.968	308.19	320.897	337.426	414.934	380.708	326.354
PAICS	ENSSSCG00000008901	-0.637084	0.643011	1.55518	0.00108865	0.0714899	835.622	480.624	669.982	670.857	653.73	466.23	629.507	366.614	428.274	307.117	457.672	528.401	341.786	404.977
TBC1D20	ENSSSCG00000036081	-0.63233	0.645133	1.55007	0.00148787	0.0878561	13610.8	8645.16	13419.3	11010.5	11846.9	11559.3	11682	4971.86	7631.68	7527.31	7892.08	11191	6004.97	7536.48
PANK3	ENSSSCG00000017014	-0.631129	0.645671	1.54878	0.000277733	0.0356765	6103.23	5781.66	6955.85	8315.3	6676.82	6380.76	6702.27	3920.46	4606.05	4688.45	4138.68	5820.2	2789.02	4327.14
CCDC80	ENSSSCG00000011928	-0.616704	0.652159	1.53337	0.000441393	0.0463078	19930.2	17455.3	23023.7	19213.3	26018.7	16472.8	20352.3	16002.2	10922.7	10817	14489.7	16866.6	10540.6	13273.1
HLCS	ENSSSCG00000012059	-0.605657	0.657172	1.52167	0.00165174	0.0923524	3433.16	2179.5	3080.15	2926.93	3436.07	2226.41	2880.37	1837.48	1829.82	1613.35	1795.11	2805.53	1476.61	1892.98
MSMO1	ENSSSCG00000008857	-0.583901	0.667158	1.4989	7.35494e-07	0.00119673	1921.49	1860.77	1813.76	1787.65	2050.88	1747.2	1863.63	1211.04	1413.31	1372.18	914.117	1373.84	1171.32	1242.63
PIGK	ENSSSCG00000038329	-0.583444	0.667369	1.49842	0.000469222	0.0469987	1893.2	2029.75	1898.12	1927.49	2268.12	1296.73	1885.57	930.298	1076.56	1350.53	1326.39	1546.27	1320.92	1258.49
UBXN11	ENSSSCG00000033546	0.898763	1.86447	0.536347	0.00196781	0.0994222	219.786	263.078	174.607	309.025	174.394	251.189	232.013	363.311	634.854	578.797	190.185	479.455	346.651	432.209
PTGS1	ENSSSCG00000005533	0.90708	1.87525	0.533263	0.000474741	0.0469987	559.982	672.874	823.009	805.811	870.976	724.834	742.914	2472.72	1185.73	1566.1	904.301	1356.04	872.101	1392.83
UNC13D	ENSSSCG00000017200	0.915264	1.88591	0.530247	0.000804525	0.0623624	522.989	614.187	511.07	458.647	588.955	634.925	555.129	1851.79	1233.6	1006.99	541.108	967.809	678.706	1046.67
RAB3B	ENSSSCG00000021036	0.994485	1.99237	0.501915	0.00183718	0.0961907	21.761	17.2013	11.7713	11.7351	14.9481	18.538	15.9925	33.0283	21.8336	38.3896	28.2211	26.6982	45.0038	32.1958
TRAF3IP3	ENSSSCG00000032721	1.04566	2.06432	0.484422	0.000990002	0.0671185	556.356	675.909	573.85	507.544	707.543	660.878	613.68	2716.03	1336.89	1150.7	742.337	691.928	962.108	1266.67
RUNDC3A	ENSSSCG00000017359	1.11719	2.16925	0.460989	0.000142871	0.0251773	32.6415	32.3789	35.3139	33.2495	41.8547	35.2221	35.1101	127.709	52.9045	70.873	41.7181	82.3194	81.4934	76.1696
B2M	ENSSSCG00000004687	1.13431	2.19514	0.455552	0.001276	0.0799511	19486.2	20208.5	22430.2	25409.4	19353.8	30906.5	22965.8	103725	45799.3	70507.9	22806.3	30671.8	28966.6	50412.9
ZNF76	ENSSSCG00000001537	1.22134	2.33163	0.428884	0.000940722	0.0670636	15.958	12.1421	12.7522	25.4261	10.9619	24.0993	16.89	51.7444	55.4237	41.3426	30.6751	35.5976	20.6774	39.2435
ADGRG5	ENSSSCG00000025503	1.27819	2.42534	0.412314	0.000124793	0.0234291	128.39	95.113	102.018	142.777	93.6747	164.061	121.006	496.526	399.723	342.553	171.78	203.574	145.958	293.352
WAS	ENSSSCG00000036747	1.31111	2.48133	0.40301	0.00158968	0.0905808	706.506	455.328	663.116	629.784	955.682	745.226	692.607	4566.72	1452.77	1286.54	634.361	984.495	1386.6	1718.58
RNF122	ENSSSCG00000036062	1.35202	2.5527	0.391742	0.000882969	0.0653119	133.467	339.978	164.798	179.938	127.557	204.844	191.764	1094.34	288.875	413.426	507.979	188	443.956	489.429
RIPOR2	ENSSSCG00000001097	1.36541	2.5765	0.388123	0.00171497	0.0940599	394.599	508.956	348.234	246.437	103.64	550.577	358.741	1863.9	589.507	912.491	884.669	344.851	951.162	924.43
CIITA	ENSSSCG00000007901	1.51181	2.85168	0.350671	0.00152976	0.0889622	1135.92	959.225	1176.15	974.992	947.709	2146.7	1223.45	10316.9	2605.76	2757.16	1038.04	1877.77	2337.77	3488.91
CUX2	ENSSSCG00000009831	1.54677	2.92161	0.342277	0.00034886	0.040226	34.0922	33.3907	35.3139	70.4107	30.8927	45.418	41.5864	300.558	122.604	79.7322	82.2092	80.0945	63.2486	121.408
PIK3R5	ENSSSCG00000017991	1.60556	3.04313	0.328609	0.00182288	0.0960224	493.249	443.186	433.576	468.427	679.64	519.99	506.344	5178.84	924.569	1044.39	435.586	660.78	1001.03	1540.87
FRMPD4	ENSSSCG00000030877	1.611	3.05464	0.327371	0.00187478	0.0970315	8.70439	8.09472	26.4854	15.6468	15.9446	9.26898	14.0242	106.792	41.1479	33.4678	22.0861	23.3609	29.1917	42.6743
AMPD3	ENSSSCG00000022492	1.61912	3.07188	0.325534	0.000706374	0.0577885	374.289	571.69	351.177	213.188	261.093	261.385	338.804	2522.26	381.248	664.435	1368.11	294.792	1014.41	1040.88
CLEC2B	ENSSSCG00000000656	1.63833	3.11305	0.321229	0.0017094	0.0940599	230.666	295.457	123.598	288.488	191.336	253.97	230.586	2282.26	408.96	479.377	190.185	325.94	620.323	717.84
FGD2	ENSSSCG00000001572	1.65788	3.15553	0.316904	0.00145973	0.086696	427.966	310.635	589.545	332.495	943.723	489.402	515.628	4668	1325.97	1605.47	341.107	737.537	1083.74	1626.97
CD37	ENSSSCG00000033849	1.70789	3.26683	0.306107	0.00113554	0.0732545	422.888	502.885	427.69	456.691	479.336	723.907	502.233	5371.51	1218.48	1278.67	425.77	547.313	1002.25	1640.66
TMC8	ENSSSCG00000033592	1.72577	3.30756	0.302338	1.20522e-06	0.00142032	120.411	216.534	168.722	204.387	156.457	203.917	178.405	1344.25	490.416	566.984	377.917	282.556	476.797	589.82
ARHGAP15	ENSSSCG00000015671	1.82886	3.55256	0.281487	0.00190601	0.0975928	115.333	42.4973	56.8945	43.0287	66.7682	119.57	74.0153	732.128	197.342	297.273	33.1291	101.231	217.721	263.137
LIMD2	ENSSSCG00000040509	1.87694	3.67294	0.272261	0.000154837	0.0257663	32.6415	10.1184	47.0851	37.1612	21.9239	50.9794	33.3182	188.261	124.284	172.261	22.0861	117.917	109.469	122.38
TBC1D10C	ENSSSCG00000012912	1.88611	3.69637	0.270535	8.61942e-05	0.0199851	124.038	110.291	71.6086	102.682	73.7439	195.575	112.99	994.152	428.274	518.751	104.295	238.059	222.586	417.686
LAX1	ENSSSCG00000033768	1.89817	3.72739	0.268284	0.00132098	0.0816192	114.608	33.3907	57.8755	103.66	53.8131	102.886	77.7055	874.149	280.478	270.696	50.3071	100.118	162.987	289.789
NUP210	ENSSSCG00000011610	1.90606	3.74784	0.266821	0.000720522	0.0579743	264.759	197.309	219.731	108.55	195.322	337.391	220.51	2666.49	399.723	609.311	434.359	136.828	712.763	826.578
FGD3	ENSSSCG00000028185	1.92012	3.78455	0.264232	0.000395198	0.0441777	341.647	272.185	271.72	215.144	208.277	298.461	267.906	3196.04	959.838	741.214	160.737	618.508	407.467	1013.97
SLA-DMA	ENSSSCG00000001470	1.92491	3.79714	0.263356	0.000846668	0.0635826	1770.62	1600.73	2158.07	2141.66	1595.46	2364.52	1938.51	27568.7	3682.32	4176.59	1520.26	2731	4485.78	7360.78
XPNPEP2	ENSSSCG00000012651	1.93337	3.81946	0.261817	0.00176543	0.094827	294.499	237.782	409.052	331.517	269.066	425.446	327.894	4626.17	255.285	667.388	274.849	506.153	1184.69	1252.42
SEPTIN1	ENSSSCG00000007800	1.94241	3.84348	0.260181	0.00161372	0.0912408	206.729	106.243	119.675	88.9913	63.7785	321.633	151.175	1739.49	419.037	643.764	79.7552	226.935	378.275	581.209
SCN2B	ENSSSCG00000021651	1.96648	3.90812	0.255877	0.00142795	0.0860529	10.1551	26.3078	5.88564	14.6689	19.9308	9.26898	14.3695	139.82	52.9045	45.28	26.9941	7.78697	63.2486	56.0057
IL10RA	ENSSSCG00000015085	1.97028	3.91843	0.255204	0.00116589	0.0748357	1016.96	549.429	1047.64	697.261	1617.38	1047.39	996.013	14251.7	2646.06	2410.67	696.938	1071.26	2340.2	3902.81
PIK3CD	ENSSSCG00000003395	1.97871	3.94139	0.253717	0.00188428	0.0971432	645.576	309.623	636.63	390.192	855.031	653.463	581.753	8538.92	1218.48	1265.87	303.07	598.484	1832.99	2292.97
SLA-DQB1	ENSSSCG00000001457	1.99119	3.97565	0.251531	0.000986981	0.0671185	5263.98	5623.81	6343.74	5461.72	4547.21	9343.13	6097.26	92390.1	11428.2	16559.7	3948.5	9371.06	11746	24240.6
PTPN7	ENSSSCG00000037669	2.02001	4.05586	0.246557	0.000447592	0.0463078	303.928	114.338	178.531	164.292	322.879	284.558	228.088	2938.42	785.17	819.962	150.921	333.727	523.017	925.203
SASH3	ENSSSCG00000012652	2.02486	4.06952	0.245729	0.00149952	0.0881885	579.567	168.977	372.757	303.157	646.754	497.744	428.16	6232.44	1088.32	1310.17	207.364	517.277	1099.55	1742.52
HLA-DRA	ENSSSCG00000001453	2.04214	4.11856	0.242803	0.000928568	0.0670636	12100.6	8536.9	13040.6	12209.4	8306.16	23335.6	12921.5	201652	23175.5	37975.2	9332.59	19020.2	28152.9	53218.1
RASAL3	ENSSSCG00000013839	2.05218	4.14731	0.24112	0.000655139	0.0561045	222.687	90.0538	122.618	105.616	85.7024	259.531	147.701	1638.2	534.083	855.398	58.8962	260.307	329.622	612.752
LAIR1	ENSSSCG00000034284	2.05812	4.16443	0.240129	0.00129758	0.0808584	358.331	549.429	338.424	397.038	623.834	627.51	482.428	8036.89	1084.12	1159.56	348.469	529.514	895.211	2008.96
PRKCB	ENSSSCG00000033674	2.06831	4.19394	0.238439	0.000748834	0.0592753	262.582	142.669	178.531	206.342	148.484	266.02	200.772	3147.6	481.179	639.826	149.694	263.645	370.977	842.153
PSMB9	ENSSSCG00000001463	2.08405	4.23994	0.235852	0.00158512	0.0905808	1032.2	524.133	820.066	820.48	475.349	1311.56	830.631	13804.7	1322.61	2436.26	391.414	1201.42	1975.3	3521.96
JAK3	ENSSSCG00000013888	2.09006	4.25766	0.234871	0.000941867	0.0670636	734.796	432.056	649.383	584.8	807.197	969.535	696.294	11217.5	1727.37	2009.05	415.954	652.993	1764.88	2964.63
SLA-DOA	ENSSSCG00000001472	2.09685	4.27774	0.233769	0.000964323	0.0671185	423.614	352.12	402.186	323.693	296.969	974.169	462.125	7208.98	965.717	1831.87	300.616	823.194	731.008	1976.9
RGS1	ENSSSCG00000032416	2.12059	4.3487	0.229954	0.000548727	0.0511819	145.799	71.8407	153.027	50.8521	153.467	127.912	117.15	1850.69	265.362	387.833	168.099	120.142	265.158	509.547
GIMAP8	ENSSSCG00000016452	2.14452	4.42146	0.22617	0.000987081	0.0671185	569.412	181.119	434.557	220.033	441.467	675.708	420.383	6680.53	1070.69	1149.72	284.665	368.212	1599.46	1858.88
TBXAS1	ENSSSCG00000016504	2.21639	4.64728	0.21518	0.00164162	0.0923524	403.303	205.404	341.367	322.716	587.958	356.856	369.601	6886.4	837.234	867.21	136.197	310.366	1268.62	1717.67
CD244	ENSSSCG00000006374	2.23165	4.69672	0.212915	0.000502452	0.0487279	290.146	146.717	135.37	157.446	103.64	277.142	185.077	2974.75	553.398	618.17	89.5712	213.585	767.497	869.495
PTPRCAP	ENSSSCG00000012909	2.27333	4.83436	0.206853	0.000514509	0.0492023	343.823	165.942	161.855	210.254	273.052	379.101	255.671	4544.7	780.131	909.537	105.522	358.201	718.845	1236.16
CORO1A	ENSSSCG00000038055	2.3104	4.96019	0.201605	0.00060083	0.0543424	1079.34	430.032	651.344	757.893	1370.24	1118.77	901.27	16632	2290.01	3576.14	341.107	1086.84	2897.27	4470.55
GPR18	ENSSSCG00000031999	2.31817	4.98701	0.200521	0.000668229	0.0565638	28.2893	10.1184	29.4282	24.4481	24.9135	47.2718	27.4116	442.579	44.5069	163.402	17.178	41.1597	111.901	136.788
PLXNC1	ENSSSCG00000000907	2.3218	4.99957	0.200017	0.00142561	0.0860529	537.496	101.184	296.244	177.983	463.391	359.636	322.656	6520.89	845.632	679.2	236.812	208.023	1189.56	1613.35
LCK	ENSSSCG00000003608	2.33132	5.03266	0.198702	0.00070555	0.0577885	219.786	123.445	105.942	126.152	25.91	294.753	149.331	2337.3	530.724	900.678	63.8042	308.141	369.761	751.736
SLA-DMB	ENSSSCG00000001469	2.33456	5.04395	0.198257	0.000645814	0.0557613	2134.75	1293.13	2577.91	1874.68	2312.97	2967	2193.41	46882.6	3820.04	5139.28	1373.02	2672.04	6493.93	11063.5
SOCS3	ENSSSCG00000036956	2.34379	5.07634	0.196993	0.00166729	0.092484	1590	798.342	884.808	1147.11	1474.88	979.731	1145.81	26499.7	1448.58	1340.68	731.294	1188.07	3691.53	5816.64
BATF3	ENSSSCG00000026587	2.36511	5.1519	0.194103	0.0014623	0.086696	53.6771	44.521	58.8564	80.1899	135.529	103.813	79.4311	1738.39	121.764	181.12	53.9881	67.8579	291.917	409.173
CD3G	ENSSSCG00000015094	2.38326	5.21716	0.191675	0.000468927	0.0469987	135.643	50.592	54.9327	58.6756	28.8997	128.839	76.2637	1163.7	207.419	604.39	25.7671	171.313	216.505	398.182
LYZ	ENSSSCG00000000492	2.4339	5.40354	0.185064	0.00056972	0.0528036	1181.62	377.416	1163.4	475.272	1246.67	1209.6	942.33	17966.3	1613.17	1195	1247.86	676.354	7853.77	5092.08
CD22	ENSSSCG00000002893	2.43554	5.40966	0.184854	0.000204595	0.0308794	70.3605	65.7696	133.408	70.4107	106.63	167.768	102.391	2171.06	235.131	340.584	94.4792	166.864	315.027	553.858
CCR5	ENSSSCG00000024344	2.50336	5.67006	0.176365	0.000804868	0.0623624	329.316	150.764	247.197	141.799	443.46	277.142	264.947	6283.09	421.556	973.52	128.835	215.81	991.3	1502.35
SUSD3	ENSSSCG00000022237	2.513	5.70807	0.175191	0.000226221	0.0324783	69.6351	37.4381	42.1804	29.3378	35.8754	69.5173	47.3307	977.638	158.713	251.993	23.3131	76.7573	133.795	270.368
IL12RB1	ENSSSCG00000013894	2.57501	5.95875	0.16782	0.000405731	0.0446732	39.8951	26.3078	29.4282	13.691	12.955	43.5642	27.6402	605.519	63.8213	173.245	13.497	57.8461	75.4118	164.89
SLC46A2	ENSSSCG00000005472	2.59577	6.04513	0.165423	0.00100963	0.0678212	142.172	37.4381	169.703	70.4107	223.225	132.546	129.249	3463.57	186.425	345.506	73.6202	142.39	476.797	781.385
TNFSF13B	ENSSSCG00000009542	2.65013	6.27722	0.159306	0.00140702	0.0854956	285.069	66.7815	148.122	51.8301	153.467	231.724	156.166	4499.56	244.368	258.883	61.3502	188	631.27	980.571
PVRIG	ENSSSCG00000007656	2.665	6.34228	0.157672	0.000171416	0.0269915	65.2829	29.3434	45.1233	17.6027	30.8927	94.5436	47.1314	1016.17	220.015	251.009	18.405	93.4436	195.827	299.145
SKAP1	ENSSSCG00000017527	2.66726	6.3522	0.157426	0.000232757	0.032774	47.8741	27.3197	39.2376	21.5144	30.8927	69.5173	39.3926	873.049	146.957	223.447	8.58902	82.3194	167.852	250.369
CASP1	ENSSSCG00000028711	2.71569	6.56908	0.152228	0.000444276	0.0463078	241.547	119.397	161.855	115.395	114.602	365.198	186.332	5323.06	374.53	681.169	73.6202	232.497	660.461	1224.22
TREML2	ENSSSCG00000001616	2.745	6.70388	0.149167	0.000249728	0.0335301	96.4737	45.5328	49.047	40.095	32.8858	142.742	67.7961	1736.19	181.387	268.727	23.3131	134.603	384.357	454.763
TLR2	ENSSSCG00000009002	2.75146	6.73396	0.148501	0.00117027	0.0748357	661.534	320.753	368.834	260.128	565.038	263.239	406.588	13285.1	387.126	760.901	171.78	293.68	1530.13	2738.12
BCL2A1	ENSSSCG00000040010	2.762	6.78335	0.14742	0.000246999	0.0335301	154.503	106.243	116.732	88.9913	151.474	166.842	130.797	3998.63	267.881	306.132	119.019	104.568	527.883	887.352
SH2D2A	ENSSSCG00000006466	2.76202	6.78347	0.147417	0.000270209	0.0353298	75.4381	24.2842	25.5045	29.3378	6.97578	67.6635	38.2006	954.518	150.316	204.744	20.8591	84.5442	142.309	259.549
GPR171	ENSSSCG00000036844	2.76895	6.81612	0.146711	0.000356494	0.0407851	144.348	33.3907	127.522	55.7418	174.394	177.964	118.894	3313.84	204.9	479.377	53.9881	171.313	639.784	810.534
PLEK	ENSSSCG00000008348	2.77527	6.84603	0.14607	0.000673939	0.0567193	1323.79	322.777	1063.34	452.78	1083.24	1188.28	905.702	28166.5	1615.69	1799.39	434.359	647.431	4540.52	6200.66
IRF8	ENSSSCG00000034980	2.78853	6.90925	0.144734	8.94986e-05	0.0199851	376.465	274.209	332.539	288.488	266.076	486.621	337.4	10025.2	733.945	1262.92	256.444	400.473	1308.76	2331.29
NCR1	ENSSSCG00000022675	2.80569	6.99194	0.143022	0.00132651	0.0816192	34.0922	6.07104	6.86658	8.80133	22.9204	37.0759	19.3046	515.242	70.5393	94.4974	2.45401	27.8106	100.954	135.25
CD3D	ENSSSCG00000015093	2.81019	7.01378	0.142576	0.00063378	0.0556462	114.608	42.4973	51.9898	54.7639	12.955	142.742	69.926	1972.89	178.028	448.863	23.3131	88.9939	232.317	490.734
XCL1	ENSSSCG00000006298	2.82253	7.07403	0.141362	0.00167766	0.0927082	7.25366	5.0592	15.695	17.6027	0.99654	27.8069	12.4023	365.513	36.1094	66.9357	7.36202	20.0236	30.408	87.7253
RUNX3	ENSSSCG00000032686	2.82987	7.11012	0.140645	0.00109504	0.0715885	249.526	70.8288	89.2656	63.5652	51.8201	273.435	133.073	4386.16	252.766	581.75	40.4911	162.414	255.427	946.501
ITGB7	ENSSSCG00000000257	2.84305	7.17537	0.139366	3.29968e-05	0.0112373	350.352	139.634	157.931	177.005	154.464	507.013	247.733	6589.15	918.691	1485.38	160.737	505.041	1008.33	1777.89
CD69	ENSSSCG00000000653	2.91907	7.56358	0.132213	0.000843256	0.0635826	13.782	10.1184	6.86658	26.404	2.98962	20.3917	13.4254	360.009	47.866	63.9826	3.68101	8.89939	125.281	101.62
CHRNA9	ENSSSCG00000024428	2.92295	7.58396	0.131857	7.04821e-05	0.0177955	17.4088	26.3078	15.695	3.9117	26.9066	22.2455	18.7459	504.232	46.1865	38.3896	188.958	27.8106	47.4364	142.169
UPP1	ENSSSCG00000030388	2.94626	7.70748	0.129744	0.00184578	0.0961907	616.561	87.0183	211.883	118.329	245.149	152.011	238.492	7921.29	220.015	230.337	47.8531	149.065	2463.05	1838.6
ZAP70	ENSSSCG00000008193	2.99345	7.96379	0.125568	0.000168493	0.0268197	110.981	19.225	19.6188	32.2716	18.9343	120.497	53.5879	1392.69	319.106	418.348	13.497	139.053	280.97	427.278
CD2	ENSSSCG00000006736	3.02627	8.14701	0.122744	8.76951e-05	0.0199851	248.075	46.5447	65.723	71.3886	78.7266	357.783	144.707	4421.39	724.707	992.223	78.5282	292.568	566.805	1179.37
UBD	ENSSSCG00000001252	3.03823	8.21484	0.121731	0.000240194	0.033183	554.18	245.877	271.72	280.665	92.6782	1016.81	410.321	13960	895.177	3104.63	116.565	1051.24	1098.34	3370.99
SLC25A53	ENSSSCG00000012540	3.04507	8.25387	0.121155	0.00131153	0.0813815	16.6834	2.02368	1.96188	2.93378	0.99654	0.926898	4.25437	128.81	9.23729	25.593	7.36202	8.89939	35.2733	35.8626
CD8B	ENSSSCG00000008213	3.04966	8.28018	0.12077	0.000647325	0.0557613	54.4024	8.09472	6.86658	11.7351	4.9827	59.3215	24.2338	586.803	149.476	286.445	2.45401	73.42	108.252	201.142
CSF2RB	ENSSSCG00000000136	3.16348	8.95989	0.111609	0.000118038	0.0227072	711.584	323.789	513.032	325.649	567.031	507.94	491.504	20962	779.291	1035.53	363.193	428.283	2855.92	4404.03
CD3E	ENSSSCG00000040140	3.17491	9.03114	0.110728	0.000128563	0.0238314	219.061	54.6394	35.3139	74.3224	26.9066	253.043	110.548	3707.98	571.872	943.99	28.2211	268.094	473.148	998.884
PDCD1LG2	ENSSSCG00000032561	3.17959	9.06047	0.11037	8.77955e-05	0.0199851	100.826	78.9235	134.389	72.3665	54.8097	188.16	104.912	4377.35	299.792	526.626	58.8962	121.254	319.892	950.636
CD38	ENSSSCG00000008742	3.19091	9.1319	0.109506	6.12089e-05	0.016599	416.36	175.048	312.92	226.879	164.429	521.843	302.913	12583.8	827.157	1154.64	152.148	411.597	1469.31	2766.44
CCR2	ENSSSCG00000024311	3.23403	9.4089	0.106282	0.00028753	0.0362981	270.561	52.6157	168.722	57.6976	141.509	157.573	141.446	6001.25	241.849	265.774	50.3071	114.58	1313.62	1331.23
MS4A7	ENSSSCG00000013102	3.25518	9.54786	0.104735	0.000228976	0.0325546	174.813	181.119	137.332	45.9625	55.8062	181.672	129.451	5959.41	243.529	310.07	65.0312	95.6685	743.171	1236.15
CCL19	ENSSSCG00000010966	3.27835	9.70245	0.103067	4.88113e-05	0.0142959	232.117	564.607	627.802	904.581	926.782	659.951	652.64	28347.1	1829.82	1532.63	678.533	417.159	5186.38	6331.94
CCR1	ENSSSCG00000011322	3.28492	9.74675	0.102598	0.000701364	0.0577885	1085.15	68.8051	567.964	167.225	562.048	511.648	493.806	24072.1	712.951	708.73	217.18	275.881	2893.62	4813.42
FCRL3	ENSSSCG00000006457	3.29047	9.78431	0.102204	0.000348844	0.040226	11.6059	32.3789	42.1804	9.77926	11.9585	33.3683	23.5452	1102.04	84.8151	124.028	40.4911	17.7988	12.1632	230.223
TRDC	ENSSSCG00000022512	3.3018	9.86147	0.101405	0.000115529	0.0225574	124.038	33.3907	40.2186	75.3003	16.9412	63.029	58.8196	2363.73	322.465	348.459	20.8591	31.1479	396.52	580.53
SELL	ENSSSCG00000006287	3.30869	9.90864	0.100922	0.000715137	0.0579297	293.773	67.7933	248.178	82.1458	220.235	169.622	180.291	8464.06	166.271	166.355	49.0801	78.9821	1795.29	1786.67
FFAR2	ENSSSCG00000032438	3.32377	10.0128	0.0998725	0.000142936	0.0251773	100.826	53.6275	190.302	70.4107	211.266	72.298	116.455	5369.3	210.778	219.51	61.3502	115.692	1019.28	1165.98
CRTAM	ENSSSCG00000015137	3.34504	10.1615	0.0984108	0.000215715	0.0315894	18.8595	3.03552	1.96188	2.93378	5.97924	7.41518	6.69752	256.52	52.9045	62.9983	2.45401	16.6864	20.6774	68.7067
TNIP3	ENSSSCG00000009100	3.34798	10.1822	0.0982102	0.000421578	0.0455217	19.5849	17.2013	1.96188	3.9117	7.97232	55.6139	17.7077	758.55	76.4176	75.7948	11.043	18.9112	142.309	180.504
IL1RL2	ENSSSCG00000023550	3.3857	10.4519	0.0956761	0.00041884	0.0455217	2.90146	1.01184	8.82846	1.95585	3.98616	0	3.11396	89.1765	9.23729	39.3739	1.227	13.3491	42.5712	32.4892
IL18RAP	ENSSSCG00000008157	3.42311	10.7265	0.0932271	0.000328996	0.0391854	2.90146	7.08288	3.92376	1.95585	7.97232	5.56139	4.89961	243.309	20.9938	13.7809	7.36202	2.22485	26.759	52.4049
SIT1	ENSSSCG00000005312	3.48209	11.1742	0.0894922	0.000195443	0.0298133	68.1844	5.0592	25.5045	19.5585	8.96886	56.5408	30.636	1345.35	169.63	264.79	3.68101	35.5976	238.399	342.908
ICOS	ENSSSCG00000025042	3.54518	11.6736	0.0856631	0.000455919	0.0463644	18.8595	7.08288	4.9047	5.86756	1.99308	37.0759	12.6306	669.374	75.5778	92.5287	2.45401	21.1361	25.5427	147.769
CD5	ENSSSCG00000013115	3.55326	11.7391	0.0851851	4.07546e-05	0.0126645	61.6561	12.1421	34.3329	36.1833	7.97232	122.35	45.7729	2216.2	297.273	412.442	25.7671	94.556	180.015	537.709
SLC23A1	ENSSSCG00000026423	3.57863	11.9474	0.0837001	0.000971181	0.0671185	0.725366	13.1539	1.96188	3.9117	0	2.78069	3.75559	159.637	12.5963	69.8887	2.45401	4.4497	18.2448	44.5451
NCF1	ENSSSCG00000007722	3.5956	12.0888	0.0827209	0.000101319	0.0210952	206.004	76.8999	183.436	107.572	308.927	147.377	171.703	10369.8	324.145	236.243	88.3442	133.491	1302.68	2075.78
CD4	ENSSSCG00000000687	3.63548	12.4276	0.0804658	5.98156e-05	0.0165271	36.2683	51.6039	93.1893	39.117	251.128	49.1256	86.7387	4859.57	706.233	483.315	38.0371	62.2957	316.243	1077.61
CD6	ENSSSCG00000013111	3.65516	12.5984	0.0793754	0.000387161	0.0436122	26.1132	9.10656	8.82846	7.82341	0	72.298	20.6949	907.178	175.509	339.6	4.90801	62.2957	76.6281	261.02
PTPRO	ENSSSCG00000000601	3.67102	12.7376	0.0785078	3.6918e-05	0.0121842	49.3249	42.4973	69.6468	62.5873	172.401	69.5173	77.6625	4581.03	197.342	251.993	45.3991	53.3964	805.203	989.06
MMP25	ENSSSCG00000021569	3.68587	12.8693	0.0777041	3.74413e-05	0.0121842	49.3249	35.4144	13.7332	20.5364	35.8754	20.3917	29.2127	1800.04	95.7319	85.6383	12.27	41.1597	222.586	376.238
HK3	ENSSSCG00000014048	3.72168	13.1928	0.075799	1.9216e-05	0.00907737	1190.33	777.093	850.475	679.659	690.602	1412.59	933.458	58692.4	1640.04	1679.3	710.435	985.608	10183	12315.1
BLK	ENSSSCG00000027568	3.7272	13.2434	0.0755095	0.000102278	0.0210952	15.958	11.1302	4.9047	5.86756	3.98616	29.6607	11.9179	718.916	28.5516	61.0296	8.58902	8.89939	122.848	158.139
GPBAR1	ENSSSCG00000022483	3.73255	13.2926	0.0752299	0.000995853	0.067204	6.52829	1.01184	27.4663	3.9117	0	12.9766	8.64912	518.545	46.1865	49.2174	2.45401	7.78697	65.6812	114.978
AMCF-II	ENSSSCG00000008957	3.8659	14.5798	0.068588	0.00184064	0.0961907	117.509	5.0592	11.7713	12.713	10.9619	3.70759	26.9537	1981.7	38.6287	1.9687	6.13502	20.0236	315.027	393.914
S100A8	ENSSSCG00000006590	3.87461	14.6681	0.0681752	9.10934e-05	0.0199851	179.891	42.4973	50.028	66.499	49.827	52.8332	73.5959	5032.41	99.0909	72.8417	35.5831	46.7218	1194.43	1080.18
SDS	ENSSSCG00000036865	3.93087	15.2514	0.0655678	0.000208185	0.0308794	56.5785	45.5328	33.352	62.5873	30.8927	22.2455	41.8648	3256.59	12.5963	42.327	22.0861	18.9112	479.23	638.624
TGM1	ENSSSCG00000001993	4.03527	16.396	0.0609906	2.56886e-05	0.0102801	21.0356	6.07104	12.7522	12.713	20.9273	23.1724	16.1119	1225.35	50.3852	82.6852	8.58902	6.67454	212.856	264.423
NRG1	ENSSSCG00000015839	4.04616	16.5202	0.060532	0.000174843	0.0272383	7.97902	24.2842	2.94282	7.82341	0	3.70759	7.7895	566.986	11.7566	22.64	6.13502	27.8106	136.228	128.593
NLRP12	ENSSSCG00000003251	4.09224	17.0563	0.0586292	0.000225762	0.0324783	27.5639	4.04736	36.2948	17.6027	93.6747	8.34208	31.2543	2640.06	85.6549	42.327	9.81603	8.89939	411.116	532.979
CCL8	ENSSSCG00000040648	4.11076	17.2767	0.0578814	6.71087e-05	0.017241	150.151	58.6867	101.037	58.6756	277.038	88.0553	122.274	10532.7	330.023	264.79	18.405	45.6094	1483.91	2112.58
CXCL9	ENSSSCG00000032777	4.18756	18.2214	0.0548806	0.000730942	0.0584914	1332.5	49.5802	112.808	70.4107	75.737	1777.79	569.804	45235.6	4047.61	9386.74	49.0801	2710.98	869.668	10383.3
CALHM6	ENSSSCG00000036064	4.2024	18.4098	0.0543188	3.00123e-05	0.0109875	71.0859	12.1421	140.274	28.3599	80.7197	140.888	78.9117	7360.91	141.918	285.461	30.6751	85.6567	812.501	1452.85
FLT3	ENSSSCG00000009314	4.37275	20.7172	0.0482692	7.7821e-06	0.00455844	6.52829	5.0592	3.92376	1.95585	2.98962	0	3.40945	321.476	14.2758	40.3583	9.81603	11.1242	29.1917	71.0403
LAG3	ENSSSCG00000000688	4.52938	23.093	0.0433033	5.23525e-06	0.00368754	7.25366	4.04736	3.92376	10.7572	3.98616	25.0262	9.16573	1012.87	62.9815	124.028	3.68101	20.0236	47.4364	211.836
SLAMF1	ENSSSCG00000006380	4.74868	26.884	0.0371968	6.55599e-05	0.0171439	0.725366	1.01184	5.88564	2.93378	4.9827	1.8538	2.89885	378.725	29.3914	20.6713	0	2.22485	34.0569	77.5115
PPBP	ENSSSCG00000037579	4.88838	29.6176	0.0337637	0.000327793	0.0391854	115.333	4.04736	20.5997	32.2716	25.91	15.7573	35.6532	5713.9	48.7057	19.687	3.68101	22.2485	533.964	1057.03
PLA2G5	ENSSSCG00000034429	4.92691	30.4192	0.032874	3.17766e-05	0.0110916	2.90146	1.01184	2.94282	0.977926	0	4.63449	2.07809	303.861	15.9553	13.7809	1.227	2.22485	45.0038	63.6754
CXCL8	ENSSSCG00000008953	4.95107	30.933	0.032328	2.32664e-06	0.00189285	66.7337	37.4381	13.7332	29.3378	24.9135	29.6607	33.6362	5324.16	76.4176	93.5131	8.58902	45.6094	699.383	1041.28
TREM1	ENSSSCG00000033251	4.9673	31.283	0.0319663	2.62102e-05	0.0102801	19.5849	14.1658	8.82846	0.977926	7.97232	23.1724	12.4503	2022.43	20.1541	13.7809	1.227	24.4733	257.86	389.988
HPSE	ENSSSCG00000009237	4.99937	31.986	0.0312637	5.98596e-07	0.00119673	104.453	40.4736	68.6658	45.9625	71.7509	23.1724	59.0797	9675.09	209.938	195.885	41.7181	56.7336	1162.8	1890.36
C15orf48	ENSSSCG00000004670	4.99991	31.9981	0.0312519	1.37786e-06	0.00142032	57.3039	26.3078	23.5426	31.2936	38.865	39.8566	36.1949	5601.6	84.8151	192.932	17.178	11.1242	1044.82	1158.75
RETN	ENSSSCG00000013575	5.19062	36.52	0.0273822	0.000508976	0.0490358	10.1551	1.01184	5.88564	0	0	0.926898	2.99658	560.38	3.35901	8.85913	0	5.56212	85.1423	110.551
MZB1	ENSSSCG00000029239	5.37978	41.6367	0.0240173	2.64942e-07	0.000775962	21.761	41.4855	39.2376	44.0067	15.9446	50.9794	35.5691	7618.53	80.6164	170.292	47.8531	14.4615	952.378	1480.69
JCHAIN	ENSSSCG00000035379	5.54005	46.5286	0.0214921	8.41614e-09	6.16229e-05	187.144	242.842	146.16	105.616	167.419	232.651	180.305	41879.9	665.925	1064.08	428.224	162.414	6136.33	8389.48
ARG1	ENSSSCG00000004195	5.64612	50.0784	0.0199687	2.48733e-05	0.0102801	63.8322	8.09472	60.8183	37.1612	10.9619	8.34208	31.5351	6830.26	14.2758	26.5774	12.27	36.71	2560.35	1580.07
CCL17	ENSSSCG00000023852	5.69787	51.9074	0.0192651	8.01298e-05	0.0192364	3.62683	0	7.84752	0	0.99654	0.926898	2.23296	505.333	16.7951	4.92174	0	3.33727	167.852	116.373
TNFRSF17	ENSSSCG00000032578	5.87639	58.7448	0.0170228	3.18116e-05	0.0110916	0	2.02368	0	4.88963	0	2.78069	1.61567	489.92	5.87828	12.7965	2.45401	2.22485	52.3017	94.2626
CCL22	ENSSSCG00000002821	6.29329	78.4277	0.0127506	7.16257e-07	0.00119673	7.25366	2.02368	12.7522	4.88963	12.955	0	6.6457	2604.83	18.4746	8.85913	8.58902	7.78697	478.013	521.093
POU2AF1	ENSSSCG00000015016	6.5229	91.9576	0.0108746	0.000251865	0.0335301	5.07756	0	3.92376	16.6247	0	3.70759	4.88894	2357.12	8.39754	15.7496	0	2.22485	315.027	449.753
