# Supplementary material for: Maternal dietary antioxidant supplementation regulates weaned piglets’ adipose tissue transcriptome and morphology
Source: PLoS One. 2024 Sep 12;19(9):e0310399. doi: 10.1371/journal.pone.0310399 (PMC11392410; doi:10.1371/journal.pone.0310399)
Supplement: S5 Table — (XLSX) [file pone.0310399.s006.xlsx]

## Sheet: CvsVE chart
Genes upregulated in C
Category	Term	Count	%	PValue	Genes	List Total	Pop Hits	Pop Total	Fold Enrichment	Bonferroni	Benjamini	FDR
GOTERM_BP_DIRECT	GO:0006954~inflammatory response	43	7.84672	8.44145e-25	CD40, CXCL9, NRROS, CXCL8, C5AR1, IL27, CXCR6, PTGS2, RELB, C3, CRHBP, CCL8, IRAK2, CCL5, CXCR3, CCRL2, BDKRB1, OLR1, CCR7, CD14, CCR5, CCR4, TNFRSF4, CCL17, CCR2, CCR1, CCL22, TGFB1, PPBP, CXCL10, IL1A, CXCL11, CD40LG, AMCF-II, GP91-PHOX, TLR8, ADAM8, TLR2, IDO1	438	191	14566	7.48689	1.61232e-21	1.61147e-21	1.5642e-21
GOTERM_BP_DIRECT	GO:0006955~immune response	47	8.57664	1.41987e-22	SLA-DQB1, CD274, NRROS, MARCHF1, CXCL8, CSF2, CD80, CXCR6, CST7, TNF, IGF1R, TNFSF13B, CCL8, CCL5, CXCR3, CCRL2, CCR8, CCR7, CCL19, CCR5, CCR4, B2M, CCL17, CCR2, CCR1, CCL22, FYB1, XCR1, TNFSF14, TNFSF15, CD180, LY86, SERPINB9, LAX1, SLA-DMA, SLA-DOA, CXCL10, IL1A, ZAP70, CXCL11, CD40LG, AMCF-II, IFNG, CD28, TLR8, CD244	438	264	14566	5.92052	2.71196e-19	1.35527e-19	1.31551e-19
GOTERM_CC_DIRECT	GO:0009897~external side of plasma membrane	43	7.84672	2.13415e-21	SLA-DQB1, CD274, CD40, CD84, CXCL9, CSF3R, CD80, CD1E, CD3G, CXCR6, TNF, CD3D, ICAM1, CD79A, KLRK1, CLEC7A, CXCR3, CCRL2, CCR7, CD14, CCR5, IL12RB1, CCR4, SLAMF1, CCR2, CCR1, CD163, LAG3, XCR1, TNFRSF9, CD2, CXCL10, CD4, CD40LG, CLEC2B, CD6, CD5, CD28, CD48, CD226, IL7R, ULBP1, CD244	471	257	17599	6.25176	6.50916e-19	6.50916e-19	6.25306e-19
KEGG_PATHWAY	ssc04060:Cytokine-cytokine receptor interaction	48	8.75912	5.91722e-21	ACVRL1, CD40, CXCL9, CXCL8, CSF2, CSF3R, IL23R, IL27, CSF2RB, CXCR6, TNF, TNFSF13B, IL1RL2, IL18RAP, CCL8, CCL5, CXCR3, IL21R, CCR8, TNFRSF17, CCR7, CCL19, CCR5, IL12RB1, RELT, CCR4, TNFRSF4, CCL17, CCR2, CCR1, CCL22, TGFB1, XCR1, TNFSF14, TNFSF15, IL10RA, TNFRSF9, PPBP, CXCL10, IL1A, CD4, CXCL11, CD40LG, AMCF-II, IFNG, LTA, IL7R, IFNAR1	312	273	9148	5.15526	1.63907e-18	1.63907e-18	1.28995e-18
UP_KW_BIOLOGICAL_PROCESS	KW-0391~Immunity	41	7.48175	9.16637e-21	BLK, SLA-DQB1, CD40, IL27, CD3G, CD3E, CD3D, TREM1, C3, CD79A, KLRK1, OLR1, CD14, JAK3, B2M, SYK, PRKCB, SH2D1A, MATK, TAP1, SLA-DMB, SLA-DMA, PSMB8, SLA-DOA, FGR, CYLD, MARCO, HCK, ZAP70, CD4, LCK, IRF1, SARM1, TLR8, HLA-DRA, TLR2	134	320	6121	5.85264	5.68315e-19	5.68315e-19	5.40816e-19
UP_KW_BIOLOGICAL_PROCESS	KW-1064~Adaptive immunity	23	4.19708	5.01251e-18	BLK, SLA-DQB1, SYK, PRKCB, SH2D1A, MATK, TAP1, CD3G, SLA-DMB, CD3E, CD3D, SLA-DMA, TREM1, SLA-DOA, FGR, CD79A, HCK, ZAP70, CD4, KLRK1, LCK, HLA-DRA, JAK3	134	89	6121	11.8047	3.10776e-16	1.55388e-16	1.47869e-16
KEGG_PATHWAY	ssc04640:Hematopoietic cell lineage	25	4.56204	1.05557e-15	SLA-DQB1, ITGAM, CSF2, CSF3R, FLT3, CD1E, CD3G, CD3E, TNF, CD3D, CD19, CD38, CD37, CD14, FCGR1A, SLA-DMB, SLA-DMA, SLA-DOA, CD2, IL1A, CD4, CD8B, CD5, IL7R, CD22	312	89	9148	8.2361	3.07532e-13	1.31049e-13	1.03136e-13
KEGG_PATHWAY	ssc04062:Chemokine signaling pathway	34	6.20438	1.4193e-15	CXCL9, CXCL8, NCF1, PIK3CD, CXCR6, ADCY8, PIK3R5, PREX1, CCL8, CCL5, CXCR3, RAC2, PLCG2, CCR8, CCR7, CCL19, CCR5, JAK3, CCR4, CCL17, CCR2, CCR1, VAV3, CCL22, XCR1, PRKCB, PPBP, FGR, CXCL10, HCK, CXCL11, AMCF-II, DOCK2, PLCB2	312	182	9148	5.47746	3.99791e-13	1.31049e-13	1.03136e-13
KEGG_PATHWAY	ssc04061:Viral protein interaction with cytokine and cytokine receptor	24	4.37956	3.847e-15	CCR1, CXCL9, XCR1, CCL22, CXCL8, TNFSF14, IL10RA, PPBP, TNF, CXCL10, CXCL11, IL18RAP, CCL8, AMCF-II, CCL5, CXCR3, LTA, CCR8, CCR7, CCL19, CCR5, CCR4, CCL17, CCR2	312	85	9148	8.27873	1.07636e-12	2.66405e-13	2.09662e-13
GOTERM_BP_DIRECT	GO:0032729~positive regulation of interferon-gamma production	20	3.64964	5.22155e-15	SASH3, IL23R, CRTAM, IL27, TNF, RASGRP1, CD2, KLRK1, CLEC7A, PDE4B, LTA, IRF8, TLR8, CD226, CD14, IL12RB1, CD244, HAVCR2, SLAMF1, CCR2	438	60	14566	11.0852	9.96647e-12	3.32264e-12	3.22518e-12
REACTOME_PATHWAY	R-SSC-380108~Chemokine receptors bind chemokines	16	2.91971	4.25539e-14	CCR1, CXCL9, XCR1, CXCL8, PPBP, CXCR6, CXCL10, CCL8, AMCF-II, CCL5, CXCR3, CCRL2, CCR7, CCR4, CCL17, CCR2	104	28	2321	12.7527	1.69661e-11	1.6979e-11	1.62981e-11
KEGG_PATHWAY	ssc05340:Primary immunodeficiency	16	2.91971	1.95797e-13	CD40, TAP1, CD3E, CD3D, CD79A, ZAP70, CD4, CD40LG, PTPRC, CD8B, LCK, CD19, RFX5, IL7R, ICOS, JAK3	312	36	9148	13.0313	5.42486e-11	1.08471e-11	8.53673e-12
GOTERM_BP_DIRECT	GO:0030593~neutrophil chemotaxis	16	2.91971	1.71198e-12	CXCL9, CCL22, CXCL8, CSF3R, SYK, C5AR1, PPBP, TREM1, CXCL10, PREX1, CCL8, AMCF-II, CCL5, PDE4B, CCL17, S100A8	438	45	14566	11.8243	3.26985e-09	8.17043e-10	7.93075e-10
KEGG_PATHWAY	ssc04650:Natural killer cell mediated cytotoxicity	24	4.37956	1.82846e-12	VAV3, CSF2, SYK, PRKCB, ITGB2, SH2D1A, PRF1, ICAM2, PIK3CD, ITGAL, TNF, ICAM1, NCR1, ZAP70, KLRK1, IFNG, LCK, RAC2, PLCG2, CD48, LCP2, ULBP1, CD244, IFNAR1	312	111	9148	6.33957	5.06474e-10	8.44137e-11	6.64339e-11
GOTERM_CC_DIRECT	GO:0001772~immunological synapse	12	2.18978	6.25443e-11	IL4I1, ZAP70, CD6, LCK, CRTAM, RHOH, CD37, CORO1A, SKAP1, CARD11, HAVCR2, ICAM1	471	28	17599	16.0136	1.9076e-08	9.538e-09	9.16274e-09
KEGG_PATHWAY	ssc04514:Cell adhesion molecules	26	4.74453	6.52321e-11	SLA-DQB1, CD274, CD40, ITGAM, CD80, ITGB2, ICAM2, ITGAL, ICAM1, ITGB7, ICOS, TIGIT, SLA-DMB, PDCD1LG2, SLA-DMA, SLA-DOA, CD2, CD4, CD40LG, PTPRC, CD6, CD8B, SELL, CD28, CD226, CD22	312	155	9148	4.91828	1.80693e-08	2.58133e-09	2.03151e-09
KEGG_PATHWAY	ssc05323:Rheumatoid arthritis	20	3.64964	2.12757e-10	SLA-DQB1, TGFB1, CXCL8, CSF2, CD80, ITGB2, SLA-DMB, ITGAL, TNF, SLA-DMA, ICAM1, SLA-DOA, TNFSF13B, IL1A, AMCF-II, IFNG, CCL5, ATP6V1B2, CD28, TLR2	312	93	9148	6.30549	5.89337e-08	6.7927e-09	5.34588e-09
KEGG_PATHWAY	ssc05140:Leishmaniasis	18	3.28467	2.20701e-10	SLA-DQB1, MARCKSL1, TGFB1, ITGAM, NCF1, PRKCB, ITGB2, SLA-DMB, PTGS2, TNF, SLA-DMA, SLA-DOA, C3, IL1A, GP91-PHOX, IFNG, FCGR1A, TLR2	312	73	9148	7.22972	6.11343e-08	6.7927e-09	5.34588e-09
REACTOME_PATHWAY	R-SSC-168256~Immune System	46	8.39416	3.41974e-10	SERPINB10, CD274, CD40, CSF2, CLEC12A, CD80, C5AR1, CD3G, RETN, DTX4, CBL, TNF, CD3D, TREM1, TNFSF13B, PANX1, MMP25, KLRK1, STAT4, RAC2, OLR1, NLRP3, SLAMF6, ICOS, JAK3, TNFRSF4, B2M, CTSC, CCR2, TNFSF14, ARG1, IL10RA, TNFRSF9, CD180, SLA-DMB, PPBP, PSMB9, IL1A, CD4, JAML, IFNG, LTA, TLR8, ULBP1, S100A8, TLR2	104	413	2321	2.4857	1.36448e-07	6.82239e-08	6.54881e-08
KEGG_PATHWAY	ssc04064:NF-kappa B signaling pathway	21	3.83212	3.79374e-10	CD40, CXCL8, BCL2A1, TNFSF14, SYK, PRKCB, PTGS2, TNF, ICAM1, RELB, TNFSF13B, NFKB2, CYLD, ZAP70, CD40LG, LCK, LTA, PLCG2, CD14, CCL19, CARD11	312	107	9148	5.75449	1.05086e-07	1.05086e-08	8.27035e-09
GOTERM_CC_DIRECT	GO:0045121~membrane raft	20	3.64964	4.98469e-10	NFAM1, ITGB2, RFTN1, SLC1A2, ARID3A, CBL, TNF, ICAM1, ZAP70, CD4, LCK, OLR1, CD48, CD14, CARD11, TLR2	471	121	17599	6.17606	1.52033e-07	5.06777e-08	4.86838e-08
GOTERM_MF_DIRECT	GO:0038023~signaling receptor activity	19	3.46715	6.31254e-10	PAQR8, CD40, PVRIG, TNFRSF9, ITGB2, TREM2, TREM1, IGF2R, KLRK1, MRC1, TREML2, SLAMF8, TNFRSF17, ITGB7, CD48, CD244, SLAMF1, TLR2, STRA6	436	106	15760	6.47914	3.59815e-07	3.59815e-07	3.5224e-07
KEGG_PATHWAY	ssc05169:Epstein-Barr virus infection	28	5.10949	1.92787e-09	SLA-DQB1, CD40, PIK3CD, CD3G, CD3E, ITGAL, TNF, CD3D, ICAM1, RELB, CD19, PLCG2, JAK3, B2M, IKBKE, ENTPD1, SYK, TAP1, SLA-DMB, RUNX3, SLA-DMA, SLA-DOA, NFKB2, CXCL10, NFKBIE, TLR2, IFNAR1	312	209	9148	3.92811	5.3402e-07	4.85473e-08	3.82069e-08
UP_KW_BIOLOGICAL_PROCESS	KW-0145~Chemotaxis	12	2.18978	3.01153e-09	CXCL10, CXCL9, CXCL11, CCL8, CXCL8, CCL22, AMCF-II, CCL5, PTAFR, PPBP, CCL19, CCL17	134	47	6121	11.6628	1.86715e-07	6.22384e-08	5.92268e-08
GOTERM_MF_DIRECT	GO:0016493~C-C chemokine receptor activity	10	1.82482	3.09724e-09	CCR1, XCR1, CXCR3, CCRL2, CCR8, CCR7, CXCR6, CCR5, CCR4, CCR2	436	22	15760	16.4304	1.76543e-06	8.82714e-07	8.64131e-07
KEGG_PATHWAY	ssc04660:T cell receptor signaling pathway	21	3.83212	6.50823e-09	VAV3, CSF2, PIK3CD, CD3G, CD3E, CD3D, TNF, RASGRP1, ZAP70, CD4, CD40LG, PTPRC, IFNG, CD8B, LCK, CD28, MAP3K8, LCP2, NFKBIE, ICOS, CARD11	312	125	9148	4.92585	1.80278e-06	1.50232e-07	1.18233e-07
GOTERM_MF_DIRECT	GO:0004888~transmembrane signaling receptor activity	18	3.28467	1.4617e-08	GABBR2, FCMR, LAG3, NFAM1, CD180, CHRNA9, CD3G, CD3E, CD3D, TREM1, CD79A, MRC1, TLR8, TLR2	436	114	15760	5.70739	8.33164e-06	2.77723e-06	2.71876e-06
GOTERM_BP_DIRECT	GO:0006935~chemotaxis	12	2.18978	1.64887e-08	CCR1, RIPOR2, CXCR3, CCRL2, PTAFR, C5AR1, RAC2, CCR8, CCR7, CXCR6, CCR5, DOCK2	438	40	14566	9.97671	3.14929e-05	6.29538e-06	6.11071e-06
GOTERM_BP_DIRECT	GO:0042102~positive regulation of T cell proliferation	12	2.18978	2.19324e-08	SASH3, CD274, CD40LG, CD6, CD80, CD28, PDCD1LG2, CORO1A, JAK3, CARD11, HAVCR2, TNFSF13B	438	41	14566	9.73338	4.189e-05	6.85597e-06	6.65486e-06
GOTERM_BP_DIRECT	GO:0060326~cell chemotaxis	13	2.37226	2.51398e-08	CCR1, XCR1, LEF1, CXCR6, BIN2, CCL5, CXCR3, CCRL2, CCR7, CCR5, CCR4, CCR2, HBEGF	438	51	14566	8.47695	4.80158e-05	6.85597e-06	6.65486e-06
KEGG_PATHWAY	ssc04659:Th17 cell differentiation	19	3.46715	3.05147e-08	SLA-DQB1, TGFB1, IL23R, IL27, CD3G, SLA-DMB, CD3E, CD3D, SLA-DMA, SLA-DOA, ZAP70, CD4, IFNG, IRF4, LCK, IL21R, IL12RB1, NFKBIE, JAK3	312	111	9148	5.01883	8.45255e-06	6.50199e-07	5.11709e-07
KEGG_PATHWAY	ssc05166:Human T-cell leukemia virus 1 infection	27	4.92701	4.10322e-08	SLA-DQB1, CD40, CSF2, ITGB2, PIK3CD, CD3G, CD3E, ADCY8, ITGAL, TNF, CD3D, ETS2, ICAM1, RELB, CREB3L3, JAK3, B2M, EGR2, TGFB1, SLA-DMB, SLA-DMA, SLA-DOA, NFKB2, CD4, LCK, LTA	312	225	9148	3.51846	1.13659e-05	8.11852e-07	6.38931e-07
GOTERM_MF_DIRECT	GO:0019957~C-C chemokine binding	9	1.64234	4.68998e-08	CCR1, XCR1, CXCR3, CCRL2, CCR7, CXCR6, CCR5, CCR4, CCR2	436	21	15760	15.4915	2.67325e-05	6.68322e-06	6.54252e-06
KEGG_PATHWAY	ssc04672:Intestinal immune network for IgA production	13	2.37226	7.34317e-08	SLA-DQB1, CD40, TGFB1, CD80, SLA-DMB, SLA-DMA, SLA-DOA, TNFSF13B, CD40LG, CD28, TNFRSF17, ITGB7, ICOS	312	50	9148	7.62333	2.03404e-05	1.35604e-06	1.06721e-06
KEGG_PATHWAY	ssc04380:Osteoclast differentiation	20	3.64964	8.069e-08	TGFB1, SYK, NCF1, ATP2A3, PIK3CD, TREM2, TNF, RELB, OSCAR, NFKB2, IL1A, CYLD, SOCS3, IFNG, LCK, PLCG2, LCP2, FCGR1A, JUNB, IFNAR1	312	131	9148	4.47641	2.23509e-05	1.39695e-06	1.0994e-06
GOTERM_MF_DIRECT	GO:0008009~chemokine activity	11	2.0073	9.34748e-08	CXCL10, CXCL9, CXCL11, CCL8, CXCL8, CCL22, AMCF-II, CCL5, PPBP, CCL19, CCL17	436	40	15760	9.94037	5.32792e-05	1.06561e-05	1.04318e-05
GOTERM_BP_DIRECT	GO:0032735~positive regulation of interleukin-12 production	10	1.82482	1.06546e-07	CD40, CD40LG, SYK, IFNG, CLEC7A, IRF1, IL23R, PLCG2, IRF8, IDO1	438	29	14566	11.4675	0.000203483	2.31154e-05	2.24373e-05
GOTERM_BP_DIRECT	GO:0031295~T cell costimulation	8	1.45985	1.08978e-07	CD274, TNFSF14, CD5, CD80, CD28, ICOS, CARD11, TNFSF13B	438	15	14566	17.7364	0.000208126	2.31154e-05	2.24373e-05
GOTERM_BP_DIRECT	GO:0070098~chemokine-mediated signaling pathway	10	1.82482	1.48199e-07	CXCL10, CXCL9, CCL8, CXCL8, CCL22, AMCF-II, CCL5, CCRL2, PPBP, CCL17	438	30	14566	11.0852	0.000283021	2.82913e-05	2.74614e-05
GOTERM_BP_DIRECT	GO:0002250~adaptive immune response	16	2.91971	1.84037e-07	SLA-DQB1, SYK, PRKCB, SH2D1A, TAP1, CD3G, SLA-DMB, CD3E, CD3D, SLA-DMA, TREM1, SLA-DOA, CD79A, CD4, KLRK1, IFNG	438	97	14566	5.48548	0.000351449	3.19388e-05	3.10019e-05
REACTOME_PATHWAY	R-SSC-375276~Peptide ligand-binding receptors	17	3.10219	2.61907e-07	CCR1, CXCL9, XCR1, CXCL8, C5AR1, PPBP, CXCR6, CXCL10, CCL8, AMCF-II, CCL5, CXCR3, CCRL2, CCR7, CCR4, CCL17, CCR2	104	82	2321	4.62676	0.000104495	3.48336e-05	3.34368e-05
KEGG_PATHWAY	ssc05152:Tuberculosis	23	4.19708	2.82364e-07	SLA-DQB1, TGFB1, ITGAM, KSR1, SYK, IL10RA, ITGB2, SLA-DMB, CORO1A, TNF, SLA-DMA, CTSS, SLA-DOA, C3, IL1A, IFNG, IRAK2, CLEC7A, MRC1, RFX5, CD14, FCGR1A, TLR2	312	185	9148	3.64525	7.82119e-05	4.60088e-06	3.62091e-06
KEGG_PATHWAY	ssc05321:Inflammatory bowel disease	14	2.55474	3.06389e-07	SLA-DQB1, TGFB1, IL23R, SLA-DMB, TNF, SLA-DMA, SLA-DOA, IL1A, IL18RAP, IFNG, STAT4, IL21R, IL12RB1, TLR2	312	67	9148	6.12667	8.48663e-05	4.71499e-06	3.71072e-06
REACTOME_PATHWAY	R-SSC-373076~Class A/1 (Rhodopsin-like receptors)	21	3.83212	3.87487e-07	CCR1, CXCL9, XCR1, CXCL8, P2RY11, C5AR1, PPBP, CXCR6, CXCL10, CCL8, AMCF-II, HRH2, CCL5, CXCR3, CCRL2, CCR7, FFAR2, CCR4, CCL17, GPR18, CCR2	104	129	2321	3.63305	0.000154595	3.86518e-05	3.71019e-05
KEGG_PATHWAY	ssc04145:Phagosome	20	3.64964	4.14029e-07	SLA-DQB1, ITGAM, NCF1, ITGB2, TAP1, SLA-DMB, CORO1A, SLA-DMA, CTSS, SLA-DOA, C3, MARCO, GP91-PHOX, CLEC7A, MRC1, ATP6V1B2, OLR1, CD14, FCGR1A, TLR2	312	145	9148	4.04421	0.000114679	6.03611e-06	4.75044e-06
KEGG_PATHWAY	ssc04625:C-type lectin receptor signaling pathway	17	3.10219	4.37963e-07	EGR2, CCL22, KSR1, SYK, PIK3CD, PTGS2, TNF, RELB, NFKB2, CYLD, CLEC7A, IRF1, CASP1, PLCG2, NLRP3, IKBKE, CCL17	312	105	9148	4.74713	0.000121308	6.06579e-06	4.7738e-06
KEGG_PATHWAY	ssc04658:Th1 and Th2 cell differentiation	16	2.91971	4.74658e-07	SLA-DQB1, CD3G, SLA-DMB, CD3E, CD3D, RUNX3, SLA-DMA, SLA-DOA, ZAP70, CD4, IFNG, LCK, STAT4, IL12RB1, NFKBIE, JAK3	312	93	9148	5.04439	0.000131472	6.26096e-06	4.9274e-06
GOTERM_BP_DIRECT	GO:0071222~cellular response to lipopolysaccharide	16	2.91971	7.70325e-07	CD274, CXCL9, CXCL8, CD80, CD180, PPBP, IL1A, CXCL10, KLRK1, AMCF-II, TNIP3, MRC1, PDE4B, IRF8, CCR5, HAVCR2	438	108	14566	4.92677	0.00147024	0.000122546	0.000118951
UP_KW_BIOLOGICAL_PROCESS	KW-0395~Inflammatory response	11	2.0073	9.33954e-07	C3, IL1A, CD163, CCL8, CXCL8, AMCF-II, CCL5, OLR1, TLR8, IL27, CD14	134	64	6121	7.8511	5.79035e-05	1.44763e-05	1.37758e-05
KEGG_PATHWAY	ssc05330:Allograft rejection	11	2.0073	9.985e-07	SLA-DQB1, CD40, CD40LG, IFNG, CD80, PRF1, CD28, SLA-DMB, TNF, SLA-DMA, SLA-DOA	312	42	9148	7.67918	0.000276546	1.25573e-05	9.88261e-06
KEGG_PATHWAY	ssc04612:Antigen processing and presentation	13	2.37226	1.08523e-06	SLA-DQB1, CD4, IFNG, CD8B, RFX5, TAP1, SLA-DMB, B2M, TNF, SLA-DMA, CTSS, SLA-DOA	312	63	9148	6.05026	0.000300565	1.25573e-05	9.88261e-06
KEGG_PATHWAY	ssc05146:Amoebiasis	16	2.91971	1.08799e-06	SERPINB10, TGFB1, ITGAM, CXCL8, CSF2, PRKCB, ARG1, ITGB2, PIK3CD, CD1E, SERPINB9, TNF, IFNG, CD14, PLCB2, TLR2	312	99	9148	4.73867	0.000301329	1.25573e-05	9.88261e-06
GOTERM_BP_DIRECT	GO:0019722~calcium-mediated signaling	11	2.0073	1.53533e-06	CCR1, XCR1, P2RY11, CXCR3, CCRL2, PLCG2, CCR7, CXCR6, CCR5, CCR4, CCR2	438	49	14566	7.46557	0.0029282	0.000225458	0.000218844
KEGG_PATHWAY	ssc05416:Viral myocarditis	13	2.37226	1.82703e-06	SLA-DQB1, CD40, CD80, ITGB2, PRF1, SLA-DMB, ITGAL, SLA-DMA, ICAM1, SLA-DOA, CD40LG, CD28, RAC2	312	66	9148	5.77525	0.000505959	2.02435e-05	1.59317e-05
GOTERM_MF_DIRECT	GO:0003953~NAD+ nucleosidase activity	10	1.82482	2.09802e-06	IL1RL2, IL18RAP, SARM1, TLR8, PIK3AP1, TLR2	436	43	15760	8.40623	0.00119516	0.000199312	0.000195116
REACTOME_PATHWAY	R-SSC-500792~GPCR ligand binding	22	4.0146	2.17481e-06	CCR1, CXCL9, XCR1, CXCL8, P2RY11, C5AR1, ADM, PPBP, CXCR6, CXCL10, CCL8, AMCF-II, HRH2, CCL5, CXCR3, CCRL2, CCR7, FFAR2, CCR4, CCL17, GPR18, CCR2	104	156	2321	3.14731	0.000867372	0.000173549	0.00016659
KEGG_PATHWAY	ssc04662:B cell receptor signaling pathway	14	2.55474	2.20734e-06	VAV3, BLK, SYK, PRKCB, DAPP1, PIK3CD, CD79A, CD19, RAC2, PLCG2, PIK3AP1, NFKBIE, CARD11, CD22	312	79	9148	5.19604	0.000611246	2.35166e-05	1.85077e-05
GOTERM_BP_DIRECT	GO:0045087~innate immune response	25	4.56204	2.25724e-06	BLK, SYK, SH2D1A, LY86, IL27, SAMHD1, TREM1, SLA-DOA, RELB, C3, CYLD, ZAP70, KLRK1, GP91-PHOX, SARM1, TLR8, PTX3, CD14, ALPK1, S100A8, TLR2	438	271	14566	3.06787	0.00430206	0.000307791	0.000298762
GOTERM_CC_DIRECT	GO:0009986~cell surface	26	4.74453	2.76668e-06	ACVRL1, NRROS, ITGAM, SLC1A2, TNF, TREM1, C3, KLRK1, CLEC7A, MRC1, LIPG, ITGB7, TIGIT, HAVCR2, SLAMF1, NTRK1, TGFB1, IGF2R, OSCAR, CD2, CD4, CD40LG, TREML2, ADAM8, TLR2, HBEGF	471	328	17599	2.96187	0.000843484	0.00021096	0.00020266
REACTOME_PATHWAY	R-SSC-198933~Immunoregulatory interactions between a Lymphoid and a non-Lymphoid cell	9	1.64234	3.235e-06	CD40, KLRK1, JAML, SLAMF6, CD3G, CD3D, ULBP1, TREM1, B2M	104	23	2321	8.73286	0.00128994	0.000215128	0.000206501
KEGG_PATHWAY	ssc04940:Type I diabetes mellitus	11	2.0073	3.70259e-06	IL1A, SLA-DQB1, IFNG, CD80, PRF1, CD28, LTA, SLA-DMB, TNF, SLA-DMA, SLA-DOA	312	48	9148	6.71928	0.00102509	3.79858e-05	2.9895e-05
GOTERM_BP_DIRECT	GO:0071346~cellular response to interferon-gamma	11	2.0073	3.90984e-06	SLA-DQB1, CCL8, RAB20, CCL22, CCL5, STXBP1, MRC1, IRF8, IL12RB1, CCL17, TLR2	438	54	14566	6.77431	0.00743999	0.000491645	0.000477223
GOTERM_BP_DIRECT	GO:0007204~positive regulation of cytosolic calcium ion concentration	12	2.18978	4.41829e-06	CCR1, XCR1, CXCR3, CCRL2, C5AR1, CHRNA9, CCR8, CCR7, CXCR6, CCR5, CCR4, CCR2	438	67	14566	5.95625	0.00840344	0.000491645	0.000477223
GOTERM_BP_DIRECT	GO:0070374~positive regulation of ERK1 and ERK2 cascade	17	3.10219	4.62544e-06	CCR1, NTRK1, CCL22, TGFB1, C5AR1, TREM2, PTPN22, PLA2G5, RASGRP1, ICAM1, CD4, CCL8, CCL5, CCL19, CCL17, HAVCR2, SLAMF1	438	140	14566	4.03819	0.00879569	0.000491645	0.000477223
GOTERM_BP_DIRECT	GO:0042130~negative regulation of T cell proliferation	8	1.45985	4.63573e-06	PLA2G2F, CD274, IL4I1, PLA2G2D, TGFB1, GPNMB, CD80, HAVCR2	438	24	14566	11.0852	0.00881519	0.000491645	0.000477223
KEGG_PATHWAY	ssc05332:Graft-versus-host disease	10	1.82482	4.65569e-06	IL1A, SLA-DQB1, IFNG, CD80, PRF1, CD28, SLA-DMB, TNF, SLA-DMA, SLA-DOA	312	39	9148	7.51808	0.0012888	4.60581e-05	3.62479e-05
GOTERM_BP_DIRECT	GO:0034134~toll-like receptor 2 signaling pathway	6	1.09489	5.28621e-06	PIK3AP1, TLR2	438	10	14566	19.9534	0.0100459	0.000531125	0.000515545
KEGG_PATHWAY	ssc05133:Pertussis	13	2.37226	6.38176e-06	ITGAM, CXCL8, ITGB2, C4BPB, TNF, C3, IL1A, AMCF-II, IRF1, CASP1, IRF8, NLRP3, CD14	312	74	9148	5.1509	0.00176619	6.09568e-05	4.79733e-05
REACTOME_PATHWAY	R-SSC-372790~Signaling by GPCR	24	4.37956	6.86423e-06	CCR1, CXCL9, XCR1, CXCL8, P2RY11, C5AR1, ADM, PPBP, CXCR6, CXCL10, CCL8, AMCF-II, HRH2, RGS1, CCL5, CXCR3, CCRL2, CCR7, FFAR2, CCR4, CCL17, GPR18, CCR2, HBEGF	104	195	2321	2.74675	0.00273509	0.000391261	0.000375572
REACTOME_PATHWAY	R-SSC-162582~Signal Transduction	48	8.75912	8.65672e-06	CXCL9, CXCL8, CSF2, CD80, C5AR1, LEF1, ADM, CXCR6, RND2, DTX4, CBL, TNF, RND1, IGF1R, SMPD3, CCL8, RASGEF1A, HRH2, RGS1, CCL5, CXCR3, CCRL2, RAC2, CCR7, FFAR2, ICOS, JAK3, CCR4, CCL17, CCR2, NTRK1, CCR1, DUSP5, EGR2, TGFB1, P2RY11, XCR1, KSR1, MATK, PPBP, PSMB9, CXCL10, AMCF-II, SP1, ZNF217, GPR18, S100A8, HBEGF	104	604	2321	1.77356	0.00344809	0.000431754	0.00041444
UP_KW_MOLECULAR_FUNCTION	KW-0202~Cytokine	18	3.28467	1.20752e-05	CXCL9, CCL22, CXCL8, CSF2, IL27, PPBP, TNF, IL1A, CXCL10, CXCL11, CD40LG, CCL8, AMCF-II, IFNG, CCL5, LTA, CCL19, CCL17	261	180	9232	3.53716	0.000760455	0.000772815	0.00076074
KEGG_PATHWAY	ssc05144:Malaria	11	2.0073	1.3405e-05	CD40, TGFB1, CXCL8, KLRK1, CD40LG, IFNG, ITGB2, ITGAL, TNF, ICAM1, TLR2	312	55	9148	5.8641	0.00370633	0.000123773	9.74097e-05
KEGG_PATHWAY	ssc04620:Toll-like receptor signaling pathway	15	2.73723	1.60682e-05	CD40, CXCL9, CXCL8, CD80, PIK3CD, TNF, CXCL10, CXCL11, CCL5, TLR8, MAP3K8, CD14, IKBKE, TLR2, IFNAR1	312	108	9148	4.07229	0.00444102	0.000143577	0.000112995
KEGG_PATHWAY	ssc05235:PD-L1 expression and PD-1 checkpoint pathway in cancer	14	2.55474	1.78975e-05	CD274, BATF3, PIK3CD, CD3G, CD3E, CD3D, RASGRP1, ZAP70, CD4, IFNG, LCK, CD28, NFKBIE, TLR2	312	95	9148	4.32092	0.00494539	0.000154925	0.000121927
REACTOME_PATHWAY	R-SSC-418594~G alpha (i) signalling events	15	2.73723	1.97687e-05	CCR1, CXCL9, CXCL8, C5AR1, PPBP, CXCR6, CXCL10, AMCF-II, RGS1, CCL5, CXCR3, CCR7, CCR4, GPR18, CCR2	104	88	2321	3.80409	0.00785675	0.000876411	0.000841267
KEGG_PATHWAY	ssc04668:TNF signaling pathway	15	2.73723	2.2052e-05	CSF2, PIK3CD, PTGS2, TNF, ICAM1, CXCL10, CYLD, SOCS3, AMCF-II, CREB3L3, CCL5, IRF1, LTA, MAP3K8, JUNB	312	111	9148	3.96223	0.00608986	0.000185103	0.000145677
GOTERM_BP_DIRECT	GO:0046007~negative regulation of activated T cell proliferation	5	0.912409	2.60313e-05	CD274, ARG1, CRTAM, PDCD1LG2, IDO1	438	7	14566	23.7541	0.0485046	0.00248469	0.0024118
GOTERM_BP_DIRECT	GO:0002755~MyD88-dependent toll-like receptor signaling pathway	8	1.45985	2.93639e-05	IRAK2, TLR8, IRAK3, TLR2	438	31	14566	8.58212	0.054542	0.00266932	0.00259101
GOTERM_MF_DIRECT	GO:0045236~CXCR chemokine receptor binding	5	0.912409	3.66946e-05	CXCL10, CXCL9, CXCL8, AMCF-II, PPBP	436	8	15760	22.5917	0.0206991	0.00298799	0.00292509
KEGG_PATHWAY	ssc05167:Kaposi sarcoma-associated herpesvirus infection	20	3.64964	3.70011e-05	CCR1, CXCL8, CSF2, SYK, TCF7, LEF1, PIK3CD, PTGS2, ICAM1, PIK3R5, C3, PREX1, HCK, CLEC2B, PLCG2, CCR8, CCR5, IKBKE, CCR4, IFNAR1	312	196	9148	2.99189	0.0101972	0.000295399	0.00023248
KEGG_PATHWAY	ssc05164:Influenza A	18	3.28467	3.73248e-05	SLA-DQB1, CXCL8, PRKCB, PIK3CD, SLA-DMB, TNF, SLA-DMA, ICAM1, SLA-DOA, IL1A, CXCL10, SOCS3, IFNG, CCL5, CASP1, NLRP3, IKBKE, IFNAR1	312	163	9148	3.23785	0.0102859	0.000295399	0.00023248
GOTERM_BP_DIRECT	GO:0032930~positive regulation of superoxide anion generation	5	0.912409	5.08277e-05	TGFB1, ITGAM, SYK, CLEC7A, OLR1	438	8	14566	20.7848	0.0925196	0.00441046	0.00428108
GOTERM_CC_DIRECT	GO:0042101~T cell receptor complex	5	0.912409	5.68824e-05	ZAP70, CD6, SYK, CD3D, SKAP1	471	9	17599	20.7584	0.0172	0.00346982	0.00333331
GOTERM_MF_DIRECT	GO:0004715~non-membrane spanning protein tyrosine kinase activity	8	1.45985	6.99661e-05	FGR, BLK, HCK, ZAP70, SYK, LCK, MATK, JAK3	436	38	15760	7.60985	0.0390972	0.00498508	0.00488013
KEGG_PATHWAY	ssc04666:Fc gamma R-mediated phagocytosis	13	2.37226	7.55841e-05	VASP, VAV3, MARCKSL1, SYK, NCF1, PRKCB, PIK3CD, HCK, SCIN, PTPRC, RAC2, PLCG2, FCGR1A	312	94	9148	4.05496	0.0207199	0.000581578	0.000457704
GOTERM_BP_DIRECT	GO:0032757~positive regulation of interleukin-8 production	9	1.64234	8.09664e-05	CD2, SYK, CLEC7A, TLR8, FFAR2, CD14, TNF, CD244, TLR2	438	48	14566	6.23545	0.143287	0.00672021	0.00652308
GOTERM_MF_DIRECT	GO:0004712~protein serine/threonine/tyrosine kinase activity	20	3.64964	8.90126e-05	MAP4K1, BLK, NTRK1, SYK, MAST3, PRKDC, FLT3, PRKCB, MATK, MERTK, IGF1R, FGR, STK10, HCK, ZAP70, LCK, RPS6KA1, PIM1, MAP3K8, JAK3	436	255	15760	2.83504	0.0494737	0.00563747	0.00551878
GOTERM_CC_DIRECT	GO:0016021~integral component of membrane	206	37.5912	9.10498e-05	SLC46A2, SLC23A1, IL23R, ICAM2, PRF1, ICAM1, GPR174, CYP2D6, GPR171, PAQR8, ENTPD1, NUP210, SLC6A12, STX1B, GPR160, CD226, PTGES, SLC45A3, IGSF6, IGSF3, CD1E, CD79A, KLRK1, CD19, SLAMF8, SLAMF7, SLAMF6, ICOS, SLAMF1, CCR1, XCR1, TNFSF14, MARCO, TREML2, CD28, CD22, ACVRL1, CD40, NRP2, PTPRO, TMEM51, CD3G, CD3E, CD3D, PANX1, SMPD3, MRC1, CD38, OLR1, CCR8, CD37, CCR7, FFAR2, CCR5, CCR4, CCR2, HAVCR2…	471	6206	17599	1.24029	0.0273894	0.00462836	0.00444626
GOTERM_BP_DIRECT	GO:0032743~positive regulation of interleukin-2 production	7	1.27737	9.73484e-05	SASH3, IL1A, CLEC7A, PDE4B, PLCG2, CARD11, CCR2	438	26	14566	8.95346	0.16968	0.00774326	0.00751611
REACTOME_PATHWAY	R-SSC-388396~GPCR downstream signalling	21	3.83212	0.000102416	CCR1, CXCL9, XCR1, CXCL8, P2RY11, C5AR1, ADM, PPBP, CXCR6, CXCL10, AMCF-II, HRH2, RGS1, CCL5, CXCR3, CCR7, FFAR2, CCR4, GPR18, CCR2, HBEGF	104	184	2321	2.54708	0.0400422	0.00408638	0.00392252
GOTERM_MF_DIRECT	GO:0023026~MHC class II protein complex binding	5	0.912409	0.000105337	SLA-DQB1, CD4, SLA-DMB, B2M	436	10	15760	18.0734	0.0582783	0.00600423	0.00587782
KEGG_PATHWAY	ssc04613:Neutrophil extracellular trap formation	18	3.28467	0.000121397	ITGAM, SYK, NCF1, PRKCB, ITGB2, C5AR1, PIK3CD, ITGAL, C3, GP91-PHOX, CLEC7A, CASP1, RAC2, PLCG2, TLR8, FCGR1A, PLCB2, TLR2	312	179	9148	2.94843	0.0330698	0.000908836	0.000715257
GOTERM_BP_DIRECT	GO:0032760~positive regulation of tumor necrosis factor production	10	1.82482	0.000130641	CD2, SASH3, CD84, SYK, CLEC7A, PLCG2, CD14, RASGRP1, HAVCR2, CCR2	438	65	14566	5.11626	0.220842	0.00997578	0.00968314
GOTERM_BP_DIRECT	GO:0050850~positive regulation of calcium-mediated signaling	5	0.912409	0.000145346	ZAP70, SYK, CLEC7A, PLCG2, TREM2	438	10	14566	16.6279	0.242423	0.0103213	0.0100185
GOTERM_BP_DIRECT	GO:0051092~positive regulation of NF-kappaB transcription factor activity	13	2.37226	0.000145979	NTRK1, CD40, PRKCB, IRAK3, TNF, IL18RAP, CD40LG, IRAK2, CLEC7A, PLCG2, ADAM8, CARD11, TLR2	438	113	14566	3.82588	0.24334	0.0103213	0.0100185
KEGG_PATHWAY	ssc04630:JAK-STAT signaling pathway	17	3.10219	0.000173168	CSF2, CSF3R, IL23R, IL10RA, PIK3CD, IL27, CSF2RB, IL22RA2, SOCS3, IFNG, STAT4, PIM1, IL21R, IL7R, IL12RB1, JAK3, IFNAR1	312	167	9148	2.98472	0.0468394	0.00126231	0.00099344
GOTERM_BP_DIRECT	GO:0007169~transmembrane receptor protein tyrosine kinase signaling pathway	11	2.0073	0.000183107	BLK, NTRK1, ZAP70, DOK2, SYK, FLT3, CASS4, LCP2, MERTK, IGF1R, SLA-DOA	438	83	14566	4.40738	0.295147	0.012484	0.0121178
GOTERM_CC_DIRECT	GO:0042613~MHC class II protein complex	6	1.09489	0.000189903	SLA-DQB1, SLA-DMB, B2M, SLA-DMA, SLA-DOA	471	21	17599	10.6758	0.0562801	0.00827434	0.00794879
GOTERM_BP_DIRECT	GO:0045766~positive regulation of angiogenesis	11	2.0073	0.000202391	C3, ACVRL1, IL1A, CD40, SFRP2, CXCL8, PRKCB, SP1, C5AR1, CYP1B1, ADM	438	84	14566	4.35491	0.320641	0.0133229	0.0129321
GOTERM_BP_DIRECT	GO:0045954~positive regulation of natural killer cell mediated cytotoxicity	5	0.912409	0.000222999	LAG3, KLRK1, IL18RAP, SH2D1A, RASGRP1	438	11	14566	15.1162	0.346868	0.0139664	0.0135567
GOTERM_BP_DIRECT	GO:0043491~protein kinase B signaling	7	1.27737	0.000226799	CD40, TGFB1, CSF2, SESN2, MERTK, TNF, PIK3R5	438	30	14566	7.75967	0.351592	0.0139664	0.0135567
REACTOME_PATHWAY	R-SSC-388841~Costimulation by the CD28 family	6	1.09489	0.000227216	CD274, CD4, CD80, CD3G, ICOS, CD3D	104	14	2321	9.56456	0.0866804	0.00824174	0.00791124
KEGG_PATHWAY	ssc05145:Toxoplasmosis	13	2.37226	0.000242042	SLA-DQB1, CD40, TGFB1, IL10RA, SLA-DMB, TNF, SLA-DMA, SLA-DOA, PIK3R5, CD40LG, IFNG, CCR5, TLR2	312	106	9148	3.59591	0.064855	0.00171912	0.00135295
GOTERM_CC_DIRECT	GO:0005886~plasma membrane	123	22.4453	0.000249571	RAB3B, FCMR, STEAP4, ATP8A1, RAB3D, ICAM2, TMEM131L, TNF, ETS2, IGF1R, ICAM1, STK10, PREX1, RASSF2, RGS1, ADORA3, LIPG, CCRL2, RGS8, PAQR8, ARRDC4, ENTPD1, SLC15A2, PRKCB, CD180, MATK, LAX1, SYTL3, OSCAR, STX1B, BIN2, GPR160, PTPRCAP, SKAP1, IFNAR1, BLK, SPTBN5, PARM1, STXBP1, C5AR1, SLC1A2, RASGRP1, PIK3R5, RHEX, SCIN, KLRK1, IRAK2, HRH2, LPXN, CD14, STRA6, CCR1, ATP8B4, FYB1, TNFRSF9, CRTAM, NK…	471	3411	17599	1.34738	0.073303	0.0084825	0.00814876
GOTERM_CC_DIRECT	GO:0030670~phagocytic vesicle membrane	7	1.27737	0.000250303	CORO1A, TLR2, SLA-DOA	471	34	17599	7.69283	0.07351	0.0084825	0.00814876
GOTERM_BP_DIRECT	GO:0051712~positive regulation of killing of cells of other organism	4	0.729927	0.000256393	SYK, IFNG, CLEC7A, PRF1	438	5	14566	26.6046	0.387235	0.0152954	0.0148468
KEGG_PATHWAY	ssc05150:Staphylococcus aureus infection	12	2.18978	0.000270648	C3, SLA-DQB1, ITGAM, PTAFR, ITGB2, C5AR1, SLA-DMB, FCGR1A, ITGAL, SLA-DMA, SLA-DOA, ICAM1	312	92	9148	3.82441	0.0722377	0.00187424	0.00147503
REACTOME_PATHWAY	R-SSC-1280215~Cytokine Signaling in Immune system	16	2.91971	0.000285931	CD40, CSF2, TNFSF14, IL10RA, TNFRSF9, CBL, TNF, TNFSF13B, PSMB9, IL1A, CD4, IFNG, STAT4, LTA, JAK3, TNFRSF4	104	125	2321	2.85662	0.107834	0.00950721	0.00912597
GOTERM_CC_DIRECT	GO:0001891~phagocytic cup	5	0.912409	0.00029643	BIN2, LCP1, CORO1A, TNF, MYO1G	471	13	17599	14.3712	0.0864568	0.00904112	0.00868541
GOTERM_MF_DIRECT	GO:0045028~G-protein coupled purinergic nucleotide receptor activity	5	0.912409	0.000335755	P2RY13, P2RY6, P2RY10, PTAFR, GPR171	436	13	15760	13.9026	0.174208	0.0166928	0.0163414
GOTERM_MF_DIRECT	GO:0001784~phosphotyrosine binding	7	1.27737	0.000351427	SOCS3, HCK, ZAP70, SYK, LCK, PLCG2, CBL	436	35	15760	7.22936	0.181555	0.0166928	0.0163414
KEGG_PATHWAY	ssc05221:Acute myeloid leukemia	10	1.82482	0.000363061	ITGAM, CSF2, BCL2A1, FLT3, LEF1, TCF7, PIM1, PIK3CD, CD14, FCGR1A	312	66	9148	4.4425	0.0956929	0.00245288	0.00193042
REACTOME_PATHWAY	R-SSC-5668541~TNFR2 non-canonical NF-kB pathway	8	1.45985	0.000371947	CD40, TNFSF14, TNFRSF9, LTA, TNF, TNFRSF4, TNFSF13B, PSMB9	104	32	2321	5.57933	0.137943	0.0114159	0.0109581
GOTERM_BP_DIRECT	GO:0050853~B cell receptor signaling pathway	7	1.27737	0.000392051	BLK, CD79A, SYK, PRKCB, NFAM1, RFTN1, PLCG2	438	33	14566	7.05424	0.527144	0.0226796	0.0220143
GOTERM_BP_DIRECT	GO:0042110~T cell activation	6	1.09489	0.000409964	CD4, CD84, TREML2, CD28, NLRC3, CD48	438	22	14566	9.06974	0.543055	0.0230183	0.022343
KEGG_PATHWAY	ssc05310:Asthma	7	1.27737	0.00043791	SLA-DQB1, CD40, CD40LG, SLA-DMB, TNF, SLA-DMA, SLA-DOA	312	30	9148	6.84145	0.114256	0.00288812	0.00227296
GOTERM_BP_DIRECT	GO:0035556~intracellular signal transduction	23	4.19708	0.000468003	VAV3, CXCL8, KSR1, SYK, PRKCB, NFAM1, PLEK, NLRC3, IRAK3, NRG1, ADCY8, LAX1, ARHGAP45, SOCS3, PREX1, ZAP70, IRAK2, LCK, RPS6KA1, PLCG2, LCP2, JAK3, PLCB2	438	333	14566	2.29694	0.591022	0.0255262	0.0247774
KEGG_PATHWAY	ssc04670:Leukocyte transendothelial migration	13	2.37226	0.000516416	VASP, VAV3, ITGAM, NCF1, PRKCB, ITGB2, RHOH, PIK3CD, ITGAL, ICAM1, GP91-PHOX, RAC2, PLCG2	312	115	9148	3.31449	0.133319	0.00332668	0.00261811
UP_KW_MOLECULAR_FUNCTION	KW-0418~Kinase	35	6.38686	0.00055125	ACVRL1, BLK, PFKFB2, PNCK, FLT3, MAST3, PRKDC, PIK3CD, PRKX, JAKMIP1, IGF1R, STK10, HK3, IRAK2, RPS6KA1, PIM1, MAP3K8, PLXNC1, JAK3, IKBKE, PCK2, NTRK1, MAP4K1, KSR1, SYK, PRKCB, MATK, MERTK, HIPK2, FGR, HCK, ZAP70, LCK, ALPK1, SKAP1	261	670	9232	1.84777	0.0341419	0.01764	0.0173644
KEGG_PATHWAY	ssc04933:AGE-RAGE signaling pathway in diabetic complications	12	2.18978	0.000560377	IL1A, DIAPH1, TGFB1, CXCL8, GP91-PHOX, PRKCB, PLCG2, PIM1, PIK3CD, PLCB2, TNF, ICAM1	312	100	9148	3.51846	0.143814	0.00352783	0.00277642
GOTERM_BP_DIRECT	GO:0002548~monocyte chemotaxis	6	1.09489	0.000629772	CCL8, CCL22, CCL5, PTPRO, CCL17, CCR2	438	24	14566	8.31393	0.699781	0.0333954	0.0324158
GOTERM_BP_DIRECT	GO:0050852~T cell receptor signaling pathway	9	1.64234	0.00069447	ZAP70, PTPRC, FYB1, PDE4B, CD28, PLCG2, PTPN22, LCP2, SKAP1	438	65	14566	4.60464	0.734701	0.0358309	0.0347798
GOTERM_MF_DIRECT	GO:0005164~tumor necrosis factor receptor binding	6	1.09489	0.000764923	CD40LG, TNFSF14, TNFSF15, LTA, TNF, TNFSF13B	436	27	15760	8.03262	0.353494	0.0335389	0.0328328
GOTERM_BP_DIRECT	GO:0032733~positive regulation of interleukin-10 production	6	1.09489	0.000768011	SASH3, CD40LG, SYK, CLEC7A, PLCG2, TIGIT	438	25	14566	7.98137	0.769491	0.0385825	0.0374507
REACTOME_PATHWAY	R-SSC-168249~Innate Immune System	23	4.19708	0.000787008	SERPINB10, CLEC12A, ARG1, CD180, C5AR1, CD3G, PPBP, RETN, DTX4, TREM1, PSMB9, PANX1, MMP25, KLRK1, RAC2, TLR8, OLR1, NLRP3, B2M, CTSC, S100A8, CCR2, TLR2	104	246	2321	2.08658	0.269583	0.0211658	0.0203171
REACTOME_PATHWAY	R-SSC-389948~PD-1 signaling	4	0.729927	0.000795708	CD274, CD4, CD3G, CD3D	104	5	2321	17.8538	0.272116	0.0211658	0.0203171
KEGG_PATHWAY	ssc05320:Autoimmune thyroid disease	9	1.64234	0.000798141	SLA-DQB1, CD40, CD40LG, CD80, PRF1, CD28, SLA-DMB, SLA-DMA, SLA-DOA	312	59	9148	4.47262	0.198422	0.004913	0.00386655
UP_KW_CELLULAR_COMPONENT	KW-0964~Secreted	44	8.0292	0.000832584	SERPINB10, CXCL9, CXCL8, CSF2, PRF1, IL27, ADM, PLA2G5, RETN, TNF, C3, CRHBP, CCL8, CCL5, LIPG, OLR1, CD14, CCL19, TIMP1, A2M, B2M, CCL17, PLA2G2F, CD163, PLA2G2D, SERPINB2, CCL22, TGFB1, AMBN, NRG1, ADA2, SERPINB9, PPBP, LYZ, CXCL10, IL1A, CXCL11, SFRP2, CD40LG, AMCF-II, IFNG, LTA, HBEGF	339	982	12687	1.67687	0.0230522	0.0233124	0.0233124
GOTERM_BP_DIRECT	GO:0032747~positive regulation of interleukin-23 production	4	0.729927	0.000857854	CSF2, IFNG, CLEC7A, PLCG2	438	7	14566	19.0033	0.805865	0.0399425	0.0387708
GOTERM_BP_DIRECT	GO:0045059~positive thymic T cell selection	4	0.729927	0.000857854	ZAP70, CD3G, DOCK2, CD3D	438	7	14566	19.0033	0.805865	0.0399425	0.0387708
GOTERM_BP_DIRECT	GO:0001771~immunological synapse formation	4	0.729927	0.000857854	CD6, DOCK8, PRF1, DOCK2	438	7	14566	19.0033	0.805865	0.0399425	0.0387708
KEGG_PATHWAY	ssc05134:Legionellosis	9	1.64234	0.00089426	C3, ITGAM, CXCL8, ITGB2, CASP1, CD14, TNF, TLR2, NFKB2	312	60	9148	4.39808	0.2195	0.005385	0.00423802
GOTERM_CC_DIRECT	GO:0005615~extracellular space	49	8.94161	0.000973885	CXCL9, ITGAM, CSF2, CXCL8, IL27, ADM, C4BPB, TNF, TNFSF13B, CRHBP, LIPG, TIMP1, SRGN, SERPINB2, ARG1, CD180, NRG1, SERPINB9, MMP12, IL1A, SFRP2, IFNG, AMCF-II, LTA, S100A8, HBEGF, SERPINB10, CD1E, RETN, CST7, C3, CCL8, CCL5, CCL19, A2M, XDH, CCL17, SEMA4A, TGFB1, CCL22, SEMA4B, ADA2, PPBP, MERTK, CXCL10, CXCL11, CD40LG, PTX3, ULBP1	471	1130	17599	1.62026	0.25709	0.0270032	0.0259408
GOTERM_BP_DIRECT	GO:0002376~immune system process	8	1.45985	0.00097536	SYK, IRF4, IRF1, OLR1, IRF8, PSMB10, PSMB8, PSMB9	438	53	14566	5.01973	0.844925	0.0443325	0.043032
KEGG_PATHWAY	ssc05142:Chagas disease	12	2.18978	0.00107309	C3, TGFB1, CXCL8, IFNG, CCL5, PIK3CD, CD3G, CD3E, PLCB2, CD3D, TNF, TLR2	312	108	9148	3.25783	0.257258	0.00632441	0.00497733
GOTERM_BP_DIRECT	GO:0043011~myeloid dendritic cell differentiation	5	0.912409	0.00109156	BATF3, TGFB1, CSF2, UBD, RELB	438	16	14566	10.3924	0.87582	0.0473589	0.0459696
GOTERM_BP_DIRECT	GO:0090026~positive regulation of monocyte chemotaxis	5	0.912409	0.00109156	CCR1, CXCL10, CCL5, PLA2G7, CCR2	438	16	14566	10.3924	0.87582	0.0473589	0.0459696
KEGG_PATHWAY	ssc05417:Lipid and atherosclerosis	18	3.28467	0.00116201	VAV3, CD40, CXCL8, NCF1, PIK3CD, TNF, ICAM1, CD40LG, CYP2J34, GP91-PHOX, CCL5, CASP1, OLR1, NLRP3, CD14, IKBKE, PLCB2, TLR2	312	217	9148	2.43212	0.275349	0.00670578	0.00527748
KEGG_PATHWAY	ssc05135:Yersinia infection	14	2.55474	0.00121494	VAV3, FYB1, CXCL8, PIK3CD, TNF, ZAP70, CD4, CD8B, LCK, RPS6KA1, CASP1, RAC2, NLRP3, LCP2	312	144	9148	2.85061	0.285907	0.00686812	0.00540524
GOTERM_MF_DIRECT	GO:0048020~CCR chemokine receptor binding	5	0.912409	0.00128788	CCL8, CCL22, CCL5, CCRL2, CCL17	436	18	15760	10.0408	0.520284	0.0524349	0.051331
GOTERM_BP_DIRECT	GO:0045577~regulation of B cell differentiation	4	0.729927	0.00134207	NFAM1, SLAMF8, IKZF3, CARD11	438	8	14566	16.6279	0.923086	0.0556959	0.054062
GOTERM_BP_DIRECT	GO:0002223~stimulatory C-type lectin receptor signaling pathway	4	0.729927	0.00134207	KLRK1, SYK, CLEC7A, PLCG2	438	8	14566	16.6279	0.923086	0.0556959	0.054062
GOTERM_MF_DIRECT	GO:0004896~cytokine receptor activity	7	1.27737	0.0013979	CSF3R, IL10RA, IL21R, CSF2RB, IL7R, IL12RB1, IFNAR1	436	45	15760	5.62283	0.549483	0.0531201	0.0520018
GOTERM_CC_DIRECT	GO:0048787~presynaptic active zone membrane	4	0.729927	0.0014099	STX1B, STXBP1, STX3, STX11	471	9	17599	16.6067	0.349701	0.0331988	0.0318926
GOTERM_CC_DIRECT	GO:0002102~podosome	5	0.912409	0.00141503	SCIN, BIN2, LPXN, ADAM8, LCP1	471	19	17599	9.83294	0.350719	0.0331988	0.0318926
KEGG_PATHWAY	ssc05202:Transcriptional misregulation in cancer	16	2.91971	0.00157541	NTRK1, CD40, SLC45A3, ITGAM, CXCL8, CSF2, BCL2A1, FLT3, RUNX2, IGF1R, NR4A3, SP1, ID2, ITGB7, CD14, FCGR1A	312	185	9148	2.53583	0.353856	0.00872777	0.00686878
GOTERM_BP_DIRECT	GO:0043547~positive regulation of GTPase activity	11	2.0073	0.00160996	NTRK1, PREX1, CD40, CCL8, CCL22, RGS1, CCL5, DOCK8, ARAP2, RGS8, CCL17	438	109	14566	3.35608	0.953925	0.0652602	0.0633458
GOTERM_BP_DIRECT	GO:0006887~exocytosis	9	1.64234	0.0016409	CCR1, STX1B, CCL8, EXOC3L4, STX3, STX11, UNC13D, SYTL3, MYO1G	438	74	14566	4.04461	0.956574	0.0652602	0.0633458
GOTERM_BP_DIRECT	GO:0050870~positive regulation of T cell activation	5	0.912409	0.00175004	SLA-DQB1, LCK, SLA-DMB, B2M	438	18	14566	9.2377	0.964758	0.0681803	0.0661802
GOTERM_BP_DIRECT	GO:0031663~lipopolysaccharide-mediated signaling pathway	6	1.09489	0.0018212	TGFB1, CD6, IRAK2, PLCG2, CD14, TNF	438	30	14566	6.65114	0.969244	0.0695332	0.0674935
UP_KW_MOLECULAR_FUNCTION	KW-0343~GTPase activation	8	1.45985	0.00186624	ARHGAP9, ACAP1, ARAP2, AGAP2, RASAL2, ARHGAP26, RASAL3, ARHGAP15	261	63	9232	4.49164	0.111022	0.039813	0.0391909
UP_KW_BIOLOGICAL_PROCESS	KW-0816~Tricarboxylic acid cycle	5	0.912409	0.00189071	TLR2	134	25	6121	9.13582	0.110713	0.0234448	0.0223104
GOTERM_BP_DIRECT	GO:0002503~peptide antigen assembly with MHC class II protein complex	4	0.729927	0.00196844	SLA-DQB1, SLA-DMB, B2M	438	9	14566	14.7803	0.976796	0.0722646	0.0701447
GOTERM_BP_DIRECT	GO:0002827~positive regulation of T-helper 1 type immune response	4	0.729927	0.00196844	SLA-DQB1, IL23R, IL12RB1, CCR2	438	9	14566	14.7803	0.976796	0.0722646	0.0701447
GOTERM_BP_DIRECT	GO:0032088~negative regulation of NF-kappaB transcription factor activity	8	1.45985	0.00204219	CYLD, IRAK2, ADORA3, CYP1B1, NLRC3, IRAK3, CORO1A, HAVCR2	438	60	14566	4.43409	0.97985	0.0735574	0.0713996
GOTERM_CC_DIRECT	GO:0031234~extrinsic component of cytoplasmic side of plasma membrane	7	1.27737	0.00206407	BLK, CYLD, HCK, ZAP70, SYK, RGS1, SLA-DOA	471	50	17599	5.23113	0.467511	0.0449673	0.0431981
KEGG_PATHWAY	ssc05322:Systemic lupus erythematosus	12	2.18978	0.00235756	C3, SLA-DQB1, CD40, CD40LG, IFNG, CD80, CD28, SLA-DMB, FCGR1A, TNF, SLA-DMA, SLA-DOA	312	119	9148	2.95669	0.479942	0.0128048	0.0100774
GOTERM_MF_DIRECT	GO:0005096~GTPase activator activity	13	2.37226	0.00245905	ARHGAP9, ARAP2, AGAP2, RASAL2, ARHGAP26, RASAL3, ARHGAP15, ARHGAP45, TBC1D1, ACAP1, ARHGAP30, RGS1, RGS8	436	168	15760	2.79707	0.754236	0.0876036	0.0857593
GOTERM_BP_DIRECT	GO:0032755~positive regulation of interleukin-6 production	8	1.45985	0.00247079	IL1RL2, SYK, IFNG, CLEC7A, PLCG2, TLR8, TNF, TLR2	438	62	14566	4.29106	0.99113	0.0869748	0.0844234
REACTOME_PATHWAY	R-SSC-5669034~TNFs bind their physiological receptors	4	0.729927	0.00260851	TNFRSF9, LTA, TNFRSF4, TNFSF13B	104	7	2321	12.7527	0.647306	0.0650496	0.0624411
GOTERM_BP_DIRECT	GO:0097242~beta-amyloid clearance	3	0.547445	0.0026406	C3, C5AR1, IGF1R	438	3	14566	33.2557	0.993592	0.0869748	0.0844234
GOTERM_BP_DIRECT	GO:0045429~positive regulation of nitric oxide biosynthetic process	5	0.912409	0.0026425	KLRK1, IFNG, CLEC7A, PTX3, TNF	438	20	14566	8.31393	0.993615	0.0869748	0.0844234
GOTERM_BP_DIRECT	GO:0048247~lymphocyte chemotaxis	5	0.912409	0.0026425	CCL8, CCL22, CCL5, ADAM8, CCL17	438	20	14566	8.31393	0.993615	0.0869748	0.0844234
GOTERM_BP_DIRECT	GO:0002237~response to molecule of bacterial origin	5	0.912409	0.0026425	TLR2	438	20	14566	8.31393	0.993615	0.0869748	0.0844234
GOTERM_BP_DIRECT	GO:0050868~negative regulation of T cell activation	4	0.729927	0.00274977	PTPN22, TNFAIP8L2, TIGIT, LAX1	438	10	14566	13.3023	0.994801	0.0889714	0.0863614
GOTERM_BP_DIRECT	GO:0050766~positive regulation of phagocytosis	6	1.09489	0.00281763	CLEC7A, ITGB2, PTX3, DOCK2, MERTK, TNF	438	33	14566	6.04649	0.995435	0.0896477	0.087018
GOTERM_BP_DIRECT	GO:0050830~defense response to Gram-positive bacterium	8	1.45985	0.00296544	KLRK1, C5AR1, LTA, IL7R, LYZ, TNF, HAVCR2, TLR2	438	64	14566	4.15696	0.99656	0.0928036	0.0900812
KEGG_PATHWAY	ssc04657:IL-17 signaling pathway	10	1.82482	0.003154	CXCL10, CXCL8, CSF2, AMCF-II, IFNG, PTGS2, CCL17, TNF, IKBKE, S100A8	312	89	9148	3.29444	0.583154	0.0168011	0.0132225
GOTERM_BP_DIRECT	GO:0030217~T cell differentiation	5	0.912409	0.00318786	PREX1, LCK, RHOH, PTPN22, IL7R	438	21	14566	7.91803	0.997754	0.0981552	0.0952759
GOTERM_BP_DIRECT	GO:0019882~antigen processing and presentation	6	1.09489	0.00366961	RAB3B, SLA-DQB1, SLA-DMA, PSMB8, SLA-DOA, RELB	438	35	14566	5.70098	0.999108	0.110284	0.107049
GOTERM_BP_DIRECT	GO:0048260~positive regulation of receptor-mediated endocytosis	4	0.729927	0.00369731	C3, CBL, B2M	438	11	14566	12.093	0.999154	0.110284	0.107049
GOTERM_BP_DIRECT	GO:0043029~T cell homeostasis	5	0.912409	0.00380517	GPR174, TGFB1, SIT1, CORO1A, JAK3	438	22	14566	7.55812	0.999312	0.111755	0.108477
GOTERM_MF_DIRECT	GO:0042288~MHC class I protein binding	4	0.729927	0.00381543	KLRK1, CD8B, TAP1, CD244	436	12	15760	12.0489	0.88684	0.127929	0.125236
REACTOME_PATHWAY	R-SSC-1280218~Adaptive Immune System	16	2.91971	0.00381651	CD274, CD40, CD80, CD3G, SLA-DMB, CD3D, TREM1, PSMB9, CD4, KLRK1, JAML, SLAMF6, ICOS, B2M, ULBP1, CTSC	104	160	2321	2.23173	0.782531	0.0895757	0.0859837
REACTOME_PATHWAY	R-SSC-202733~Cell surface interactions at the vascular wall	6	1.09489	0.00407976	CD84, TGFB1, JAML, OLR1, TREM1, CD244	104	25	2321	5.35615	0.804296	0.0904346	0.0868082
GOTERM_BP_DIRECT	GO:0007249~I-kappaB kinase/NF-kappaB signaling	6	1.09489	0.00415841	TIFAB, IRAK2, TLR8, NLRC3, CARD11, RELB	438	36	14566	5.54262	0.999651	0.120279	0.116751
KEGG_PATHWAY	ssc05163:Human cytomegalovirus infection	17	3.10219	0.00485162	CCR1, CXCL8, PRKCB, IL10RA, PIK3CD, TAP1, ADCY8, PTGS2, TNF, CREB3L3, SP1, CCL5, RAC2, CCR5, B2M, PLCB2	312	228	9148	2.18618	0.740025	0.0253566	0.0199557
GOTERM_BP_DIRECT	GO:0007264~small GTPase mediated signal transduction	9	1.64234	0.00487068	DOCK10, ARHGAP30, RASGEF1A, DOCK8, RAC2, DOCK2, RND2, RASGRP1, RND1	438	88	14566	3.40115	0.999911	0.138778	0.134707
GOTERM_BP_DIRECT	GO:0002576~platelet degranulation	3	0.547445	0.00517631	BLK, STXBP1, PLEK	438	4	14566	24.9418	0.99995	0.144293	0.14006
GOTERM_BP_DIRECT	GO:0007229~integrin-mediated signaling pathway	9	1.64234	0.00521541	ITGAM, CD40LG, FYB1, SYK, ITGB2, PLEK, ITGB7, ADAM8, ITGAL	438	89	14566	3.36294	0.999954	0.144293	0.14006
KEGG_PATHWAY	ssc05171:Coronavirus disease - COVID-19	18	3.28467	0.00534115	CXCL8, CSF2, SYK, PRKCB, C5AR1, PIK3CD, TNF, C3, CXCL10, GP91-PHOX, CASP1, PLCG2, TLR8, NLRP3, IKBKE, TLR2, IFNAR1, HBEGF	312	251	9148	2.10267	0.77315	0.0273981	0.0215624
UP_KW_BIOLOGICAL_PROCESS	KW-0399~Innate immunity	12	2.18978	0.0053517	C3, CYLD, MARCO, KLRK1, SYK, IRF1, SH2D1A, SARM1, TLR8, IL27, CD14, TREM1	134	208	6121	2.63533	0.283012	0.0553009	0.0526251
REACTOME_PATHWAY	R-SSC-202430~Translocation of ZAP-70 to Immunological synapse	3	0.547445	0.00568328	CD4, CD3G, CD3D	104	3	2321	22.3173	0.89711	0.113381	0.108835
REACTOME_PATHWAY	R-SSC-202427~Phosphorylation of CD3 and TCR zeta chains	3	0.547445	0.00568328	CD4, CD3G, CD3D	104	3	2321	22.3173	0.89711	0.113381	0.108835
GOTERM_BP_DIRECT	GO:0043123~positive regulation of I-kappaB kinase/NF-kappaB signaling	10	1.82482	0.00582274	CD40, CD4, PRKCB, CLEC7A, UBD, CCL19, ALPK1, TNF, IKBKE, CARD11	438	110	14566	3.02325	0.999986	0.158794	0.154136
GOTERM_BP_DIRECT	GO:0019886~antigen processing and presentation of exogenous peptide antigen via MHC class II	4	0.729927	0.00612896	SLA-DQB1, SLA-DMB, B2M	438	13	14566	10.2325	0.999992	0.162503	0.157736
GOTERM_BP_DIRECT	GO:0042113~B cell activation	4	0.729927	0.00612896	CD40, PRKCB, LAX1, CD22	438	13	14566	10.2325	0.999992	0.162503	0.157736
GOTERM_BP_DIRECT	GO:0032715~negative regulation of interleukin-6 production	7	1.27737	0.00644231	CD84, NLRC3, IRAK3, PTPN22, TNF, HAVCR2, SLAMF1	438	56	14566	4.15696	0.999996	0.168471	0.163529
GOTERM_CC_DIRECT	GO:0042824~MHC class I peptide loading complex	3	0.547445	0.00674627	TAP1, B2M	471	5	17599	22.4191	0.873129	0.137174	0.131777
KEGG_PATHWAY	ssc05200:Pathways in cancer	30	5.47445	0.00675723	CXCL8, CSF3R, FLT3, IL23R, TCF7, LEF1, PIK3CD, CSF2RB, PTGS2, ADCY8, CBL, RASGRP1, IGF1R, STAT4, RAC2, PIM1, PLCG2, BDKRB1, IL12RB1, JAK3, NTRK1, EGLN3, TGFB1, PRKCB, NFKB2, IFNG, SP1, IL7R, PLCB2, IFNAR1	312	526	9148	1.67227	0.84712	0.0338986	0.0266783
KEGG_PATHWAY	ssc04664:Fc epsilon RI signaling pathway	8	1.45985	0.00685314	VAV3, CSF2, SYK, RAC2, PLCG2, PIK3CD, LCP2, TNF	312	66	9148	3.554	0.851156	0.0338986	0.0266783
GOTERM_BP_DIRECT	GO:0032753~positive regulation of interleukin-4 production	4	0.729927	0.00762877	SASH3, CD40LG, SYK, HAVCR2	438	14	14566	9.50163	1	0.196802	0.191029
GOTERM_CC_DIRECT	GO:0042995~cell projection	8	1.45985	0.00763372	VASP, CYLD, SPTBN5, SCIN, RAC2, RHOH, LPXN, RND2	471	85	17599	3.51672	0.903404	0.138476	0.133028
GOTERM_CC_DIRECT	GO:0005887~integral component of plasma membrane	32	5.83942	0.00771835	ACVRL1, ATP10D, CHRNA9, ADCY8, SLC2A5, TNF, ICAM1, GPR174, GPNMB, HRH2, ADGRE3, CCRL2, CD37, STRA6, NTRK1, SEMA4A, P2RY10, SLC15A2, GPR35, SEMA4B, IL10RA, TMC8, SLC6A12, MERTK, SLC6A6, CD4, SELL, ADAM8, GPR18, TLR2, IFNAR1, HBEGF	471	731	17599	1.63569	0.905884	0.138476	0.133028
KEGG_PATHWAY	ssc05170:Human immunodeficiency virus 1 infection	16	2.91971	0.00782733	PRKCB, PIK3CD, TAP1, CD3G, CD3E, SAMHD1, CD3D, TNF, CD4, RAC2, PLCG2, CCR5, B2M, APOBEC3B, TLR2	312	219	9148	2.14214	0.886585	0.037476	0.0294937
KEGG_PATHWAY	ssc05143:African trypanosomiasis	6	1.09489	0.00784695	IFNG, PRKCB, PLCB2, TNF, ICAM1, IDO1	312	37	9148	4.75468	0.887204	0.037476	0.0294937
GOTERM_MF_DIRECT	GO:0042169~SH2 domain binding	5	0.912409	0.00787055	SYK, LCK, LAX1, SKAP1, SLAMF1	436	29	15760	6.2322	0.988935	0.249234	0.243987
GOTERM_BP_DIRECT	GO:0031334~positive regulation of protein complex assembly	5	0.912409	0.00811389	TGFB1, SLF2, SYK, IFNG, CLEC7A	438	27	14566	6.15846	1	0.199296	0.19345
GOTERM_BP_DIRECT	GO:0007166~cell surface receptor signaling pathway	10	1.82482	0.00817827	VAV3, CD274, LAG3, ADGRG5, ADGRE3, CD80, CD3G, CD3E, CBL, CD3D	438	116	14566	2.86687	1	0.199296	0.19345
GOTERM_BP_DIRECT	GO:0046641~positive regulation of alpha-beta T cell proliferation	3	0.547445	0.00845626	ZAP70, SYK, CCR2	438	5	14566	19.9534	1	0.199296	0.19345
GOTERM_BP_DIRECT	GO:0045063~T-helper 1 cell differentiation	3	0.547445	0.00845626	SEMA4A, LEF1, RELB	438	5	14566	19.9534	1	0.199296	0.19345
GOTERM_BP_DIRECT	GO:0033153~T cell receptor V(D)J recombination	3	0.547445	0.00845626	PRKDC, LEF1, TCF7	438	5	14566	19.9534	1	0.199296	0.19345
GOTERM_BP_DIRECT	GO:0070233~negative regulation of T cell apoptotic process	3	0.547445	0.00845626	DOCK8, IL7R, IDO1	438	5	14566	19.9534	1	0.199296	0.19345
GOTERM_BP_DIRECT	GO:0034154~toll-like receptor 7 signaling pathway	3	0.547445	0.00845626	TLR8, PIK3AP1, HAVCR2	438	5	14566	19.9534	1	0.199296	0.19345
REACTOME_PATHWAY	R-SSC-8856825~Cargo recognition for clathrin-mediated endocytosis	5	0.912409	0.00847021	CD4, CD3G, CBL, CD3D, HBEGF	104	19	2321	5.87298	0.966426	0.160934	0.154481
GOTERM_MF_DIRECT	GO:0004725~protein tyrosine phosphatase activity	9	1.64234	0.00856633	DUSP5, PTPN1, PTPRE, DUSP2, PTPRC, PTPRO, PTPN22, PTPN7, DUSP16	436	105	15760	3.0983	0.992582	0.25699	0.25158
GOTERM_BP_DIRECT	GO:0071347~cellular response to interleukin-1	6	1.09489	0.00985553	CD40, CCL8, CXCL8, CCL22, CCL5, CCL17	438	44	14566	4.53487	1	0.229441	0.222711
REACTOME_PATHWAY	R-SSC-202433~Generation of second messenger molecules	3	0.547445	0.0110377	CD4, CD3G, CD3D	104	4	2321	16.738	0.988068	0.200183	0.192155
GOTERM_BP_DIRECT	GO:0048872~homeostasis of number of cells	4	0.729927	0.0112267	RASSF2, IL7R, CCR4, CARD11	438	16	14566	8.31393	1	0.258214	0.250639
GOTERM_CC_DIRECT	GO:0044853~plasma membrane raft	4	0.729927	0.0114571	ITGAM, TREM2, LCP2, SKAP1	471	18	17599	8.30337	0.97024	0.194135	0.186497
GOTERM_BP_DIRECT	GO:0007165~signal transduction	23	4.19708	0.011785	ARHGAP9, KSR1, TNFSF15, AMBN, ARAP2, CHRNA9, IL27, PRKX, RASAL2, ARHGAP26, RASAL3, ARHGAP15, CBL, NFKB2, RASSF2, CD40LG, ARHGAP30, SIT1, PDE4B, SARM1, LTA, TIMP1, PIK3AP1	438	434	14566	1.7624	1	0.263037	0.255321
GOTERM_MF_DIRECT	GO:0005543~phospholipid binding	7	1.27737	0.0118444	PLA2G2F, PREX1, PLA2G2D, BIN2, PLA2G5, ARHGAP26, PLA2G7	436	69	15760	3.66707	0.998877	0.331961	0.324972
GOTERM_BP_DIRECT	GO:0006952~defense response	6	1.09489	0.0118497	CXCL10, AMCF-II, GP91-PHOX, STAT4, TAP1, ACOD1	438	46	14566	4.3377	1	0.263037	0.255321
GOTERM_BP_DIRECT	GO:0007267~cell-cell signaling	6	1.09489	0.0118497	CCR1, PANX1, CCL8, GPNMB, SH2D1A, CCR5	438	46	14566	4.3377	1	0.263037	0.255321
KEGG_PATHWAY	ssc04010:MAPK signaling pathway	19	3.46715	0.0119705	MAP4K1, NTRK1, DUSP5, DUSP2, TGFB1, FLT3, PRKCB, DUSP16, TNF, RASGRP1, IGF1R, RELB, NFKB2, IL1A, RPS6KA1, RAC2, MAP3K8, CD14, PTPN7	312	295	9148	1.88844	0.964415	0.0562006	0.0442301
GOTERM_BP_DIRECT	GO:0071316~cellular response to nicotine	3	0.547445	0.0124337	B2M, TNF	438	6	14566	16.6279	1	0.266696	0.258873
GOTERM_BP_DIRECT	GO:0001768~establishment of T cell polarity	3	0.547445	0.0124337	CRTAM, CCL19, DOCK2	438	6	14566	16.6279	1	0.266696	0.258873
GOTERM_BP_DIRECT	GO:0002523~leukocyte migration involved in inflammatory response	3	0.547445	0.0124337	FUT7, ADAM8, S100A8	438	6	14566	16.6279	1	0.266696	0.258873
GOTERM_MF_DIRECT	GO:0015026~coreceptor activity	4	0.729927	0.0125182	CD4, CD8B, CD80, CXCR6	436	18	15760	8.03262	0.999239	0.331961	0.324972
GOTERM_BP_DIRECT	GO:0042100~B cell proliferation	6	1.09489	0.0129426	CD40, CD40LG, LEF1, IL7R, RASGRP1, CARD11	438	47	14566	4.24541	1	0.274527	0.266474
GOTERM_MF_DIRECT	GO:0008201~heparin binding	9	1.64234	0.0130191	CXCL10, NRP2, PLA2G2D, CCL8, CXCL8, GPNMB, LIPG, ADA2, HBEGF	436	113	15760	2.87895	0.99943	0.331961	0.324972
GOTERM_BP_DIRECT	GO:0071356~cellular response to tumor necrosis factor	7	1.27737	0.0130975	CRHBP, CD40, CCL8, CXCL8, CCL22, CCL5, CCL17	438	65	14566	3.58138	1	0.274761	0.266701
GOTERM_BP_DIRECT	GO:0002504~antigen processing and presentation of peptide or polysaccharide antigen via MHC class II	4	0.729927	0.0133337	SLA-DQB1, SLA-DMB, SLA-DMA, SLA-DOA	438	17	14566	7.82487	1	0.276675	0.268559
UP_KW_CELLULAR_COMPONENT	KW-0491~MHC II	5	0.912409	0.0135156	SLA-DQB1, HLA-DRA, SLA-DMB, SLA-DMA, SLA-DOA	339	35	12687	5.3464	0.316834	0.189218	0.189218
GOTERM_BP_DIRECT	GO:1901224~positive regulation of NIK/NF-kappaB signaling	6	1.09489	0.0141016	TNFSF14, CD14, CCL19, TNF, HAVCR2, TLR2	438	48	14566	4.15696	1	0.289462	0.280971
GOTERM_MF_DIRECT	GO:0042802~identical protein binding	37	6.75182	0.0142254	RIPOR2, SPTBN5, CD84, GIMAP2, PRF1, CD3G, SDSL, RASAL3, SAMHD1, TNF, RASGRP1, CD3D, IGF1R, RELB, TGM1, KLRK1, STAT4, TNFAIP8L1, OLR1, SLAMF7, UPP1, TIGIT, CCR5, IKBKE, SLAMF1, MYBPC3, TGFB1, CIDEB, ARID3A, IGF2R, CD6, LCK, PTX3, CD69, PIK3AP1, FBP1, TLR2	436	892	15760	1.49936	0.999716	0.331961	0.324972
UP_KW_BIOLOGICAL_PROCESS	KW-0221~Differentiation	9	1.64234	0.0143349	PAQR8, NTRK1, SEMA4A, SEMA7A, SFRP2, KLRK1, SEMA4B, SARM1, PSMB8	134	147	6121	2.79668	0.591473	0.126967	0.120823
GOTERM_MF_DIRECT	GO:0038187~pattern recognition receptor activity	3	0.547445	0.0145597	CLEC7A, TLR8, TLR2	436	7	15760	15.4915	0.999766	0.331961	0.324972
GOTERM_MF_DIRECT	GO:0016494~C-X-C chemokine receptor activity	3	0.547445	0.0145597	GPR35, CXCR3, CXCR6	436	7	15760	15.4915	0.999766	0.331961	0.324972
KEGG_PATHWAY	ssc04014:Ras signaling pathway	16	2.91971	0.0149005	PLA2G2F, NTRK1, PLA2G2D, KSR1, FLT3, PRKCB, PIK3CD, PLA2G5, RASAL2, RASAL3, RASGRP1, ETS2, IGF1R, ZAP70, RAC2, PLCG2	312	236	9148	1.98783	0.984369	0.0687908	0.0541386
GOTERM_MF_DIRECT	GO:0005178~integrin binding	8	1.45985	0.0152147	CD40LG, SYK, GPNMB, ITGB2, ITGB7, CD226, LCP1, ICAM1	436	94	15760	3.07632	0.99984	0.333552	0.32653
GOTERM_BP_DIRECT	GO:0050731~positive regulation of peptidyl-tyrosine phosphorylation	6	1.09489	0.0153284	SYK, CLEC7A, CD80, PLCG2, TREM2, HBEGF	438	49	14566	4.07213	1	0.304865	0.295922
GOTERM_BP_DIRECT	GO:0071353~cellular response to interleukin-4	4	0.729927	0.0156505	LEF1, TCF7, MRC1, CORO1A	438	18	14566	7.39016	1	0.304865	0.295922
GOTERM_BP_DIRECT	GO:0032481~positive regulation of type I interferon production	4	0.729927	0.0156505	SYK, IRF1, PLCG2, CD14	438	18	14566	7.39016	1	0.304865	0.295922
GOTERM_BP_DIRECT	GO:0002281~macrophage activation involved in immune response	4	0.729927	0.0156505	SYK, IFNG, PLCG2, HAVCR2	438	18	14566	7.39016	1	0.304865	0.295922
GOTERM_BP_DIRECT	GO:1901223~negative regulation of NIK/NF-kappaB signaling	4	0.729927	0.0156505	CYLD, RASSF2, NLRP3, NLRC3	438	18	14566	7.39016	1	0.304865	0.295922
GOTERM_BP_DIRECT	GO:0008360~regulation of cell shape	9	1.64234	0.0167865	SEMA4A, HCK, DIAPH1, RAC2, RHOH, PLEKHO1, ARHGAP15, RND2, CORO1A	438	109	14566	2.74588	1	0.323691	0.314195
GOTERM_CC_DIRECT	GO:0008021~synaptic vesicle	7	1.27737	0.0169083	RAB3B, STX1B, SEPTIN1, RAB3D, PDE4B, STX3, STX11	471	77	17599	3.39683	0.99449	0.271423	0.260744
GOTERM_MF_DIRECT	GO:0001227~transcriptional repressor activity, RNA polymerase II transcription regulatory region sequence-specific binding	13	2.37226	0.0170167	BATF3, ZNF281, LEF1, ZBTB32, PRDM1, BACH1, ETS2, PURB, CUX2, TFEC, IRF8, ZNF217, ATF3	436	216	15760	2.1755	0.999944	0.359242	0.351679
KEGG_PATHWAY	ssc05168:Herpes simplex virus 1 infection	21	3.83212	0.0173085	SLA-DQB1, TNFSF14, SYK, PIK3CD, TAP1, SLA-DMB, CFP, TNF, SLA-DMA, SLA-DOA, C3, SOCS3, IFNG, CCL5, LTA, IKBKE, B2M, TLR2, ZNF783, IFNAR1	312	353	9148	1.74428	0.992065	0.0785976	0.0618566
GOTERM_BP_DIRECT	GO:0019221~cytokine-mediated signaling pathway	9	1.64234	0.0176464	IL1A, CSF3R, IRAK2, IL10RA, STAT4, IRAK3, IL12RB1, JAK3, IFNAR1	438	110	14566	2.72092	1	0.336869	0.326987
GOTERM_BP_DIRECT	GO:0045089~positive regulation of innate immune response	4	0.729927	0.0181791	TASL, TLR8, ADAM8, HAVCR2	438	19	14566	7.0012	1	0.340233	0.330253
GOTERM_BP_DIRECT	GO:0010575~positive regulation of vascular endothelial growth factor production	4	0.729927	0.0181791	C3, IL1A, C5AR1, CYP1B1	438	19	14566	7.0012	1	0.340233	0.330253
KEGG_PATHWAY	ssc04610:Complement and coagulation cascades	8	1.45985	0.0187317	C3, ITGAM, SERPINB2, ITGB2, C5AR1, BDKRB1, C4BPB, A2M	312	80	9148	2.93205	0.994689	0.0836886	0.0658632
KEGG_PATHWAY	ssc04972:Pancreatic secretion	9	1.64234	0.0192161	PLA2G2F, PLA2G2D, PRKCB, RAB3D, ATP2A3, CD38, PLA2G5, ADCY8, PLCB2	312	99	9148	2.6655	0.995368	0.0844897	0.0664937
GOTERM_MF_DIRECT	GO:0003700~transcription factor activity, sequence-specific DNA binding	18	3.28467	0.0198545	EOMES, NFE2, EGR2, ZNF281, PRDM1, IKZF1, CFP, IKZF3, RUNX3, ETS2, RUNX2, NFKB2, IRF4, IRF1, RFX5, STAT4, ATF3, ZNF783	436	354	15760	1.83797	0.999989	0.40052	0.392088
GOTERM_BP_DIRECT	GO:0098586~cellular response to virus	5	0.912409	0.0200733	MMP12, CXCL10, TGFB1, CCL19, IKBKE	438	35	14566	4.75082	1	0.372038	0.361124
GOTERM_MF_DIRECT	GO:0005102~receptor binding	12	2.18978	0.0203773	CD2, PANX1, BLK, STX1B, ZAP70, SYK, TESPA1, CRTAM, NRG1, PIK3AP1, TIGIT, SLA-DOA	436	196	15760	2.21307	0.999992	0.40052	0.392088
GOTERM_CC_DIRECT	GO:0005925~focal adhesion	9	1.64234	0.0206984	HCK, ITGB2, CASS4, LPXN, ITGB7, LCP1, ARHGAP26, SLA-DOA, TNFSF13B	471	127	17599	2.64793	0.998304	0.31565	0.303231
GOTERM_BP_DIRECT	GO:0002224~toll-like receptor signaling pathway	4	0.729927	0.0209208	CD180, PLCG2, TLR8, TLR2	438	20	14566	6.65114	1	0.373506	0.362549
GOTERM_BP_DIRECT	GO:0006959~humoral immune response	6	1.09489	0.0209427	IFNG, SH2D1A, LTA, TNF, CCR2, JCHAIN	438	53	14566	3.7648	1	0.373506	0.362549
GOTERM_BP_DIRECT	GO:0043304~regulation of mast cell degranulation	3	0.547445	0.0223047	BLK, RAC2, UNC13D	438	8	14566	12.4709	1	0.373506	0.362549
GOTERM_BP_DIRECT	GO:0001774~microglial cell activation	3	0.547445	0.0223047	IFNG, C5AR1, TNF	438	8	14566	12.4709	1	0.373506	0.362549
GOTERM_BP_DIRECT	GO:0033089~positive regulation of T cell differentiation in thymus	3	0.547445	0.0223047	ADAM8, IL7R, RASGRP1	438	8	14566	12.4709	1	0.373506	0.362549
GOTERM_BP_DIRECT	GO:0002726~positive regulation of T cell cytokine production	3	0.547445	0.0223047	SASH3, B2M	438	8	14566	12.4709	1	0.373506	0.362549
GOTERM_BP_DIRECT	GO:0048678~response to axon injury	3	0.547445	0.0223047	PLCG2, SARM1, TREM2	438	8	14566	12.4709	1	0.373506	0.362549
GOTERM_BP_DIRECT	GO:0035313~wound healing, spreading of epidermal cells	3	0.547445	0.0223047	MMP12, ACVRL1, HBEGF	438	8	14566	12.4709	1	0.373506	0.362549
GOTERM_BP_DIRECT	GO:0071803~positive regulation of podosome assembly	3	0.547445	0.0223047	CSF2, LCP1, TNF	438	8	14566	12.4709	1	0.373506	0.362549
GOTERM_BP_DIRECT	GO:0042129~regulation of T cell proliferation	3	0.547445	0.0223047	RAC2, CD28, IL27	438	8	14566	12.4709	1	0.373506	0.362549
GOTERM_BP_DIRECT	GO:0071639~positive regulation of monocyte chemotactic protein-1 production	3	0.547445	0.0223047	CD84, SYK, CLEC7A	438	8	14566	12.4709	1	0.373506	0.362549
REACTOME_PATHWAY	R-SSC-8856828~Clathrin-mediated endocytosis	5	0.912409	0.0225405	CD4, CD3G, CBL, CD3D, HBEGF	104	25	2321	4.46346	0.999888	0.377765	0.362616
REACTOME_PATHWAY	R-SSC-6798695~Neutrophil degranulation	12	2.18978	0.0227227	SERPINB10, MMP25, CLEC12A, ARG1, C5AR1, OLR1, PPBP, RETN, B2M, S100A8, CTSC, TLR2	104	127	2321	2.10872	0.999896	0.377765	0.362616
KEGG_PATHWAY	ssc04611:Platelet activation	10	1.82482	0.0230066	VASP, SYK, TBXAS1, PLCG2, PIK3CD, LCP2, ADCY8, PLCB2, RASGRP1, PIK3R5	312	122	9148	2.40332	0.998415	0.0995755	0.0783662
GOTERM_MF_DIRECT	GO:0019901~protein kinase binding	16	2.91971	0.023178	ACVRL1, PFKFB2, SYK, RHOH, IRAK3, RND2, LAX1, RELB, CYLD, STX1B, NR4A3, LCK, RAC2, CD226, SKAP1, BCL2L14	436	306	15760	1.89003	0.999998	0.440382	0.431111
UP_KW_MOLECULAR_FUNCTION	KW-0344~Guanine-nucleotide releasing factor	6	1.09489	0.0232217	DOCK10, VAV3, DOCK8, DENND3, DOCK2, RASGRP1	261	58	9232	3.65914	0.772413	0.298868	0.294198
UP_KW_MOLECULAR_FUNCTION	KW-0358~Heparin-binding	5	0.912409	0.0233491	NRP2, CCL8, LIPG, ADA2, HBEGF	261	39	9232	4.53483	0.774275	0.298868	0.294198
GOTERM_BP_DIRECT	GO:0090023~positive regulation of neutrophil chemotaxis	4	0.729927	0.0238763	RIPOR2, C5AR1, RAC2, CCL19	438	21	14566	6.33442	1	0.39293	0.381403
GOTERM_BP_DIRECT	GO:0045662~negative regulation of myoblast differentiation	4	0.729927	0.0238763	CXCL10, TGFB1, CCL17, TNF	438	21	14566	6.33442	1	0.39293	0.381403
GOTERM_BP_DIRECT	GO:0042981~regulation of apoptotic process	9	1.64234	0.0245699	CXCL10, CASP1, TNFAIP8L1, CIDEB, TNFAIP8L2, JAK3, IKZF3, BCL2L14, CARD11	438	117	14566	2.55813	1	0.400888	0.389128
GOTERM_BP_DIRECT	GO:0042127~regulation of cell proliferation	8	1.45985	0.0252975	CXCL10, CXCL9, TGFB1, KSR1, TNFRSF9, STAT4, PRDM1, JUNB	438	96	14566	2.77131	1	0.409262	0.397256
KEGG_PATHWAY	ssc05162:Measles	11	2.0073	0.025918	IL1A, CD28, PIK3CD, CD3G, CD3E, CD3D, JAK3, IKBKE, SLAMF1, IFNAR1, TLR2	312	145	9148	2.22431	0.999307	0.110451	0.086925
GOTERM_CC_DIRECT	GO:0005769~early endosome	10	1.82482	0.0261917	NTRK1, SLA-DQB1, PARM1, INPP5F, LIPG, CORO1A, CD22, IGF2R, HAVCR2, FGD2	471	158	17599	2.36488	0.999695	0.380403	0.365437
KEGG_PATHWAY	ssc04928:Parathyroid hormone synthesis, secretion and action	9	1.64234	0.0263296	MMP25, CREB3L3, PRKCB, SP1, PDE4B, ADCY8, PLCB2, RUNX2, HBEGF	312	105	9148	2.51319	0.999383	0.110505	0.0869675
KEGG_PATHWAY	ssc05161:Hepatitis B	12	2.18978	0.0270382	EGR2, TGFB1, CXCL8, CREB3L3, PRKCB, STAT4, PIK3CD, JAK3, TNF, IKBKE, IFNAR1, TLR2	312	167	9148	2.10686	0.999496	0.111785	0.087975
GOTERM_BP_DIRECT	GO:0002230~positive regulation of defense response to virus by host	4	0.729927	0.0270454	IL23R, IL27, PTPN22, IL12RB1	438	22	14566	6.04649	1	0.429373	0.416778
GOTERM_BP_DIRECT	GO:0001817~regulation of cytokine production	7	1.27737	0.0279428	TLR8, UBASH3A, TLR2	438	77	14566	3.02325	1	0.429373	0.416778
GOTERM_BP_DIRECT	GO:0030101~natural killer cell activation	3	0.547445	0.0281151	CD2, KLRK1, RASGRP1	438	9	14566	11.0852	1	0.429373	0.416778
GOTERM_BP_DIRECT	GO:1900121~negative regulation of receptor binding	3	0.547445	0.0281151	ATP2A3, B2M	438	9	14566	11.0852	1	0.429373	0.416778
GOTERM_BP_DIRECT	GO:0045580~regulation of T cell differentiation	3	0.547445	0.0281151	CRTAM, CARD11, CCR2	438	9	14566	11.0852	1	0.429373	0.416778
GOTERM_BP_DIRECT	GO:0050860~negative regulation of T cell receptor signaling pathway	3	0.547445	0.0281151	PVRIG, SH2D1A, UBASH3A	438	9	14566	11.0852	1	0.429373	0.416778
GOTERM_BP_DIRECT	GO:0042119~neutrophil activation	3	0.547445	0.0281151	CXCL8, IL18RAP, AMCF-II	438	9	14566	11.0852	1	0.429373	0.416778
KEGG_PATHWAY	ssc04015:Rap1 signaling pathway	14	2.55474	0.029879	VASP, VAV3, FYB1, ITGAM, PRKCB, ITGB2, PIK3CD, ADCY8, ITGAL, IGF1R, RAC2, LCP2, PLCB2, SKAP1	312	213	9148	1.92717	0.999776	0.121713	0.0957885
GOTERM_BP_DIRECT	GO:0017157~regulation of exocytosis	4	0.729927	0.0304274	RAB3B, STX1B, SEPTIN1, RAB3D	438	23	14566	5.7836	1	0.461	0.447476
UP_KW_BIOLOGICAL_PROCESS	KW-0524~Neurogenesis	5	0.912409	0.0309553	NTRK1, SEMA4A, SEMA7A, SEMA4B, SARM1	134	55	6121	4.15265	0.857663	0.239903	0.228295
GOTERM_BP_DIRECT	GO:0006919~activation of cysteine-type endopeptidase activity involved in apoptotic process	5	0.912409	0.031194	TNFSF15, LCK, XDH, TNF, S100A8	438	40	14566	4.15696	1	0.468893	0.455138
GOTERM_CC_DIRECT	GO:0005856~cytoskeleton	15	2.73723	0.0315765	VASP, RIPOR2, SEPTIN1, RHOH, SEPTIN3, ARHGAP26, RND2, CORO1A, FGD2, FGD3, CNN2, CASS4, RAC2, LPXN, JAK3	471	300	17599	1.86826	0.999944	0.437765	0.420542
KEGG_PATHWAY	ssc04066:HIF-1 signaling pathway	9	1.64234	0.0319829	HK3, EGLN3, GP91-PHOX, IFNG, PRKCB, PLCG2, PIK3CD, TIMP1, IGF1R	312	109	9148	2.42096	0.999877	0.128395	0.101047
GOTERM_BP_DIRECT	GO:0061844~antimicrobial humoral immune response mediated by antimicrobial peptide	5	0.912409	0.0337754	CXCL10, CXCL9, CXCL8, AMCF-II, PPBP	438	41	14566	4.05557	1	0.487239	0.472946
GOTERM_BP_DIRECT	GO:0071407~cellular response to organic cyclic compound	4	0.729927	0.034021	P2RY13, TGFB1, CYP1B1, TNF	438	24	14566	5.54262	1	0.487239	0.472946
GOTERM_BP_DIRECT	GO:0007259~JAK-STAT cascade	4	0.729927	0.034021	SOCS3, CSF2, STAT4, CSF2RB	438	24	14566	5.54262	1	0.487239	0.472946
GOTERM_BP_DIRECT	GO:0035025~positive regulation of Rho protein signal transduction	4	0.729927	0.034021	GPR174, P2RY10, GPR35, GPR18	438	24	14566	5.54262	1	0.487239	0.472946
GOTERM_BP_DIRECT	GO:0045860~positive regulation of protein kinase activity	4	0.729927	0.034021	CD4, RASSF2, LCP2, CCL19	438	24	14566	5.54262	1	0.487239	0.472946
GOTERM_BP_DIRECT	GO:0030316~osteoclast differentiation	4	0.729927	0.034021	TGFB1, TREM2, JUNB, TNF	438	24	14566	5.54262	1	0.487239	0.472946
UP_KW_MOLECULAR_FUNCTION	KW-0009~Actin-binding	10	1.82482	0.0344213	VASP, CNN2, MYO1E, SPTBN5, MARCKSL1, SCIN, MICAL2, PHACTR1, LCP1, MYO1G	261	158	9232	2.23871	0.889942	0.367161	0.361424
GOTERM_CC_DIRECT	GO:0008305~integrin complex	4	0.729927	0.0344339	ITGAM, ITGB2, ITGB7, ITGAL	471	27	17599	5.53558	0.999977	0.456624	0.438658
GOTERM_BP_DIRECT	GO:0034116~positive regulation of heterotypic cell-cell adhesion	3	0.547445	0.0344564	LCK, TNF, SKAP1	438	10	14566	9.97671	1	0.487239	0.472946
GOTERM_BP_DIRECT	GO:0019885~antigen processing and presentation of endogenous peptide antigen via MHC class I	3	0.547445	0.0344564	TAP1, B2M	438	10	14566	9.97671	1	0.487239	0.472946
GOTERM_MF_DIRECT	GO:0047498~calcium-dependent phospholipase A2 activity	3	0.547445	0.0354539	PLA2G2F, PLA2G2D, PLA2G5	436	11	15760	9.85822	1	0.651894	0.63817
GOTERM_MF_DIRECT	GO:0097110~scaffold protein binding	5	0.912409	0.0375721	CD163, SYK, PLCG2, TREM2, TREM1	436	46	15760	3.929	1	0.669252	0.655163
GOTERM_BP_DIRECT	GO:0008630~intrinsic apoptotic signaling pathway in response to DNA damage	4	0.729927	0.0378242	BCL2A1, PRKDC, TNF, IKBKE	438	25	14566	5.32091	1	0.523235	0.507886
GOTERM_BP_DIRECT	GO:0051482~positive regulation of cytosolic calcium ion concentration involved in phospholipase C-activating G-protein coupled signaling pathway	4	0.729927	0.0378242	GPR174, P2RY10, GPR35, GPR18	438	25	14566	5.32091	1	0.523235	0.507886
GOTERM_BP_DIRECT	GO:0014065~phosphatidylinositol 3-kinase signaling	4	0.729927	0.0378242	CSF2, PIK3CD, NYAP2, PIK3R5	438	25	14566	5.32091	1	0.523235	0.507886
GOTERM_BP_DIRECT	GO:0007186~G-protein coupled receptor signaling pathway	13	2.37226	0.0391235	P2RY13, CCL22, PTAFR, PIK3R5, PREX1, CCL8, CCL5, CCRL2, GPR171, RAC2, BDKRB1, RGS8, CCL17	438	225	14566	1.92144	1	0.537315	0.521553
GOTERM_CC_DIRECT	GO:0019774~proteasome core complex, beta-subunit complex	3	0.547445	0.0393513	PSMB10, PSMB8, PSMB9	471	12	17599	9.3413	0.999995	0.50009	0.480414
GOTERM_BP_DIRECT	GO:0030183~B cell differentiation	6	1.09489	0.0403483	NTRK1, CD79A, CD40LG, JAK3, CARD11, TNFSF13B	438	63	14566	3.16721	1	0.543627	0.52768
GOTERM_BP_DIRECT	GO:0043537~negative regulation of blood vessel endothelial cell migration	3	0.547445	0.0412917	ACVRL1, TGFB1, TNF	438	11	14566	9.06974	1	0.543627	0.52768
GOTERM_BP_DIRECT	GO:0010820~positive regulation of T cell chemotaxis	3	0.547445	0.0412917	TNFSF14, CCL5, CCR2	438	11	14566	9.06974	1	0.543627	0.52768
GOTERM_BP_DIRECT	GO:0051044~positive regulation of membrane protein ectodomain proteolysis	3	0.547445	0.0412917	IFNG, ADAM8, TNF	438	11	14566	9.06974	1	0.543627	0.52768
GOTERM_BP_DIRECT	GO:0007159~leukocyte cell-cell adhesion	3	0.547445	0.0412917	SYK, OLR1, ICAM1	438	11	14566	9.06974	1	0.543627	0.52768
GOTERM_BP_DIRECT	GO:2000353~positive regulation of endothelial cell apoptotic process	3	0.547445	0.0412917	CD40, CD40LG, TNF	438	11	14566	9.06974	1	0.543627	0.52768
KEGG_PATHWAY	ssc00590:Arachidonic acid metabolism	7	1.27737	0.0417815	PLA2G2F, PLA2G2D, CYP2J34, TBXAS1, PLA2G5, PTGS2, PTGES	312	75	9148	2.73658	0.999993	0.165335	0.130119
GOTERM_MF_DIRECT	GO:0043548~phosphatidylinositol 3-kinase binding	3	0.547445	0.0417816	LCK, CORO1A, IGF1R	436	12	15760	9.0367	1	0.721682	0.706489
GOTERM_BP_DIRECT	GO:0032720~negative regulation of tumor necrosis factor production	6	1.09489	0.0427348	NLRC3, IRAK3, PTPN22, GPR18, HAVCR2, SLAMF1	438	64	14566	3.11772	1	0.558772	0.542381
KEGG_PATHWAY	ssc04370:VEGF signaling pathway	6	1.09489	0.0436718	PRKCB, SH2D2A, RAC2, PLCG2, PIK3CD, PTGS2	312	57	9148	3.08637	0.999996	0.170381	0.134091
GOTERM_BP_DIRECT	GO:0030335~positive regulation of cell migration	9	1.64234	0.045359	SEMA4A, TGFB1, GPNMB, CLEC7A, SEMA4B, LEF1, CASS4, CORO1A, IGF1R	438	132	14566	2.26743	1	0.589049	0.57177
GOTERM_MF_DIRECT	GO:0017017~MAP kinase tyrosine/serine/threonine phosphatase activity	3	0.547445	0.0484947	DUSP5, DUSP2, DUSP16	436	13	15760	8.34157	1	0.795704	0.778952
GOTERM_BP_DIRECT	GO:0048566~embryonic digestive tract development	3	0.547445	0.0485859	CXCL8, TNF, STRA6	438	12	14566	8.31393	1	0.610201	0.592301
GOTERM_BP_DIRECT	GO:0032693~negative regulation of interleukin-10 production	3	0.547445	0.0485859	IL23R, PDCD1LG2, IDO1	438	12	14566	8.31393	1	0.610201	0.592301
GOTERM_BP_DIRECT	GO:0002232~leukocyte chemotaxis involved in inflammatory response	3	0.547445	0.0485859	SLAMF8, FFAR2, SLAMF1	438	12	14566	8.31393	1	0.610201	0.592301
GOTERM_BP_DIRECT	GO:1902004~positive regulation of beta-amyloid formation	3	0.547445	0.0485859	IFNG, SP1, TNF	438	12	14566	8.31393	1	0.610201	0.592301
GOTERM_BP_DIRECT	GO:0031629~synaptic vesicle fusion to presynaptic active zone membrane	3	0.547445	0.0485859	STX1B, STX3, STX11	438	12	14566	8.31393	1	0.610201	0.592301
UP_KW_CELLULAR_COMPONENT	KW-0490~MHC I	2	0.364964	0.0525752	B2M	339	2	12687	37.4248	0.779579	0.490702	0.490702
GOTERM_CC_DIRECT	GO:0042612~MHC class I protein complex	2	0.364964	0.0527004	B2M	471	2	17599	37.3652	1	0.618216	0.593893
GOTERM_CC_DIRECT	GO:0072536~interleukin-23 receptor complex	2	0.364964	0.0527004	IL23R, IL12RB1	471	2	17599	37.3652	1	0.618216	0.593893
GOTERM_BP_DIRECT	GO:0046330~positive regulation of JNK cascade	6	1.09489	0.0531159	RASSF2, NCF1, CCL19, TNF, RASGRP1, SLAMF1	438	68	14566	2.93433	1	0.648453	0.629431
GOTERM_BP_DIRECT	GO:0016042~lipid catabolic process	6	1.09489	0.0531159	PLA2G2F, PLA2G2D, LIPG, PLA2G5, PLCB2, PLA2G7	438	68	14566	2.93433	1	0.648453	0.629431
GOTERM_MF_DIRECT	GO:0042019~interleukin-23 binding	2	0.364964	0.0544429	IL23R, IL12RB1	436	2	15760	36.1468	1	0.795704	0.778952
GOTERM_MF_DIRECT	GO:0032036~myosin heavy chain binding	2	0.364964	0.0544429	MYBPC3, CORO1A	436	2	15760	36.1468	1	0.795704	0.778952
GOTERM_MF_DIRECT	GO:0071791~chemokine (C-C motif) ligand 5 binding	2	0.364964	0.0544429	CCR1, CCR5	436	2	15760	36.1468	1	0.795704	0.778952
GOTERM_MF_DIRECT	GO:0042020~interleukin-23 receptor activity	2	0.364964	0.0544429	IL23R, IL12RB1	436	2	15760	36.1468	1	0.795704	0.778952
GOTERM_MF_DIRECT	GO:0001872~(1->3)-beta-D-glucan binding	2	0.364964	0.0544429	CLEC7A, PTX3	436	2	15760	36.1468	1	0.795704	0.778952
GOTERM_BP_DIRECT	GO:0007163~establishment or maintenance of cell polarity	4	0.729927	0.0550806	RAC2, RHOH, CD3G, RND2	438	29	14566	4.58699	1	0.648453	0.629431
GOTERM_BP_DIRECT	GO:0032722~positive regulation of chemokine production	4	0.729927	0.0550806	IFNG, FFAR2, HAVCR2, TLR2	438	29	14566	4.58699	1	0.648453	0.629431
GOTERM_BP_DIRECT	GO:0050727~regulation of inflammatory response	5	0.912409	0.0552331	CYLD, IL1RL2, AKNA, CASP1, PIK3AP1	438	48	14566	3.46414	1	0.648453	0.629431
GOTERM_CC_DIRECT	GO:0030424~axon	10	1.82482	0.055872	NTRK1, STX1B, NRP2, INPP5F, STXBP1, KCNA3, SARM1, DIP2B, ADCY8, CORO1A	471	182	17599	2.05303	1	0.631147	0.606315
GOTERM_BP_DIRECT	GO:0046579~positive regulation of Ras protein signal transduction	3	0.547445	0.0563054	NTRK1, RASGEF1A, RASGRP1	438	13	14566	7.67439	1	0.648453	0.629431
GOTERM_BP_DIRECT	GO:0045780~positive regulation of bone resorption	3	0.547445	0.0563054	SYK, ADAM8, OSCAR	438	13	14566	7.67439	1	0.648453	0.629431
GOTERM_BP_DIRECT	GO:0030865~cortical cytoskeleton organization	3	0.547445	0.0563054	RAC2, RHOH, RND2	438	13	14566	7.67439	1	0.648453	0.629431
GOTERM_BP_DIRECT	GO:0030099~myeloid cell differentiation	3	0.547445	0.0563054	CSF2, IRF8, PRKX	438	13	14566	7.67439	1	0.648453	0.629431
REACTOME_PATHWAY	R-SSC-451927~Interleukin-2 family signaling	3	0.547445	0.0572723	CSF2, STAT4, JAK3	104	9	2321	7.4391	1	0.891416	0.85567
REACTOME_PATHWAY	R-SSC-449147~Signaling by Interleukins	8	1.45985	0.0580872	IL1A, CD4, CSF2, IL10RA, STAT4, CBL, JAK3, PSMB9	104	79	2321	2.25998	1	0.891416	0.85567
GOTERM_BP_DIRECT	GO:0043406~positive regulation of MAP kinase activity	5	0.912409	0.0587802	CD40, TGFB1, ADAM8, RASGRP1, PIK3R5	438	49	14566	3.39344	1	0.648453	0.629431
GOTERM_BP_DIRECT	GO:0030888~regulation of B cell proliferation	2	0.364964	0.0591047	MZB1, IKZF3	438	2	14566	33.2557	1	0.648453	0.629431
GOTERM_BP_DIRECT	GO:0002876~positive regulation of chronic inflammatory response to antigenic stimulus	2	0.364964	0.0591047	LTA, TNF	438	2	14566	33.2557	1	0.648453	0.629431
GOTERM_BP_DIRECT	GO:0060559~positive regulation of calcidiol 1-monooxygenase activity	2	0.364964	0.0591047	IFNG, TNF	438	2	14566	33.2557	1	0.648453	0.629431
GOTERM_BP_DIRECT	GO:0070665~positive regulation of leukocyte proliferation	2	0.364964	0.0591047	CSF2, CSF2RB	438	2	14566	33.2557	1	0.648453	0.629431
GOTERM_BP_DIRECT	GO:0046649~lymphocyte activation	2	0.364964	0.0591047	LAX1, SLAMF1	438	2	14566	33.2557	1	0.648453	0.629431
GOTERM_BP_DIRECT	GO:0002474~antigen processing and presentation of peptide antigen via MHC class I	2	0.364964	0.0591047	B2M	438	2	14566	33.2557	1	0.648453	0.629431
GOTERM_BP_DIRECT	GO:2000309~positive regulation of tumor necrosis factor (ligand) superfamily member 11 production	2	0.364964	0.0591047	IFNG, ADAM8	438	2	14566	33.2557	1	0.648453	0.629431
GOTERM_BP_DIRECT	GO:0043242~negative regulation of protein complex disassembly	2	0.364964	0.0591047	IRAK3, TNF	438	2	14566	33.2557	1	0.648453	0.629431
GOTERM_BP_DIRECT	GO:0002361~CD4-positive, CD25-positive, alpha-beta regulatory T cell differentiation	2	0.364964	0.0591047	PLA2G2D, FUT7	438	2	14566	33.2557	1	0.648453	0.629431
GOTERM_BP_DIRECT	GO:0071663~positive regulation of granzyme B production	2	0.364964	0.0591047	PTPN22, CD244	438	2	14566	33.2557	1	0.648453	0.629431
GOTERM_BP_DIRECT	GO:0060557~positive regulation of vitamin D biosynthetic process	2	0.364964	0.0591047	IFNG, TNF	438	2	14566	33.2557	1	0.648453	0.629431
GOTERM_BP_DIRECT	GO:2000978~negative regulation of forebrain neuron differentiation	2	0.364964	0.0591047	B2M	438	2	14566	33.2557	1	0.648453	0.629431
GOTERM_BP_DIRECT	GO:0030890~positive regulation of B cell proliferation	4	0.729927	0.0598886	SASH3, CD40, CARD11, TNFSF13B	438	30	14566	4.43409	1	0.653299	0.634134
GOTERM_BP_DIRECT	GO:0010629~negative regulation of gene expression	10	1.82482	0.0608754	CCR1, ACVRL1, TGFB1, SFRP2, CXCL8, ID2, ZNF281, SFMBT2, PRDM1, XDH	438	165	14566	2.0155	1	0.660291	0.640921
UP_KW_MOLECULAR_FUNCTION	KW-0829~Tyrosine-protein kinase	5	0.912409	0.0614873	NTRK1, SYK, FLT3, MERTK, IGF1R	261	53	9232	3.33695	0.981646	0.491898	0.484213
UP_KW_MOLECULAR_FUNCTION	KW-0401~Integrin	5	0.912409	0.0614873	ITGAM, ITGB2, ITGB7, ADAM8, ITGAL	261	53	9232	3.33695	0.981646	0.491898	0.484213
GOTERM_MF_DIRECT	GO:0004298~threonine-type endopeptidase activity	3	0.547445	0.0629745	PSMB10, PSMB8, PSMB9	436	15	15760	7.22936	1	0.897387	0.878495
GOTERM_BP_DIRECT	GO:0050901~leukocyte tethering or rolling	3	0.547445	0.0644181	SELL, ITGB7, TNF	438	14	14566	7.12622	1	0.685898	0.665777
GOTERM_BP_DIRECT	GO:0030225~macrophage differentiation	3	0.547445	0.0644181	CD4, CSF2, IFNG	438	14	14566	7.12622	1	0.685898	0.665777
GOTERM_BP_DIRECT	GO:0050862~positive regulation of T cell receptor signaling pathway	3	0.547445	0.0644181	TESPA1, CD226, CARD11	438	14	14566	7.12622	1	0.685898	0.665777
GOTERM_BP_DIRECT	GO:0001525~angiogenesis	8	1.45985	0.0646735	ACVRL1, NRP2, CCL8, SYK, CXCR3, CYP1B1, PRKX, ADAM8	438	118	14566	2.25462	1	0.685898	0.665777
GOTERM_CC_DIRECT	GO:0005764~lysosome	10	1.82482	0.0674962	HCK, MARCHF1, NAAA, EPG5, TLR8, CST7, UNC13D, CTSS, CTSC, IFNAR1	471	189	17599	1.97699	1	0.735226	0.706299
GOTERM_MF_DIRECT	GO:0003823~antigen binding	3	0.547445	0.0706925	CD40, TGFB1, CD48	436	16	15760	6.77752	1	0.972032	0.951568
UP_KW_MOLECULAR_FUNCTION	KW-0378~Hydrolase	46	8.39416	0.0727546	PFKFB2, TMPRSS6, CHD7, PTPRO, PLA2G5, AOAH, SAMHD1, DUSP16, PLA2G7, CTSS, ZC3H12D, IL1RL2, MMP25, IL18RAP, ERMP1, LIPG, CASP1, PDE4B, PLCG2, ARSI, CD38, CTSC, CPA4, PLA2G2F, DUSP5, PTPN1, DUSP2, PLA2G2D, ENTPD1, ARG1, GZMA, ADA2, AMPD3, LYZ, PSMB8, PSMB9, MMP12, GZMK, CYLD, PTPRE, PTPRC, XPNPEP2, NAAA, SARM1, FBP1, PLCB2	261	1291	9232	1.26034	0.991424	0.517366	0.509282
GOTERM_BP_DIRECT	GO:0048535~lymph node development	3	0.547445	0.0728938	TGFB1, LTA, IL7R	438	15	14566	6.65114	1	0.765443	0.742989
GOTERM_BP_DIRECT	GO:0030154~cell differentiation	16	2.91971	0.0729757	BLK, NTRK1, SEMA4A, SEMA7A, SYK, FLT3, SEMA4B, NRG1, ETS2, SLA-DOA, PURB, ZAP70, KLRK1, ID2, SARM1, ITGB7	438	330	14566	1.6124	1	0.765443	0.742989
GOTERM_BP_DIRECT	GO:0032496~response to lipopolysaccharide	5	0.912409	0.0741444	IL23R, IRAK3, S100A8, IFNAR1, IDO1	438	53	14566	3.13733	1	0.773452	0.750763
KEGG_PATHWAY	ssc00565:Ether lipid metabolism	5	0.912409	0.0746535	PLA2G2F, PLA2G2D, LPCAT2, PLA2G5, PLA2G7	312	47	9148	3.1192	1	0.276958	0.217967
KEGG_PATHWAY	ssc00380:Tryptophan metabolism	5	0.912409	0.0746535	IL4I1, DDC, CYP1B1, KMO, IDO1	312	47	9148	3.1192	1	0.276958	0.217967
KEGG_PATHWAY	ssc04973:Carbohydrate digestion and absorption	5	0.912409	0.0746535	HK3, PRKCB, PIK3CD, SLC2A5, PLCB2	312	47	9148	3.1192	1	0.276958	0.217967
KEGG_PATHWAY	ssc04621:NOD-like receptor signaling pathway	11	2.0073	0.0749887	PANX1, NLRP12, CXCL8, GP91-PHOX, CCL5, CASP1, NLRP3, PLCB2, TNF, IKBKE, IFNAR1	312	175	9148	1.843	1	0.276958	0.217967
GOTERM_BP_DIRECT	GO:0032731~positive regulation of interleukin-1 beta production	4	0.729927	0.0754322	PANX1, CLEC7A, CASP1, TNF	438	33	14566	4.03099	1	0.782609	0.759652
KEGG_PATHWAY	ssc04750:Inflammatory mediator regulation of TRP channels	8	1.45985	0.0775791	NTRK1, CYP2J34, PRKCB, PLCG2, BDKRB1, PIK3CD, ADCY8, PLCB2	312	109	9148	2.15196	1	0.282755	0.222529
GOTERM_BP_DIRECT	GO:0051607~defense response to virus	9	1.64234	0.0776012	CD40, CXCL9, IFNG, IRF1, PRF1, TLR8, SAMHD1, UNC13D, TLR2	438	148	14566	2.02231	1	0.797731	0.77433
GOTERM_BP_DIRECT	GO:0051897~positive regulation of protein kinase B signaling	6	1.09489	0.0778921	TGFB1, ADAM8, CCL19, TNF, PIK3R5, HBEGF	438	76	14566	2.62545	1	0.797731	0.77433
GOTERM_CC_DIRECT	GO:0019815~B cell receptor complex	2	0.364964	0.0780019	CD79A, SYK	471	3	17599	24.9101	1	0.774951	0.744461
GOTERM_CC_DIRECT	GO:0030526~granulocyte macrophage colony-stimulating factor receptor complex	2	0.364964	0.0780019	CSF2, CSF2RB	471	3	17599	24.9101	1	0.774951	0.744461
GOTERM_CC_DIRECT	GO:0043231~intracellular membrane-bounded organelle	11	2.0073	0.0787655	CD40, CD84, CSF2, GM2A, CYP2D6, CYP1B1, NLRC3, AOAH, RUNDC3A, IGF1R, TNFSF13B	471	224	17599	1.8349	1	0.774951	0.744461
GOTERM_MF_DIRECT	GO:0048248~CXCR3 chemokine receptor binding	2	0.364964	0.080545	CXCL10, CXCL9	436	3	15760	24.0979	1	0.972032	0.951568
GOTERM_MF_DIRECT	GO:0031727~CCR2 chemokine receptor binding	2	0.364964	0.080545	CCL8, CCR2	436	3	15760	24.0979	1	0.972032	0.951568
GOTERM_MF_DIRECT	GO:0035717~chemokine (C-C motif) ligand 7 binding	2	0.364964	0.080545	CCR1, CCR2	436	3	15760	24.0979	1	0.972032	0.951568
GOTERM_MF_DIRECT	GO:0022829~wide pore channel activity	2	0.364964	0.080545	PANX1, PRF1	436	3	15760	24.0979	1	0.972032	0.951568
GOTERM_MF_DIRECT	GO:0003941~L-serine ammonia-lyase activity	2	0.364964	0.080545	SDS, SDSL	436	3	15760	24.0979	1	0.972032	0.951568
KEGG_PATHWAY	ssc04931:Insulin resistance	8	1.45985	0.0805736	SOCS3, PTPN1, CREB3L3, PRKCB, RPS6KA1, PIK3CD, TNF, PCK2	312	110	9148	2.1324	1	0.289856	0.228117
UP_KW_BIOLOGICAL_PROCESS	KW-0879~Wnt signaling pathway	4	0.729927	0.0814923	CYLD, SFRP2, LEF1, TCF7	134	47	6121	3.88758	0.994858	0.561392	0.534227
GOTERM_BP_DIRECT	GO:0045597~positive regulation of cell differentiation	3	0.547445	0.0817034	SOCS3, SLC6A6, JUNB	438	16	14566	6.23545	1	0.797731	0.77433
GOTERM_BP_DIRECT	GO:0031589~cell-substrate adhesion	3	0.547445	0.0817034	PRKX, CORO1A, MYO1G	438	16	14566	6.23545	1	0.797731	0.77433
GOTERM_CC_DIRECT	GO:0005884~actin filament	5	0.912409	0.0836943	CNN2, HCK, RAC2, LCP1, CORO1A	471	62	17599	3.01332	1	0.797712	0.766326
GOTERM_MF_DIRECT	GO:0005524~ATP binding	47	8.57664	0.0839395	ACVRL1, BLK, PFKFB2, CIITA, PNCK, ATP8A1, FLT3, MAST3, PRKDC, CHD7, ATP10D, ATP2A3, PRKX, ADCY8, IGF1R, STK10, HK3, IRAK2, RPS6KA1, PIM1, MAP3K8, PLXNC1, JAK3, IKBKE, NTRK1, MAP4K1, ATP8B4, ENTPD1, KSR1, SYK, PRKCB, MATK, TAP1, IRAK3, MERTK, RUNX3, RUNX2, HIPK2, FGR, MYO1E, HCK, ZAP70, LCK, ATP6V1B2, ALPK1, MYO1G	436	1356	15760	1.25288	1	0.972032	0.951568
GOTERM_BP_DIRECT	GO:0071260~cellular response to mechanical stimulus	4	0.729927	0.0866801	RIPOR2, CD40, TNFSF14, IRF1	438	35	14566	3.80065	1	0.797731	0.77433
GOTERM_MF_DIRECT	GO:0071949~FAD binding	4	0.729927	0.086682	STEAP4, MICAL2, KMO, XDH	436	38	15760	3.80493	1	0.972032	0.951568
KEGG_PATHWAY	ssc04217:Necroptosis	10	1.82482	0.0869311	IL1A, CYLD, GP91-PHOX, IFNG, CASP1, STAT4, NLRP3, JAK3, TNF, IFNAR1	312	157	9148	1.86755	1	0.308717	0.242961
GOTERM_MF_DIRECT	GO:0043325~phosphatidylinositol-3,4-bisphosphate binding	3	0.547445	0.0869712	NCF1, PLEK, MYO1G	436	18	15760	6.02446	1	0.972032	0.951568
GOTERM_MF_DIRECT	GO:0043027~cysteine-type endopeptidase inhibitor activity involved in apoptotic process	3	0.547445	0.0869712	TNFSF14, RPS6KA1, SERPINB9	436	18	15760	6.02446	1	0.972032	0.951568
GOTERM_MF_DIRECT	GO:0004435~phosphatidylinositol phospholipase C activity	3	0.547445	0.0869712	CCR1, PLCG2, PLCB2	436	18	15760	6.02446	1	0.972032	0.951568
REACTOME_PATHWAY	R-SSC-5673001~RAF/MAP kinase cascade	7	1.27737	0.0872052	DUSP5, CSF2, RASGEF1A, KSR1, JAK3, HBEGF, PSMB9	104	70	2321	2.23173	1	1	0.962312
GOTERM_BP_DIRECT	GO:0034756~regulation of iron ion transport	2	0.364964	0.0873367	B2M	438	3	14566	22.1705	1	0.797731	0.77433
GOTERM_BP_DIRECT	GO:0071727~cellular response to triacyl bacterial lipopeptide	2	0.364964	0.0873367	CD14, TLR2	438	3	14566	22.1705	1	0.797731	0.77433
GOTERM_BP_DIRECT	GO:0071226~cellular response to molecule of fungal origin	2	0.364964	0.0873367	SYK, CLEC7A	438	3	14566	22.1705	1	0.797731	0.77433
GOTERM_BP_DIRECT	GO:1900226~negative regulation of NLRP3 inflammasome complex assembly	2	0.364964	0.0873367	NLRC3, TREM2	438	3	14566	22.1705	1	0.797731	0.77433
GOTERM_BP_DIRECT	GO:0045588~positive regulation of gamma-delta T cell differentiation	2	0.364964	0.0873367	SYK, LEF1	438	3	14566	22.1705	1	0.797731	0.77433
GOTERM_BP_DIRECT	GO:0098967~exocytic insertion of neurotransmitter receptor to postsynaptic membrane	2	0.364964	0.0873367	STX1B, STX3	438	3	14566	22.1705	1	0.797731	0.77433
GOTERM_BP_DIRECT	GO:1904434~positive regulation of ferrous iron binding	2	0.364964	0.0873367	B2M	438	3	14566	22.1705	1	0.797731	0.77433
GOTERM_BP_DIRECT	GO:1904437~positive regulation of transferrin receptor binding	2	0.364964	0.0873367	B2M	438	3	14566	22.1705	1	0.797731	0.77433
GOTERM_BP_DIRECT	GO:0035234~ectopic germ cell programmed cell death	2	0.364964	0.0873367	IL1A, PRKDC	438	3	14566	22.1705	1	0.797731	0.77433
GOTERM_BP_DIRECT	GO:0043366~beta selection	2	0.364964	0.0873367	ZAP70, SYK	438	3	14566	22.1705	1	0.797731	0.77433
GOTERM_BP_DIRECT	GO:0002366~leukocyte activation involved in immune response	2	0.364964	0.0873367	SYK, CLEC7A	438	3	14566	22.1705	1	0.797731	0.77433
GOTERM_BP_DIRECT	GO:0002752~cell surface pattern recognition receptor signaling pathway	2	0.364964	0.0873367	CLEC7A, FFAR2	438	3	14566	22.1705	1	0.797731	0.77433
GOTERM_BP_DIRECT	GO:0071396~cellular response to lipid	2	0.364964	0.0873367	SYK, TREM2	438	3	14566	22.1705	1	0.797731	0.77433
GOTERM_BP_DIRECT	GO:0030223~neutrophil differentiation	2	0.364964	0.0873367	CSF2, LEF1	438	3	14566	22.1705	1	0.797731	0.77433
GOTERM_BP_DIRECT	GO:0010828~positive regulation of glucose transport	2	0.364964	0.0873367	C3, NR4A3	438	3	14566	22.1705	1	0.797731	0.77433
GOTERM_BP_DIRECT	GO:0002316~follicular B cell differentiation	2	0.364964	0.0873367	PLCG2, IRF8	438	3	14566	22.1705	1	0.797731	0.77433
GOTERM_BP_DIRECT	GO:0002685~regulation of leukocyte migration	2	0.364964	0.0873367	CXCR3, PTPN22	438	3	14566	22.1705	1	0.797731	0.77433
GOTERM_BP_DIRECT	GO:0038157~granulocyte-macrophage colony-stimulating factor signaling pathway	2	0.364964	0.0873367	CSF2, CSF2RB	438	3	14566	22.1705	1	0.797731	0.77433
GOTERM_BP_DIRECT	GO:0090265~positive regulation of immune complex clearance by monocytes and macrophages	2	0.364964	0.0873367	PLA2G5, CCR2	438	3	14566	22.1705	1	0.797731	0.77433
GOTERM_BP_DIRECT	GO:0002277~myeloid dendritic cell activation involved in immune response	2	0.364964	0.0873367	DOCK2, SLAMF1	438	3	14566	22.1705	1	0.797731	0.77433
UP_KW_MOLECULAR_FUNCTION	KW-0339~Growth factor	6	1.09489	0.0878178	TGFB1, CSF2, NRG1, PPBP, TIMP1, HBEGF	261	84	9232	2.52655	0.996944	0.562034	0.553252
GOTERM_BP_DIRECT	GO:0045893~positive regulation of transcription, DNA-templated	12	2.18978	0.0884866	EGR2, CD4, TGFB1, NCF1, ID2, IRF1, NSD1, ZNF281, RPS6KA1, SAMHD1, RUNX3, RUNX2	438	231	14566	1.72757	1	0.804386	0.780789
GOTERM_BP_DIRECT	GO:0048278~vesicle docking	3	0.547445	0.0908193	STX1B, STX3, STX11	438	17	14566	5.86865	1	0.814671	0.790773
GOTERM_BP_DIRECT	GO:0034341~response to interferon-gamma	3	0.547445	0.0908193	CD40, IL23R, UBD	438	17	14566	5.86865	1	0.814671	0.790773
GOTERM_BP_DIRECT	GO:0010628~positive regulation of gene expression	13	2.37226	0.0908983	TGFB1, CXCL8, LEF1, TREM2, PRDM1, RELB, IL1A, CUX2, SP1, ID2, ITGB7, IL7R, ATF3	438	259	14566	1.66921	1	0.814671	0.790773
GOTERM_CC_DIRECT	GO:0043235~receptor complex	8	1.45985	0.0915618	NTRK1, CSF3R, GPR160, GPBAR1, OLR1, IL12RB1, MERTK, IGF1R	471	144	17599	2.07584	1	0.846253	0.812958
GOTERM_MF_DIRECT	GO:0004672~protein kinase activity	11	2.0073	0.0925385	MAP4K1, CCL8, RASSF2, KSR1, IRAK2, PIM1, MAP3K8, IRAK3, JAK3, IKBKE, HIPK2	436	224	15760	1.77507	1	0.996441	0.975463
GOTERM_BP_DIRECT	GO:0006909~phagocytosis	4	0.729927	0.0925544	ITGB2, IRF8, MERTK, UNC13D	438	36	14566	3.69508	1	0.821797	0.79769
GOTERM_BP_DIRECT	GO:0030968~endoplasmic reticulum unfolded protein response	4	0.729927	0.0925544	ERMP1, CREB3L3, DERL3, ATF3	438	36	14566	3.69508	1	0.821797	0.79769
GOTERM_MF_DIRECT	GO:0000976~transcription regulatory region sequence-specific DNA binding	6	1.09489	0.0926515	EGR2, IRF4, IRF1, ARID5A, IRF8, TNF	436	87	15760	2.49288	1	0.996441	0.975463
UP_KW_BIOLOGICAL_PROCESS	KW-0051~Antiviral defense	3	0.547445	0.0948249	IFNG, IRF1, SAMHD1	134	24	6121	5.70989	0.997923	0.587915	0.559467
REACTOME_PATHWAY	R-SSC-512988~Interleukin-3, Interleukin-5 and GM-CSF signaling	3	0.547445	0.0963587	CSF2, CBL, JAK3	104	12	2321	5.57933	1	1	0.962312
REACTOME_PATHWAY	R-SSC-2172127~DAP12 interactions	3	0.547445	0.0963587	KLRK1, TREM1, B2M	104	12	2321	5.57933	1	1	0.962312
GOTERM_BP_DIRECT	GO:0051603~proteolysis involved in cellular protein catabolic process	4	0.729927	0.0985885	GZMA, PSMB10, PSMB8, PSMB9	438	37	14566	3.59521	1	0.865662	0.840268
GOTERM_BP_DIRECT	GO:0042832~defense response to protozoan	4	0.729927	0.0985885	CD40, ARG1, IRF8, NKG7	438	37	14566	3.59521	1	0.865662	0.840268
Genes upregulated in VE
Category	Term	Count	%	PValue	Genes	List Total	Pop Hits	Pop Total	Fold Enrichment	Bonferroni	Benjamini	FDR
UP_KW_CELLULAR_COMPONENT	KW-0272~Extracellular matrix	12	8.82353	1.13181e-09	COL3A1, COL1A2, LGALS1, WNT5B, COL5A3, ADAMTS17, WNT5A, COL4A6, SPOCK1, COL4A5, DPT, LPL	83	137	12687	13.3888	2.26363e-08	2.26363e-08	2.15045e-08
UP_KW_CELLULAR_COMPONENT	KW-0964~Secreted	25	18.3824	6.824e-09	PGLYRP2, LPL, DPT, NDNF, LGALS1, PENK, ADAMTS17, SERPINH1, SPOCK1, TUB, GDF10, WNT5B, WNT5A, PCOLCE, MFAP4, RBP4, SFRP1, COL3A1, COL1A2, COL5A3, LEP, MGP, COL4A6, COL4A5, ANGPTL1	83	982	12687	3.89143	1.3648e-07	6.824e-08	6.4828e-08
GOTERM_MF_DIRECT	GO:0005201~extracellular matrix structural constituent	7	5.14706	2.21337e-06	COL15A1, COL3A1, COL1A2, COL5A3, COL4A6, COL4A5, DPT	109	56	15760	18.0734	0.00047355	0.000473662	0.000471448
GOTERM_CC_DIRECT	GO:0005615~extracellular space	23	16.9118	3.42228e-06	GDF10, PON3, COL15A1, WNT5B, WNT5A, LPL, PCOLCE, CPZ, VASN, MFAP4, RBP4, SFRP1, COL3A1, COL1A2, LGALS1, LEP, COL5A3, CHAD, SERPINH1, COL4A6, SPOCK1, ANGPTL1, CTHRC1	116	1130	17599	3.08801	0.00037638	0.000376451	0.000359339
GOTERM_CC_DIRECT	GO:0005581~collagen trimer	6	4.41176	1.65484e-05	COL15A1, COL3A1, COL1A2, COL5A3, COL4A6, COL4A5	116	49	17599	18.5774	0.00181868	0.000910163	0.000868792
KEGG_PATHWAY	ssc01100:Metabolic pathways	24	17.6471	5.54116e-05	DGAT2, PCYT2, ACSS2, GPX4, DGKB, GBE1, GPX8, ELOVL6, LSS, ACACA, CYP2A19, AACS, ALAD, DAO, SCD, B3GNT4, ME1, SC5D, RDH5, CHPT1, PHGDH, ALDOC, PLPP2, PSPH	61	1541	9148	2.33563	0.0100345	0.0100849	0.00947539
GOTERM_CC_DIRECT	GO:0031012~extracellular matrix	8	5.88235	0.000117623	COL15A1, COL3A1, COL5A3, MGP, CHAD, WNT5A, COL4A6, VASN	116	168	17599	7.22455	0.0128559	0.00431285	0.00411681
GOTERM_BP_DIRECT	GO:0030199~collagen fibril organization	5	3.67647	0.000218104	COL3A1, COL1A2, SERPINH1, DPT, P3H4	107	41	14566	16.6013	0.127064	0.135661	0.135661
UP_KW_BIOLOGICAL_PROCESS	KW-0391~Immunity	10	7.35294	0.000303169	COL15A1, COL3A1, COL1A2, PGLYRP2, COL5A3, COL4A6, COL4A5, FOLR2, FRK, CTHRC1	44	320	6121	4.3473	0.0111563	0.0112173	0.0109141
KEGG_PATHWAY	ssc04974:Protein digestion and absorption	6	4.41176	0.000573428	COL15A1, COL3A1, COL1A2, COL5A3, COL4A6, COL4A5	61	104	9148	8.65195	0.0991295	0.0521819	0.0490281
UP_KW_BIOLOGICAL_PROCESS	KW-0443~Lipid metabolism	9	6.61765	0.000936817	SREBF1, ACSS2, DGAT2, PCYT2, GPX4, SCD, DGKB, LPL, ACACA	44	298	6121	4.20142	0.0340841	0.0173311	0.0168627
GOTERM_MF_DIRECT	GO:0005109~frizzled binding	4	2.94118	0.00147027	SFRP1, WNT5B, WNT5A, CTHRC1	109	33	15760	17.5257	0.270116	0.157319	0.156584
GOTERM_CC_DIRECT	GO:0005576~extracellular region	15	11.0294	0.00150709	TUB, MEGF6, PGLYRP2, WNT5B, WNT5A, SPINK5, DPT, FNDC5, MFAP4, LEP, PENK, FGF18, MGP, ADAMTS17, SPOCK1	116	864	17599	2.63395	0.152873	0.041445	0.0395612
GOTERM_MF_DIRECT	GO:0005102~receptor binding	7	5.14706	0.00229492	PTPRD, MFAP4, MEGF6, WNT5B, WNT5A, ANGPTL1, FRK	109	196	15760	5.16383	0.388401	0.163705	0.16294
UP_KW_BIOLOGICAL_PROCESS	KW-0444~Lipid biosynthesis	5	3.67647	0.00283021	DGAT2, PCYT2, SCD, ELOVL6, ACACA	44	85	6121	8.18316	0.099555	0.0282409	0.0274777
UP_KW_BIOLOGICAL_PROCESS	KW-0399~Innate immunity	7	5.14706	0.00305307	COL15A1, COL3A1, COL1A2, COL5A3, COL4A6, COL4A5, CTHRC1	44	208	6121	4.68171	0.106971	0.0282409	0.0274777
KEGG_PATHWAY	ssc05146:Amoebiasis	5	3.67647	0.00395843	COL3A1, COL1A2, COL4A6, COL4A5, PIK3R1	61	99	9148	7.5741	0.514154	0.186705	0.175421
KEGG_PATHWAY	ssc04933:AGE-RAGE signaling pathway in diabetic complications	5	3.67647	0.00410341	COL3A1, COL1A2, COL4A6, COL4A5, PIK3R1	61	100	9148	7.49836	0.526857	0.186705	0.175421
GOTERM_BP_DIRECT	GO:0008610~lipid biosynthetic process	3	2.20588	0.00517823	SREBF1, ACSS2, SC5D	107	15	14566	27.2262	0.960617	1	1
GOTERM_CC_DIRECT	GO:0009986~cell surface	8	5.88235	0.00577535	LRFN2, NGFR, MEGF6, SFRP1, HHIP, WNT5A, SLITRK6, VASN	116	328	17599	3.70038	0.471192	0.127058	0.121282
KEGG_PATHWAY	ssc01200:Carbon metabolism	5	3.67647	0.00613216	ACSS2, ME1, ALDOC, PHGDH, PSPH	61	112	9148	6.69496	0.673553	0.214825	0.201841
KEGG_PATHWAY	ssc00561:Glycerolipid metabolism	4	2.94118	0.00737122	DGAT2, DGKB, LPL, PLPP2	61	61	9148	9.83392	0.739859	0.214825	0.201841
GOTERM_CC_DIRECT	GO:0046658~anchored component of plasma membrane	3	2.20588	0.00744748	RHBG, GPC6, MDGA1	116	20	17599	22.7573	0.560575	0.136537	0.130331
GOTERM_MF_DIRECT	GO:0008201~heparin binding	5	3.67647	0.00758312	SFRP1, CCDC80, COL5A3, LPL, PCOLCE	109	113	15760	6.39766	0.803869	0.405697	0.403801
REACTOME_PATHWAY	R-SSC-1430728~Metabolism	12	8.82353	0.00765505	ACSS2, DAO, GPX4, SCD, OGN, ME1, THRSP, CHPT1, PHGDH, DBI, PLPP2, PSPH	26	486	2321	2.20418	0.577119	0.538141	0.538141
KEGG_PATHWAY	ssc04152:AMPK signaling pathway	5	3.67647	0.00826252	SREBF1, SCD, LEP, PIK3R1, ACACA	61	122	9148	6.1462	0.779096	0.214825	0.201841
GOTERM_CC_DIRECT	GO:0005604~basement membrane	4	2.94118	0.00922573	COL15A1, CCDC80, COL4A6, COL4A5	116	66	17599	9.19488	0.639239	0.144976	0.138386
REACTOME_PATHWAY	R-SSC-8978868~Fatty acid metabolism	4	2.94118	0.00960967	GPX4, SCD, THRSP, DBI	26	42	2321	8.50183	0.660909	0.538141	0.538141
KEGG_PATHWAY	ssc04926:Relaxin signaling pathway	5	3.67647	0.010012	COL3A1, COL1A2, COL4A6, COL4A5, PIK3R1	61	129	9148	5.81268	0.839806	0.223469	0.209963
GOTERM_BP_DIRECT	GO:1905606~regulation of presynapse assembly	3	2.20588	0.0100666	PTPRD, SLITRK6, MDGA1	107	21	14566	19.4473	0.99817	1	1
GOTERM_CC_DIRECT	GO:0005783~endoplasmic reticulum	10	7.35294	0.010586	FNDC5, IKBIP, COL1A2, SERPINH1, FKBP7, ELOVL6, DBI, P3H4, PLPP2, CD320	116	555	17599	2.73361	0.689841	0.145558	0.138942
KEGG_PATHWAY	ssc05205:Proteoglycans in cancer	6	4.41176	0.0110507	COL1A2, MRAS, WNT5B, WNT5A, PIK3R1, ESR1	61	206	9148	4.36798	0.867665	0.223469	0.209963
GOTERM_BP_DIRECT	GO:0030198~extracellular matrix organization	5	3.67647	0.0127625	COL15A1, COL3A1, CCDC80, COL5A3, COL4A6	107	124	14566	5.48915	0.999665	1	1
GOTERM_CC_DIRECT	GO:0005789~endoplasmic reticulum membrane	9	6.61765	0.0128737	SREBF1, DGAT2, SCD, SPINK5, RDH5, CHPT1, LSS, SEC31B, CYP2A19	116	476	17599	2.86857	0.759565	0.157346	0.150193
KEGG_PATHWAY	ssc03320:PPAR signaling pathway	4	2.94118	0.0144066	SCD, ME1, LPL, DBI	61	78	9148	7.69063	0.928715	0.246073	0.2312
KEGG_PATHWAY	ssc05224:Breast cancer	5	3.67647	0.0148725	WNT5B, FGF18, WNT5A, PIK3R1, ESR1	61	145	9148	5.17128	0.934593	0.246073	0.2312
UP_KW_CELLULAR_COMPONENT	KW-0256~Endoplasmic reticulum	8	5.88235	0.0154627	SREBF1, DGAT2, SCD, SERPINH1, ELOVL6, DBI, SEC31B, CYP2A19	83	404	12687	3.02684	0.267777	0.103085	0.0979307
GOTERM_MF_DIRECT	GO:0042802~identical protein binding	13	9.55882	0.0189882	GPX4, MAGED1, SLC30A2, DBI, ESR1, ACACA, ALAD, SFRP1, COL1A2, DAO, ME1, SH3GL2, MDFI	109	892	15760	2.10721	0.98347	0.812697	0.808899
KEGG_PATHWAY	ssc05165:Human papillomavirus infection	7	5.14706	0.0199884	COL1A2, WNT5B, CHAD, WNT5A, COL4A6, COL4A5, PIK3R1	61	328	9148	3.20052	0.974644	0.294759	0.276944
REACTOME_PATHWAY	R-SSC-556833~Metabolism of lipids	6	4.41176	0.0200493	GPX4, SCD, THRSP, CHPT1, DBI, PLPP2	26	151	2321	3.54712	0.896516	0.748508	0.748508
UP_KW_BIOLOGICAL_PROCESS	KW-0718~Serine biosynthesis	2	1.47059	0.0209307	PHGDH, PSPH	44	3	6121	92.7424	0.542809	0.154887	0.150701
KEGG_PATHWAY	ssc04512:ECM-receptor interaction	4	2.94118	0.0210542	COL1A2, CHAD, COL4A6, COL4A5	61	90	9148	6.66521	0.9792	0.294759	0.276944
GOTERM_BP_DIRECT	GO:0006564~L-serine biosynthetic process	2	1.47059	0.0216747	PHGDH, PSPH	107	3	14566	90.7539	0.999999	1	1
GOTERM_BP_DIRECT	GO:2000052~positive regulation of non-canonical Wnt signaling pathway	2	1.47059	0.0216747	SFRP1, WNT5A	107	3	14566	90.7539	0.999999	1	1
GOTERM_BP_DIRECT	GO:0048146~positive regulation of fibroblast proliferation	3	2.20588	0.0225763	NGFR, WNT5A, ESR1	107	32	14566	12.7623	0.999999	1	1
KEGG_PATHWAY	ssc05231:Choline metabolism in cancer	4	2.94118	0.0249119	DGKB, CHPT1, PIK3R1, PLPP2	61	96	9148	6.24863	0.989861	0.305189	0.286743
KEGG_PATHWAY	ssc00564:Glycerophospholipid metabolism	4	2.94118	0.0255895	PCYT2, DGKB, CHPT1, PLPP2	61	97	9148	6.18421	0.991066	0.305189	0.286743
KEGG_PATHWAY	ssc04151:PI3K-Akt signaling pathway	7	5.14706	0.0268298	NGFR, COL1A2, FGF18, CHAD, COL4A6, COL4A5, PIK3R1	61	351	9148	2.9908	0.992915	0.305189	0.286743
GOTERM_BP_DIRECT	GO:0031103~axon regeneration	2	1.47059	0.0287956	GAP43, NREP	107	4	14566	68.0654	1	1	1
GOTERM_BP_DIRECT	GO:0060750~epithelial cell proliferation involved in mammary gland duct elongation	2	1.47059	0.0287956	WNT5A, ESR1	107	4	14566	68.0654	1	1	1
GOTERM_BP_DIRECT	GO:0060687~regulation of branching involved in prostate gland morphogenesis	2	1.47059	0.0287956	SFRP1, ESR1	107	4	14566	68.0654	1	1	1
GOTERM_CC_DIRECT	GO:0014069~postsynaptic density	4	2.94118	0.0299948	NGFR, GAP43, DBN1, LZTS3	116	103	17599	5.89186	0.964913	0.329943	0.314946
KEGG_PATHWAY	ssc00260:Glycine, serine and threonine metabolism	3	2.20588	0.0307936	DAO, PHGDH, PSPH	61	42	9148	10.7119	0.996629	0.32519	0.305536
REACTOME_PATHWAY	R-SSC-977347~Serine biosynthesis	2	1.47059	0.0319805	PHGDH, PSPH	26	3	2321	59.5128	0.973757	0.895454	0.895454
KEGG_PATHWAY	ssc00620:Pyruvate metabolism	3	2.20588	0.0321617	ACSS2, ME1, ACACA	61	43	9148	10.4628	0.997393	0.32519	0.305536
GOTERM_BP_DIRECT	GO:0006633~fatty acid biosynthetic process	3	2.20588	0.03264	SCD, LPL, ACACA	107	39	14566	10.4716	1	1	1
GOTERM_BP_DIRECT	GO:0050680~negative regulation of epithelial cell proliferation	3	2.20588	0.0341977	SFRP1, MAGED1, WNT5A	107	40	14566	10.2098	1	1	1
GOTERM_BP_DIRECT	GO:0042060~wound healing	3	2.20588	0.0341977	COL3A1, WNT5A, ARHGEF19	107	40	14566	10.2098	1	1	1
GOTERM_BP_DIRECT	GO:0060527~prostate epithelial cord arborization involved in prostate glandular acinus morphogenesis	2	1.47059	0.0358652	SFRP1, ESR1	107	5	14566	54.4523	1	1	1
KEGG_PATHWAY	ssc00440:Phosphonate and phosphinate metabolism	2	1.47059	0.0387236	PCYT2, CHPT1	61	6	9148	49.9891	0.999244	0.370932	0.348513
KEGG_PATHWAY	ssc04510:Focal adhesion	5	3.67647	0.0418319	COL1A2, CHAD, COL4A6, COL4A5, PIK3R1	61	200	9148	3.74918	0.999581	0.38067	0.357663
GOTERM_CC_DIRECT	GO:0098685~Schaffer collateral - CA1 synapse	3	2.20588	0.0423071	PTPRD, LRFN2, DGKB	116	50	17599	9.10293	0.991392	0.399301	0.381151
GOTERM_BP_DIRECT	GO:0060068~vagina development	2	1.47059	0.0428838	WNT5A, ESR1	107	6	14566	45.3769	1	1	1
UP_KW_MOLECULAR_FUNCTION	KW-0560~Oxidoreductase	7	5.14706	0.0432005	DAO, GPX4, SCD, ME1, RDH5, PHGDH, CYP2A19	55	442	9232	2.65833	0.821345	1	1
GOTERM_CC_DIRECT	GO:0098978~glutamatergic synapse	5	3.67647	0.0435601	PTPRD, DGKB, WNT5A, DBN1, SH3GL2	116	202	17599	3.75533	0.992547	0.399301	0.381151
GOTERM_BP_DIRECT	GO:0050804~modulation of synaptic transmission	3	2.20588	0.0494422	PTPRD, LRFN2, DGKB	107	49	14566	8.33454	1	1	1
UP_KW_BIOLOGICAL_PROCESS	KW-0276~Fatty acid metabolism	3	2.20588	0.0494784	SCD, AACS, ACACA	44	51	6121	8.18316	0.847035	0.305117	0.296871
UP_KW_MOLECULAR_FUNCTION	KW-0808~Transferase	16	11.7647	0.0516053	IKBIP, DGAT2, PCYT2, DGKB, TNK2, GBE1, UBE2E3, GLT8D2, ELOVL6, PIK3R1, ART4, JAKMIP2, B3GNT4, CHPT1, CAMK1, FRK	55	1668	9232	1.61012	0.873359	1	1
GOTERM_MF_DIRECT	GO:0048407~platelet-derived growth factor binding	2	1.47059	0.0535369	COL3A1, COL1A2	109	8	15760	36.1468	0.999992	1	1
KEGG_PATHWAY	ssc01212:Fatty acid metabolism	3	2.20588	0.0536405	SCD, ELOVL6, ACACA	61	57	9148	7.89301	0.999956	0.457469	0.42982
KEGG_PATHWAY	ssc05200:Pathways in cancer	8	5.88235	0.0552985	WNT5B, HHIP, FGF18, WNT5A, COL4A6, COL4A5, PIK3R1, ESR1	61	526	9148	2.28087	0.999968	0.457469	0.42982
GOTERM_BP_DIRECT	GO:0090336~positive regulation of brown fat cell differentiation	2	1.47059	0.0567696	FNDC5, FFAR4	107	8	14566	34.0327	1	1	1
KEGG_PATHWAY	ssc05217:Basal cell carcinoma	3	2.20588	0.0640353	WNT5B, HHIP, WNT5A	61	63	9148	7.1413	0.999994	0.506714	0.476089
GOTERM_BP_DIRECT	GO:0009617~response to bacterium	3	2.20588	0.0686784	CCDC80, DGKB, THRSP	107	59	14566	6.92191	1	1	1
UP_KW_CELLULAR_COMPONENT	KW-0963~Cytoplasm	16	11.7647	0.0706003	GPX4, MAGED1, TNK2, ESR1, AACS, GAP43, BFSP1, LGALS1, EVC, RBP1, ME1, DZIP1L, THRSP, FOLR2, FRK, LZTS3	83	1551	12687	1.57685	0.768767	0.353001	0.335351
GOTERM_BP_DIRECT	GO:0008584~male gonad development	3	2.20588	0.0707193	SFRP1, WNT5A, ESR1	107	60	14566	6.80654	1	1	1
REACTOME_PATHWAY	R-SSC-381771~Synthesis, secretion, and inactivation of Glucagon-like Peptide-1 (GLP-1)	2	1.47059	0.0730969	LEP, FFAR4	26	7	2321	25.5055	0.999797	1	1
REACTOME_PATHWAY	R-SSC-400508~Incretin synthesis, secretion, and inactivation	2	1.47059	0.0730969	LEP, FFAR4	26	7	2321	25.5055	0.999797	1	1
KEGG_PATHWAY	ssc04072:Phospholipase D signaling pathway	4	2.94118	0.0740379	MRAS, DGKB, PIK3R1, PLPP2	61	149	9148	4.02597	0.999999	0.538996	0.506419
KEGG_PATHWAY	ssc05226:Gastric cancer	4	2.94118	0.0740379	WNT5B, FGF18, WNT5A, PIK3R1	61	149	9148	4.02597	0.999999	0.538996	0.506419
GOTERM_BP_DIRECT	GO:0060070~canonical Wnt signaling pathway	3	2.20588	0.0769587	SFRP1, WNT5B, WNT5A	107	63	14566	6.48242	1	1	1
GOTERM_BP_DIRECT	GO:0090179~planar cell polarity pathway involved in neural tube closure	2	1.47059	0.077225	SFRP1, WNT5A	107	11	14566	24.7511	1	1	1
GOTERM_BP_DIRECT	GO:0071380~cellular response to prostaglandin E stimulus	2	1.47059	0.077225	SFRP1, ACACA	107	11	14566	24.7511	1	1	1
KEGG_PATHWAY	ssc01230:Biosynthesis of amino acids	3	2.20588	0.0807652	ALDOC, PHGDH, PSPH	61	72	9148	6.24863	1	0.565357	0.531187
GOTERM_BP_DIRECT	GO:0006636~unsaturated fatty acid biosynthetic process	2	1.47059	0.0839453	SCD, ELOVL6	107	12	14566	22.6885	1	1	1
GOTERM_BP_DIRECT	GO:0071391~cellular response to estrogen stimulus	2	1.47059	0.0839453	SFRP1, ESR1	107	12	14566	22.6885	1	1	1
GOTERM_BP_DIRECT	GO:0060065~uterus development	2	1.47059	0.0906171	WNT5A, ESR1	107	13	14566	20.9432	1	1	1
GOTERM_BP_DIRECT	GO:0040037~negative regulation of fibroblast growth factor receptor signaling pathway	2	1.47059	0.0906171	NGFR, WNT5A	107	13	14566	20.9432	1	1	1
GOTERM_BP_DIRECT	GO:0007165~signal transduction	7	5.14706	0.0968435	SYDE2, MRAS, TNK2, HHIP, PIK3R1, CAMK1, PLPP2	107	434	14566	2.19566	1	1	1

## Sheet: CvsHT chart
Genes upregulated in C
Category	Term	Count	%	PValue	Genes	List Total	Pop Hits	Pop Total	Fold Enrichment	Bonferroni	Benjamini	FDR
GOTERM_BP_DIRECT	GO:0006954~inflammatory response	41	7.64925	4.53902e-22	CD40, CXCL8, CCL3L1, C5AR1, IL27, CXCR6, AIF1, C3, PYCARD, CCL8, CCRL2, S100A12, CCL2, OLR1, CCL1, CCR7, CD14, CCR5, CCR4, TNFRSF4, CCL17, CMKLR1, CCR2, CCR1, CCL22, IL18, CYBA, PPBP, IL1A, AMCF-II, GP91-PHOX, TLR8, ADAM8, TLR6, TLR4, TLR2, IDO1	459	191	14566	6.81205	9.14158e-19	9.13704e-19	8.87378e-19
KEGG_PATHWAY	ssc04060:Cytokine-cytokine receptor interaction	41	7.64925	1.21365e-15	CD40, CXCL8, CSF2, CSF3R, CCL3L1, IL27, CSF2RB, CXCR6, CXCL14, TNF, IL27RA, TNFSF13B, CCL8, IL21R, TNFRSF17, CCL2, CCL1, CCR7, CCL19, CCR5, RELT, CCR4, TNFRSF4, CCL17, CCR2, IFNAR2, CCR1, CCL22, XCR1, TNFSF15, IL10RA, IL1R2, TNFRSF9, IL18, PPBP, INHBA, IL1A, AMCF-II, CD27, IL7R, IFNAR1	306	273	9148	4.48979	3.68816e-13	3.66522e-13	3.21617e-13
GOTERM_BP_DIRECT	GO:0006955~immune response	37	6.90299	9.65811e-14	CD86, MARCHF1, CXCL8, CSF2, CCL3L1, CXCR6, CXCL14, TNF, TNFSF13B, CCL8, CTSL, CCRL2, CCL1, CCR7, CCL19, CCR5, CCR4, CCL17, CCR2, CCR1, CCL22, FYB1, XCR1, TNFSF15, CD180, IL18, LY86, SLA-DMA, VAV1, IL1A, AMCF-II, CD28, TLR8, BPI, TLR6, TLR4, CD244	459	264	14566	4.4476	1.94531e-10	9.72088e-11	9.4408e-11
GOTERM_BP_DIRECT	GO:0030593~neutrophil chemotaxis	17	3.17164	1.97027e-13	CCL22, CXCL8, CSF3R, SYK, CCL3L1, C5AR1, PPBP, TREM1, VAV1, PREX1, CCL8, AMCF-II, CCL2, NCKAP1L, CCL1, CCL17, S100A8	459	45	14566	11.9885	3.96888e-10	1.32205e-10	1.28396e-10
KEGG_PATHWAY	ssc04062:Chemokine signaling pathway	31	5.78358	2.41388e-13	CXCL8, CCL3L1, NCF1, PIK3CD, CXCR6, CXCL14, ADCY7, PIK3R5, PREX1, CCL8, PLCG2, CCL2, CCL1, CCR7, CCL19, CCR5, JAK3, CCR4, CCL17, CCR2, CCR1, CCL22, XCR1, PRKCD, PPBP, VAV1, FGR, HCK, AMCF-II, DOCK2, PLCB2	306	182	9148	5.09208	7.28915e-11	3.64496e-11	3.19839e-11
GOTERM_BP_DIRECT	GO:0032755~positive regulation of interleukin-6 production	19	3.54478	3.34734e-13	SYK, CYBA, NOD2, AIF1, TNF, SCIMP, PYCARD, CLEC7A, PLCG2, TLR8, LBP, RAB7B, TLR4, TLR2	459	62	14566	9.725	6.74151e-10	1.68455e-10	1.63601e-10
GOTERM_BP_DIRECT	GO:0032757~positive regulation of interleukin-8 production	17	3.17164	6.29648e-13	PYCARD, SYK, CLEC7A, TLR8, FFAR2, CD14, LBP, NOD2, TLR4, TNF, CD244, TLR2	459	48	14566	11.2392	1.26803e-09	2.53496e-10	2.46193e-10
UP_KW_BIOLOGICAL_PROCESS	KW-0391~Immunity	37	6.90299	1.18031e-12	BLK, CD40, IL27, NOD1, NOD2, IFI30, TREM1, C3, CD79B, S100A12, OLR1, ABL2, CD14, LBP, JAK3, SYK, SLA-DMB, SLA-DMA, FGR, MARCO, HCK, TYROBP, BTK, TLR8, BPI, TLR6, TLR4, TLR2	181	320	6121	3.91017	9.67828e-11	9.67857e-11	9.32447e-11
GOTERM_BP_DIRECT	GO:0031663~lipopolysaccharide-mediated signaling pathway	14	2.61194	1.82515e-12	SPI1, CCL3L1, PLCG2, CCL2, BPI, CD14, LBP, TLR4, TNF	459	30	14566	14.8093	3.67597e-09	6.12339e-10	5.94696e-10
KEGG_PATHWAY	ssc04061:Viral protein interaction with cytokine and cytokine receptor	20	3.73134	2.87221e-11	CCR1, XCR1, CCL22, CXCL8, CCL3L1, IL10RA, IL18, PPBP, CXCL14, TNF, CCL8, AMCF-II, CCL2, CCR7, CCL1, CCL19, CCR5, CCR4, CCL17, CCR2	306	85	9148	7.03422	8.67409e-09	2.89136e-09	2.53712e-09
REACTOME_PATHWAY	R-SSC-380108~Chemokine receptors bind chemokines	14	2.61194	4.87506e-11	CCR1, XCR1, CXCL8, PPBP, CXCR6, CCL8, AMCF-II, CCRL2, CCL2, CCR7, CCL1, CCR4, CCL17, CCR2	109	28	2321	10.6468	1.95978e-08	1.95977e-08	1.89152e-08
GOTERM_BP_DIRECT	GO:0032760~positive regulation of tumor necrosis factor production	17	3.17164	1.10621e-10	PYCARD, CD84, SYK, CCL3L1, CLEC7A, PLCG2, CYBA, CD14, LBP, NOD2, TLR4, CCR2	459	65	14566	8.29972	2.22791e-07	3.18115e-08	3.08949e-08
GOTERM_CC_DIRECT	GO:0009897~external side of plasma membrane	30	5.59701	1.57326e-10	CD86, CD40, CD84, CSF3R, LY75, CD1E, CXCR6, TNF, CD79B, CLEC7A, CCRL2, CCR7, CD14, CCR5, CCR4, CCR2, CTSB, CCR1, CD163, LAG3, XCR1, TNFRSF9, GSR, CD200R1, CD28, CD27, CD48, IL7R, TLR4, CD244	490	257	17599	4.19257	5.25469e-08	5.25468e-08	5.09736e-08
GOTERM_MF_DIRECT	GO:0071723~lipopeptide binding	9	1.6791	1.92717e-10	CD1E, LBP, CD14, TLR6	453	12	15760	26.0927	1.25266e-07	1.25266e-07	1.22375e-07
GOTERM_BP_DIRECT	GO:0071223~cellular response to lipoteichoic acid	9	1.6791	1.00799e-09	LBP, CD14, TLR4, TLR2	459	13	14566	21.9698	2.03008e-06	2.53635e-07	2.46327e-07
KEGG_PATHWAY	ssc05323:Rheumatoid arthritis	19	3.54478	1.1906e-09	CD86, ATP6V1A, CXCL8, CSF2, CCL3L1, ITGB2, IL18, SLA-DMB, TNF, SLA-DMA, TNFSF13B, IL1A, AMCF-II, CTSL, ATP6V1B2, CD28, CCL2, TLR4, TLR2	306	93	9148	6.10767	3.5956e-07	8.989e-08	7.8877e-08
KEGG_PATHWAY	ssc04145:Phagosome	23	4.29104	2.17502e-09	ATP6V1A, ITGAM, NCF1, NCF2, ITGB2, NCF4, CYBA, SLA-DMB, SLA-DMA, CTSS, C3, MARCO, GP91-PHOX, CTSL, CLEC7A, MRC1, ATP6V1B2, OLR1, CD14, TLR6, RAB7B, TLR4, TLR2	306	145	9148	4.74203	6.56854e-07	1.31371e-07	1.15276e-07
GOTERM_BP_DIRECT	GO:0019722~calcium-mediated signaling	14	2.61194	2.31839e-09	CCR1, XCR1, P2RY11, CCL3L1, LRRK2, BHLHA15, CXCR6, LAT2, CCRL2, PLCG2, CCR7, CCR5, CCR4, CCR2	459	49	14566	9.06692	4.66923e-06	5.18547e-07	5.03607e-07
UP_KW_BIOLOGICAL_PROCESS	KW-0395~Inflammatory response	15	2.79851	2.8907e-09	CD163, CXCL8, IL18, IL27, PYCARD, C3, IL1A, CCL8, AMCF-II, CCL2, TLR8, S100A12, OLR1, CD14, TLR4	181	64	6121	7.92602	2.37037e-07	1.18519e-07	1.14183e-07
REACTOME_PATHWAY	R-SSC-168256~Immune System	45	8.39552	8.04022e-09	CD86, SERPINB10, CD40, CSF2, C5AR1, KIF11, DTX4, CBL, TNF, TREM1, TNFSF13B, CDC20, PYCARD, PANX1, MMP25, CD300LB, BLNK, S100A12, CTSH, OLR1, NLRP3, SLAMF6, JAK3, TNFRSF4, CTSC, CCR2, CTSB, CD53, ARG1, IL10RA, TNFRSF9, CD180, SLA-DMB, PPBP, TRAIP, IL1A, TYROBP, CDK1, TLR8, KIF20A, TLR6, CD300C, TLR4, S100A8, TLR2	109	413	2321	2.32012	3.23216e-06	1.61608e-06	1.5598e-06
GOTERM_MF_DIRECT	GO:0038023~signaling receptor activity	18	3.35821	8.32115e-09	PAQR8, CD40, TNFRSF9, ITGB2, LY75, TREM2, TREM1, CD200R1, MRC1, TREML2, SLAMF8, TNFRSF17, CD48, TLR6, TLR4, CD244, TLR2, STRA6	453	106	15760	5.90778	5.40874e-06	2.70437e-06	2.64197e-06
GOTERM_BP_DIRECT	GO:0045087~innate immune response	30	5.59701	8.47347e-09	BLK, SYK, LY86, IL27, CYBA, NOD1, NOD2, SAMHD1, TREM1, C3, PYCARD, GP91-PHOX, TLR8, S100A12, BPI, CD14, TLR6, LBP, TLR4, S100A8, TLR2	459	271	14566	3.51301	1.70654e-05	1.55111e-06	1.50642e-06
GOTERM_BP_DIRECT	GO:0071346~cellular response to interferon-gamma	14	2.61194	8.476e-09	CCL22, CCL3L1, STXBP1, AIF1, RAB20, CCL8, MRC1, IRF8, CCL2, CCL1, RAB7B, CCL17, TLR4, TLR2	459	54	14566	8.22739	1.70705e-05	1.55111e-06	1.50642e-06
KEGG_PATHWAY	ssc05140:Leishmaniasis	16	2.98507	1.25791e-08	MARCKSL1, ITGAM, NCF1, NCF2, ITGB2, NCF4, CYBA, SLA-DMB, TNF, SLA-DMA, C3, IL1A, GP91-PHOX, PTPN6, TLR4, TLR2	306	73	9148	6.55242	3.79889e-06	5.52857e-07	4.85123e-07
KEGG_PATHWAY	ssc05417:Lipid and atherosclerosis	27	5.03731	1.28146e-08	CD40, CXCL8, CCL3L1, NCF1, NCF2, NCF4, PIK3CD, TNF, PYCARD, CASP1, CCL2, OLR1, NLRP3, CD14, LBP, IKBKE, IL18, CYBA, SOD2, MMP9, VAV1, CYP2J34, GP91-PHOX, TLR6, PLCB2, TLR4, TLR2	306	217	9148	3.71971	3.86999e-06	5.52857e-07	4.85123e-07
GOTERM_MF_DIRECT	GO:0070891~lipoteichoic acid binding	7	1.30597	1.43635e-08	LBP, CD14	453	8	15760	30.4415	9.33626e-06	3.1121e-06	3.04028e-06
GOTERM_BP_DIRECT	GO:0002232~leukocyte chemotaxis involved in inflammatory response	8	1.49254	2.0063e-08	SLAMF8, FFAR2, LBP	459	12	14566	21.1561	4.0406e-05	3.36556e-06	3.26859e-06
GOTERM_BP_DIRECT	GO:0090023~positive regulation of neutrophil chemotaxis	9	1.6791	1.27606e-07	C5AR1, NCKAP1L, LBP, CCL19	459	21	14566	13.6004	0.000256965	1.97593e-05	1.91899e-05
GOTERM_MF_DIRECT	GO:0008009~chemokine activity	11	2.05224	1.33618e-07	CCL8, CXCL8, CCL22, AMCF-II, CCL3L1, CCL2, CCL1, PPBP, CCL19, CCL17, CXCL14	453	40	15760	9.56733	8.68479e-05	2.17129e-05	2.12119e-05
GOTERM_BP_DIRECT	GO:0032722~positive regulation of chemokine production	10	1.86567	1.589e-07	PYCARD, FFAR2, LBP, AIF1, TLR2	459	29	14566	10.9428	0.000319974	2.21247e-05	2.14872e-05
GOTERM_BP_DIRECT	GO:0060265~positive regulation of respiratory burst involved in inflammatory response	6	1.1194	1.75855e-07	LBP	459	6	14566	31.7342	0.000354109	2.21247e-05	2.14872e-05
GOTERM_BP_DIRECT	GO:0045919~positive regulation of cytolysis	6	1.1194	1.75855e-07	LBP	459	6	14566	31.7342	0.000354109	2.21247e-05	2.14872e-05
GOTERM_BP_DIRECT	GO:0070098~chemokine-mediated signaling pathway	10	1.86567	2.20729e-07	CCL8, CXCL8, CCL22, AMCF-II, CCL3L1, CCRL2, CCL2, CCL1, PPBP, CCL17	459	30	14566	10.5781	0.000444449	2.61369e-05	2.53838e-05
KEGG_PATHWAY	ssc04380:Osteoclast differentiation	19	3.54478	3.07196e-07	IFNAR2, SPI1, SYK, NCF1, NCF2, NCF4, PIK3CD, CYBA, TREM2, TNF, OSCAR, IL1A, SOCS3, TYROBP, BLNK, BTK, PLCG2, LCP2, IFNAR1	306	131	9148	4.33598	9.27688e-05	1.15966e-05	1.01759e-05
GOTERM_BP_DIRECT	GO:0015920~lipopolysaccharide transport	6	1.1194	5.99546e-07	LBP	459	7	14566	27.2007	0.00120676	6.05911e-05	5.88453e-05
GOTERM_BP_DIRECT	GO:0032490~detection of molecule of bacterial origin	6	1.1194	5.99546e-07	LBP	459	7	14566	27.2007	0.00120676	6.05911e-05	5.88453e-05
GOTERM_BP_DIRECT	GO:0050830~defense response to Gram-positive bacterium	13	2.42537	6.01998e-07	PYCARD, C5AR1, LBP, NOD2, IL7R, LYZ, TNF, TLR2	459	64	14566	6.44601	0.00121169	6.05911e-05	5.88453e-05
GOTERM_BP_DIRECT	GO:0002281~macrophage activation involved in immune response	8	1.49254	6.83962e-07	SYK, PLCG2, LBP	459	18	14566	14.1041	0.00137655	6.55627e-05	6.36736e-05
UP_KW_BIOLOGICAL_PROCESS	KW-0145~Chemotaxis	11	2.05224	7.59112e-07	CCL8, CXCL8, CCL22, AMCF-II, CCL3L1, PTAFR, CCL2, CCL1, PPBP, CCL19, CCL17	181	47	6121	7.91478	6.22453e-05	2.07491e-05	1.999e-05
KEGG_PATHWAY	ssc05133:Pertussis	14	2.61194	8.18344e-07	ITGAM, CXCL8, ITGB2, NOD1, TNF, PYCARD, C3, IL1A, AMCF-II, CASP1, IRF8, NLRP3, CD14, TLR4	306	74	9148	5.65589	0.000247109	2.56882e-05	2.25409e-05
KEGG_PATHWAY	ssc05146:Amoebiasis	16	2.98507	8.50601e-07	SERPINB10, ARG2, ITGAM, CXCL8, CSF2, ARG1, IL1R2, ITGB2, PIK3CD, CD1E, TNF, CD14, RAB7B, PLCB2, TLR4, TLR2	306	99	9148	4.83158	0.000256849	2.56882e-05	2.25409e-05
GOTERM_MF_DIRECT	GO:0004888~transmembrane signaling receptor activity	16	2.98507	8.97855e-07	CD79B, LAG3, NFAM1, CD180, MRC1, CD27, TLR8, TLR6, CD300C, TLR4, TREM1, TLR2	453	114	15760	4.88285	0.000583436	0.000102207	9.98487e-05
GOTERM_MF_DIRECT	GO:0001530~lipopolysaccharide binding	10	1.86567	9.43452e-07	BPI, LBP, CD14, TLR4, TLR2	453	38	15760	9.15534	0.000613056	0.000102207	9.98487e-05
GOTERM_MF_DIRECT	GO:0019957~C-C chemokine binding	8	1.49254	1.25045e-06	CCR1, XCR1, CCRL2, CCR7, CXCR6, CCR5, CCR4, CCR2	453	21	15760	13.2534	0.00081246	0.000116113	0.000113433
GOTERM_CC_DIRECT	GO:0045121~membrane raft	16	2.98507	1.32895e-06	LAT2, NFAM1, LRRK2, ITGB2, BTK, OLR1, CD48, CD14, TLR6, CBL, TNF, TLR2	490	121	17599	4.74927	0.000443772	0.00014593	0.000141561
GOTERM_CC_DIRECT	GO:0005764~lysosome	20	3.73134	1.40735e-06	ATP6V1A, MARCHF1, LRRK2, CLTC, IFI30, GNS, CTSS, HCK, CTSL, NAAA, TLR8, CTSH, DNASE2, ACP3, RAB7B, GLA, CTSC, IFNAR1, LGMN, CTSB	490	189	17599	3.80067	0.000469946	0.00014593	0.000141561
GOTERM_CC_DIRECT	GO:0009986~cell surface	27	5.03731	1.74767e-06	NTRK1, ITGAM, ADGRV1, SLC11A2, NOD2, IQGAP2, LRP8, TNF, TREM1, OSCAR, C3, DCSTAMP, TYROBP, CLEC7A, MRC1, SLAMF9, LIPG, TREML2, ADAM8, LBP, TIGIT, TLR2	490	328	17599	2.95653	0.000583551	0.00014593	0.000141561
GOTERM_MF_DIRECT	GO:0016493~C-C chemokine receptor activity	8	1.49254	1.78888e-06	CCR1, XCR1, CCRL2, CCR7, CXCR6, CCR5, CCR4, CCR2	453	22	15760	12.651	0.0011621	0.000145347	0.000141993
GOTERM_BP_DIRECT	GO:0032735~positive regulation of interleukin-12 production	9	1.6791	2.15624e-06	CD40, SYK, CLEC7A, PLCG2, IRF8, NOD2, TLR4, SCIMP, IDO1	459	29	14566	9.84855	0.00433326	0.000197296	0.000191611
KEGG_PATHWAY	ssc04620:Toll-like receptor signaling pathway	16	2.98507	2.63784e-06	CD86, IFNAR2, CD40, CXCL8, CCL3L1, PIK3CD, TNF, SPP1, TLR8, CD14, TLR6, LBP, IKBKE, TLR4, TLR2, IFNAR1	306	108	9148	4.42895	0.000796312	7.24207e-05	6.3548e-05
GOTERM_BP_DIRECT	GO:0006935~chemotaxis	10	1.86567	3.18912e-06	CCR1, CCL3L1, CCRL2, PTAFR, C5AR1, CCR7, CXCR6, CCR5, DOCK2, CMKLR1	459	40	14566	7.93355	0.00640231	0.000279117	0.000271075
GOTERM_BP_DIRECT	GO:0043032~positive regulation of macrophage activation	7	1.30597	3.67729e-06	LBP, TLR4	459	15	14566	14.8093	0.00737872	0.000308433	0.000299546
KEGG_PATHWAY	ssc04621:NOD-like receptor signaling pathway	20	3.73134	5.48728e-06	IFNAR2, CXCL8, PRKCD, IL18, CYBA, NOD1, NOD2, TNF, PYCARD, PANX1, NLRP12, GP91-PHOX, CASP1, CCL2, NLRP3, IKBKE, PLCB2, TLR4, IFNAR1, CTSB	306	175	9148	3.41662	0.00165579	0.000138097	0.000121178
KEGG_PATHWAY	ssc04142:Lysosome	17	3.17164	6.14649e-06	CTSA, CLTC, SLC11A2, GNS, CTSS, GM2A, CTSL, DMXL2, AP1S2, CTSH, DNASE2, AP1S3, CD68, GLA, CTSC, LGMN, CTSB	306	130	9148	3.9094	0.00185452	0.000142788	0.000125294
GOTERM_BP_DIRECT	GO:0050853~B cell receptor signaling pathway	9	1.6791	6.24433e-06	LAT2, CD79B, BLK, SYK, NFAM1, BTK, BLNK, PLCG2, NCKAP1L	459	33	14566	8.65478	0.0124974	0.000488807	0.000474723
GOTERM_BP_DIRECT	GO:0002548~monocyte chemotaxis	8	1.49254	6.31346e-06	CCL8, CCL22, CCL3L1, PTPRO, CCL2, CCL1, CCL17, CCR2	459	24	14566	10.5781	0.0126348	0.000488807	0.000474723
GOTERM_BP_DIRECT	GO:0034134~toll-like receptor 2 signaling pathway	6	1.1194	6.65049e-06	PIK3AP1, TLR2	459	10	14566	19.0405	0.0133048	0.000495831	0.000481545
GOTERM_MF_DIRECT	GO:0048020~CCR chemokine receptor binding	7	1.30597	7.45453e-06	CCL8, CCL22, CCL3L1, CCRL2, CCL2, CCL1, CCL17	453	18	15760	13.5296	0.00483375	0.000538383	0.000525959
GOTERM_CC_DIRECT	GO:0043020~NADPH oxidase complex	6	1.1194	1.09345e-05	GP91-PHOX, NCF1, NCF2, NCF4, CYBA, DUOX2	490	12	17599	17.9582	0.00364548	0.000730424	0.000708555
REACTOME_PATHWAY	R-SSC-375276~Peptide ligand-binding receptors	15	2.79851	1.48731e-05	CCR1, XCR1, CXCL8, C5AR1, PPBP, CXCR6, CCL8, AMCF-II, CCRL2, CCL2, CCR7, CCL1, CCR4, CCL17, CCR2	109	82	2321	3.89517	0.00596119	0.00156611	0.00151157
REACTOME_PATHWAY	R-SSC-373076~Class A/1 (Rhodopsin-like receptors)	19	3.54478	1.55832e-05	CCR1, XCR1, CXCL8, P2RY11, C5AR1, PPBP, CXCR6, CCL8, AMCF-II, HRH2, CCRL2, CCL2, CCR7, CCL1, FFAR2, CCR4, CCL17, CCR2, CMKLR1	109	129	2321	3.13626	0.0062449	0.00156611	0.00151157
GOTERM_BP_DIRECT	GO:0032729~positive regulation of interferon-gamma production	11	2.05224	1.57655e-05	PYCARD, CLEC7A, IL18, IRF8, TLR8, IL27, CD14, TLR4, TNF, CD244, CCR2	459	60	14566	5.81794	0.0312532	0.00113343	0.00110077
KEGG_PATHWAY	ssc04650:Natural killer cell mediated cytotoxicity	15	2.79851	1.77316e-05	IFNAR2, CSF2, SYK, ITGB2, PIK3CD, TNF, VAV1, LAT2, TYROBP, PLCG2, PTPN6, CD48, LCP2, CD244, IFNAR1	306	111	9148	4.03992	0.00534068	0.000382496	0.000335634
GOTERM_CC_DIRECT	GO:0005615~extracellular space	57	10.6343	1.77965e-05	ITGAM, CSF2, CXCL8, TNC, IL27, CXCL14, TNF, TNFSF13B, CTSL, LIPG, CTSH, LBP, TIMP1, ACP3, CTSB, SRGN, SERPINB2, ARG1, CD180, IL18, NRG1, VASH1, MMP9, MMP12, IL1A, SFRP2, AMCF-II, CHI3L2, BPI, SMPDL3B, S100A8, SERPINB10, SERPINB11, CCL3L1, CD1E, CAPG, LRP8, C3, CCL8, SPP1, S100A12, CCL2, CCL1, CCL19, A2M, XDH, CCL17, SEMA4A, CCL22, ADA2, INHBA, PPBP	490	1130	17599	1.81171	0.00592646	0.000990673	0.000961012
UP_KW_CELLULAR_COMPONENT	KW-0458~Lysosome	14	2.61194	1.92534e-05	ATP6V1A, IFI30, GNS, CTSS, CTSL, NAAA, TLR8, CTSH, DNASE2, CD68, GLA, CTSC, IFNAR1, CTSB	356	115	12687	4.3385	0.000615924	0.000616108	0.000616108
GOTERM_BP_DIRECT	GO:0048247~lymphocyte chemotaxis	7	1.30597	2.4905e-05	CCL8, CCL22, CCL3L1, CCL2, CCL1, ADAM8, CCL17	459	20	14566	11.107	0.0489221	0.00172875	0.00167894
KEGG_PATHWAY	ssc05134:Legionellosis	11	2.05224	2.51422e-05	PYCARD, C3, ITGAM, CXCL8, ITGB2, CASP1, IL18, CD14, TLR4, TNF, TLR2	306	60	9148	5.48083	0.00756428	0.000506196	0.000444179
GOTERM_MF_DIRECT	GO:0003953~NAD+ nucleosidase activity	9	1.6791	2.58187e-05	TLR8, TLR6, PIK3AP1, TLR4, TLR2	453	43	15760	7.28169	0.0166424	0.00167822	0.00163949
GOTERM_BP_DIRECT	GO:0060326~cell chemotaxis	10	1.86567	2.61068e-05	CCR1, XCR1, ARHGEF16, CCRL2, PRKCD, CCR7, CXCR6, CCR5, CCR4, CCR2	459	51	14566	6.22239	0.0512214	0.00175177	0.00170129
GOTERM_BP_DIRECT	GO:0045730~respiratory burst	5	0.932836	3.13162e-05	GP91-PHOX, NCF1, NCF2, NCF4, CYBA	459	7	14566	22.6673	0.061124	0.00197538	0.00191846
GOTERM_BP_DIRECT	GO:0034145~positive regulation of toll-like receptor 4 signaling pathway	6	1.1194	3.14019e-05	LBP	459	13	14566	14.6466	0.0612861	0.00197538	0.00191846
GOTERM_BP_DIRECT	GO:0070374~positive regulation of ERK1 and ERK2 cascade	16	2.98507	3.45161e-05	CCR1, NTRK1, CCL22, CCL3L1, C5AR1, TREM2, PLA2G5, NOD2, SCIMP, PYCARD, CCL8, CCL2, CCL1, CCL19, CCL17, TLR4	459	140	14566	3.62677	0.0671554	0.00210548	0.00204482
KEGG_PATHWAY	ssc04640:Hematopoietic cell lineage	13	2.42537	3.61471e-05	ITGAM, CSF2, CSF3R, IL1R2, CD1E, SLA-DMB, TNF, SLA-DMA, IL1A, CD38, CD14, IL7R, CD22	306	89	9148	4.36675	0.0108572	0.000682276	0.000598686
GOTERM_BP_DIRECT	GO:0002755~MyD88-dependent toll-like receptor signaling pathway	8	1.49254	3.96361e-05	TLR8, TLR6, TLR4, TLR2	459	31	14566	8.18947	0.0767255	0.00234669	0.00227908
GOTERM_BP_DIRECT	GO:0007204~positive regulation of cytosolic calcium ion concentration	11	2.05224	4.26086e-05	CCR1, XCR1, CCRL2, C5AR1, ABL2, CCR7, CXCR6, CCR5, CCR4, CCR2, CMKLR1	459	67	14566	5.21009	0.0822365	0.0024506	0.00237999
KEGG_PATHWAY	ssc05152:Tuberculosis	19	3.54478	4.33961e-05	ITGAM, SYK, IL10RA, ITGB2, IL18, SLA-DMB, NOD2, TNF, SLA-DMA, CTSS, C3, IL1A, CLEC7A, MRC1, CD14, TLR6, LBP, TLR4, TLR2	306	185	9148	3.07034	0.0130204	0.00077092	0.000676469
GOTERM_BP_DIRECT	GO:0000070~mitotic sister chromatid segregation	7	1.30597	4.54438e-05	SGO1, BATF3, KIF18B, ESPL1, KNTC1, NEK2, ZWINT	459	22	14566	10.0972	0.0874624	0.00254107	0.00246785
GOTERM_BP_DIRECT	GO:0050829~defense response to Gram-negative bacterium	10	1.86567	4.8814e-05	PYCARD, BPI, LBP, LYZ, TLR4	459	55	14566	5.76986	0.0936356	0.00265575	0.00257923
UP_KW_CELLULAR_COMPONENT	KW-0964~Secreted	50	9.32836	4.99008e-05	SERPINB10, SERPINB11, CSF2, CXCL8, CCL3L1, TNC, IL27, PLA2G5, IFI30, TNF, C3, ADAMTS14, CCL8, CTSL, LIPG, SPP1, OLR1, S100A12, CCL2, CCL1, CCL19, LBP, TIMP1, CD14, A2M, CCL17, CTSB, PLA2G2F, CD163, PLA2G2D, SERPINB2, CCL22, AMBN, IL18, ADA2, NRG1, INHBA, PPBP, LYZ, MMP9, IL1A, SFRP2, AMCF-II, BPI, SMPDL3B	356	982	12687	1.81454	0.00159559	0.000798413	0.000798413
KEGG_PATHWAY	ssc04662:B cell receptor signaling pathway	12	2.23881	5.64924e-05	CD79B, BLK, SYK, BTK, BLNK, PLCG2, DAPP1, PIK3CD, PTPN6, PIK3AP1, VAV1, CD22	306	79	9148	4.54108	0.0169165	0.000947816	0.000831693
GOTERM_BP_DIRECT	GO:0071347~cellular response to interleukin-1	9	1.6791	5.88435e-05	PYCARD, CD40, CCL8, CXCL8, CCL22, CCL3L1, CCL2, CCL1, CCL17	459	44	14566	6.49109	0.111761	0.0030736	0.00298504
GOTERM_BP_DIRECT	GO:0032731~positive regulation of interleukin-1 beta production	8	1.49254	6.0984e-05	PYCARD, PANX1, CCL3L1, CLEC7A, CASP1, NOD2, TLR4, TNF	459	33	14566	7.69314	0.115582	0.0030736	0.00298504
GOTERM_BP_DIRECT	GO:0032930~positive regulation of superoxide anion generation	5	0.932836	6.1075e-05	ITGAM, SYK, CLEC7A, PRKCD, OLR1	459	8	14566	19.8339	0.115744	0.0030736	0.00298504
UP_KW_MOLECULAR_FUNCTION	KW-0202~Cytokine	17	3.17164	6.94389e-05	CCL22, CXCL8, CSF2, CCL3L1, IL18, IL27, PPBP, CXCL14, TNF, IL1A, CCL8, AMCF-II, SPP1, CCL2, CCL1, CCL19, CCL17	270	180	9232	3.2293	0.00505639	0.00513848	0.00506904
GOTERM_MF_DIRECT	GO:0016175~superoxide-generating NADPH oxidase activity	5	0.932836	7.50263e-05	GP91-PHOX, NCF1, NCF2, CYBA, DUOX2	453	9	15760	19.3279	0.0475988	0.00443337	0.00433106
REACTOME_PATHWAY	R-SSC-168249~Innate Immune System	26	4.85075	8.7118e-05	SERPINB10, C5AR1, DTX4, TREM1, PYCARD, PANX1, MMP25, CD300LB, S100A12, CTSH, OLR1, NLRP3, CTSC, CCR2, CTSB, CD53, ARG1, CD180, PPBP, TYROBP, TLR8, TLR6, CD300C, TLR4, S100A8, TLR2	109	246	2321	2.25054	0.0344168	0.00700429	0.00676036
GOTERM_MF_DIRECT	GO:0004715~non-membrane spanning protein tyrosine kinase activity	8	1.49254	8.89932e-05	FGR, BLK, HCK, MELK, SYK, BTK, ABL2, JAK3	453	38	15760	7.32427	0.0562068	0.00482047	0.00470922
KEGG_PATHWAY	ssc04613:Neutrophil extracellular trap formation	18	3.35821	9.57085e-05	ITGAM, SYK, NCF1, NCF2, ITGB2, C5AR1, NCF4, PIK3CD, CYBA, C3, GP91-PHOX, CLEC7A, CASP1, PLCG2, TLR8, PLCB2, TLR4, TLR2	306	179	9148	3.00624	0.0284916	0.00152126	0.00133488
GOTERM_BP_DIRECT	GO:0042554~superoxide anion generation	6	1.1194	9.85512e-05	GP91-PHOX, NCF1, NCF2, NCF4, CYBA, DUOX2	459	16	14566	11.9003	0.180034	0.00477155	0.00463407
GOTERM_BP_DIRECT	GO:0032733~positive regulation of interleukin-10 production	7	1.30597	9.95554e-05	PYCARD, SYK, CLEC7A, PLCG2, NOD2, TIGIT, TLR4	459	25	14566	8.88558	0.18169	0.00477155	0.00463407
KEGG_PATHWAY	ssc05164:Influenza A	17	3.17164	0.000103874	IFNAR2, CXCL8, IL18, PIK3CD, SLA-DMB, NXT2, TNF, SLA-DMA, PYCARD, IL1A, SOCS3, CASP1, CCL2, NLRP3, IKBKE, TLR4, IFNAR1	306	163	9148	3.11793	0.0308847	0.0015685	0.00137633
UP_KW_BIOLOGICAL_PROCESS	KW-0399~Innate immunity	18	3.35821	0.000117029	SYK, IL27, NOD1, NOD2, TREM1, C3, MARCO, TLR8, S100A12, BPI, CD14, LBP, TLR4	181	208	6121	2.92653	0.00955103	0.00203605	0.00196156
UP_KW_BIOLOGICAL_PROCESS	KW-0131~Cell cycle	18	3.35821	0.000124149	CDCA3, UHRF1, CDCA5, PRKCD, CDCA8, NCAPG, KIF11, CDC20, SGO1, CCNB2, TPX2, CCNB1, CHAF1A, CDK1, MCM3, BIRC5, MCM4, MCM6	181	209	6121	2.91253	0.0101292	0.00203605	0.00196156
REACTOME_PATHWAY	R-SSC-2500257~Resolution of Sister Chromatid Cohesion	9	1.6791	0.000139652	CDC20, SGO1, CCNB2, CCNB1, TAOK1, CDK1, BIRC5, SKA1, ZWINT	109	35	2321	5.47549	0.0545969	0.00935666	0.00903081
GOTERM_BP_DIRECT	GO:0043547~positive regulation of GTPase activity	13	2.42537	0.000160041	NTRK1, CD40, CCL22, RGS14, CCL3L1, DOCK8, GRHL3, VAV1, PREX1, CCL8, CCL2, CCL1, CCL17	459	109	14566	3.78481	0.275554	0.00749216	0.00727629
GOTERM_BP_DIRECT	GO:0032720~negative regulation of tumor necrosis factor production	10	1.86567	0.00016466	ARG2, BPI, LBP, NOD2, TLR4	459	64	14566	4.95847	0.282263	0.0075332	0.00731615
GOTERM_BP_DIRECT	GO:0050850~positive regulation of calcium-mediated signaling	5	0.932836	0.00017424	SYK, CCL3L1, CLEC7A, PLCG2, TREM2	459	10	14566	15.8671	0.295981	0.00779434	0.00756976
KEGG_PATHWAY	ssc04625:C-type lectin receptor signaling pathway	13	2.42537	0.000184635	EGR2, CCL22, SYK, PRKCD, PIK3CD, TNF, PYCARD, CLEC7A, CASP1, PLCG2, NLRP3, IKBKE, CCL17	306	105	9148	3.70134	0.0542386	0.00255028	0.00223783
KEGG_PATHWAY	ssc04110:Cell cycle	16	2.98507	0.000185782	CDCA5, TTK, TICRR, CDC20, CCNB3, SGO1, CCNB2, MTBP, CCNB1, ORC1, ESPL1, CDK1, MCM3, MCM4, MCM6, BUB1	306	154	9148	3.10602	0.0545662	0.00255028	0.00223783
GOTERM_BP_DIRECT	GO:0071356~cellular response to tumor necrosis factor	10	1.86567	0.000185895	DCSTAMP, CD40, CCL8, CXCL8, CCL22, CCL3L1, OCSTAMP, CCL2, CCL1, CCL17	459	65	14566	4.88219	0.312317	0.00813493	0.00790054
GOTERM_BP_DIRECT	GO:0006953~acute-phase response	7	1.30597	0.000195494	CD163, LBP	459	28	14566	7.93355	0.325487	0.00837298	0.00813173
REACTOME_PATHWAY	R-SSC-500792~GPCR ligand binding	19	3.54478	0.000207869	CCR1, XCR1, CXCL8, P2RY11, C5AR1, PPBP, CXCR6, CCL8, AMCF-II, HRH2, CCRL2, CCL2, CCR7, CCL1, FFAR2, CCR4, CCL17, CCR2, CMKLR1	109	156	2321	2.59345	0.0801753	0.0119376	0.0115219
KEGG_PATHWAY	ssc04064:NF-kappa B signaling pathway	13	2.42537	0.00022098	CD40, CXCL8, BCL2A1, SYK, TNF, TNFSF13B, BLNK, BTK, PLCG2, CD14, CCL19, LBP, TLR4	306	107	9148	3.63215	0.0645646	0.00290156	0.00254607
GOTERM_BP_DIRECT	GO:0051092~positive regulation of NF-kappaB transcription factor activity	13	2.42537	0.000225398	NTRK1, CD40, IL18, NOD2, TNF, PYCARD, CLEC7A, PLCG2, ADAM8, TLR6, RAB7B, TLR4, TLR2	459	113	14566	3.65084	0.364918	0.00945261	0.00918025
UP_KW_BIOLOGICAL_PROCESS	KW-1064~Adaptive immunity	11	2.05224	0.000255758	CD79B, FGR, BLK, HCK, SYK, BTK, ABL2, SLA-DMB, JAK3, SLA-DMA, TREM1	181	89	6121	4.17971	0.0207564	0.00349536	0.00336748
KEGG_PATHWAY	ssc05167:Kaposi sarcoma-associated herpesvirus infection	18	3.35821	0.000287663	CCR1, CD86, IFNAR2, CXCL8, CSF2, SYK, TCF7, PIK3CD, PIK3R5, C3, PREX1, HCK, CD200R1, PLCG2, CCR5, IKBKE, CCR4, IFNAR1	306	196	9148	2.7455	0.0832191	0.00361976	0.00317628
GOTERM_BP_DIRECT	GO:0051256~mitotic spindle midzone assembly	4	0.746269	0.000294602	RACGAP1, PRC1, KIF4A, KIF23	459	5	14566	25.3874	0.447563	0.0116281	0.0112931
GOTERM_BP_DIRECT	GO:0070233~negative regulation of T cell apoptotic process	4	0.746269	0.000294602	DOCK8, CD27, IL7R, IDO1	459	5	14566	25.3874	0.447563	0.0116281	0.0112931
GOTERM_BP_DIRECT	GO:0034354~'de novo' NAD biosynthetic process from tryptophan	4	0.746269	0.000294602	KYNU, AFMID, KMO, IDO1	459	5	14566	25.3874	0.447563	0.0116281	0.0112931
GOTERM_BP_DIRECT	GO:0002224~toll-like receptor signaling pathway	6	1.1194	0.000315219	CD180, PLCG2, TLR8, TLR6, TLR4, TLR2	459	20	14566	9.52026	0.470038	0.0122026	0.011851
GOTERM_MF_DIRECT	GO:0001784~phosphotyrosine binding	7	1.30597	0.000431063	SOCS3, HCK, SYK, PLCG2, ABL2, CBL, VAV1	453	35	15760	6.95806	0.244406	0.0215532	0.0210558
GOTERM_BP_DIRECT	GO:0050766~positive regulation of phagocytosis	7	1.30597	0.000503126	PYCARD, CLEC7A, ITGB2, CYBA, NOD2, DOCK2, TNF	459	33	14566	6.7315	0.637072	0.0191093	0.0185587
GOTERM_MF_DIRECT	GO:0005102~receptor binding	16	2.98507	0.000539375	PANX1, BLK, TYROBP, SYK, TNC, NRG1, LBP, PIK3AP1, TIGIT, GLA, TLR4	453	196	15760	2.84002	0.295797	0.0250424	0.0244645
GOTERM_BP_DIRECT	GO:0045780~positive regulation of bone resorption	5	0.932836	0.000550258	DCSTAMP, SYK, SPP1, ADAM8, OSCAR	459	13	14566	12.2055	0.669954	0.0205124	0.0199214
GOTERM_CC_DIRECT	GO:0016324~apical plasma membrane	16	2.98507	0.000569487	ATP6V1A, SLC23A2, SLC31A1, SLC23A1, PTPRO, SLC11A2, SLC2A5, CLDN1, ABCC11, SLC6A9, CTSL, CA4, ATP6V1B2, DUOX2, SPTBN2, CTSB	490	203	17599	2.83084	0.173258	0.0271727	0.0263591
REACTOME_PATHWAY	R-SSC-6798695~Neutrophil degranulation	16	2.98507	0.000578384	SERPINB10, CD53, ARG1, C5AR1, PPBP, PYCARD, MMP25, TYROBP, CTSH, S100A12, OLR1, CD300C, CTSC, S100A8, TLR2, CTSB	109	127	2321	2.68266	0.207512	0.0290638	0.0280516
GOTERM_MF_DIRECT	GO:0003697~single-stranded DNA binding	9	1.6791	0.00070427	PURB, FAM111A, RAD51, ERCC4, MCM3, MCM4, MCM10, MCM6, SAMHD1	453	68	15760	4.6046	0.367413	0.0305184	0.0298141
GOTERM_MF_DIRECT	GO:0038187~pattern recognition receptor activity	4	0.746269	0.000752595	CLEC7A, TLR8, NOD2, TLR2	453	7	15760	19.8802	0.386988	0.0305742	0.0298686
GOTERM_BP_DIRECT	GO:0071407~cellular response to organic cyclic compound	6	1.1194	0.000778983	P2RY13, CCL3L1, LRRK2, CCL2, CYP1B1, TNF	459	24	14566	7.93355	0.791847	0.0285108	0.0276893
REACTOME_PATHWAY	R-SSC-162582~Signal Transduction	44	8.20896	0.000921281	CD86, CXCL8, CSF2, RGS14, C5AR1, CXCR6, SPINT2, RND2, DTX4, CBL, TNF, SKA1, LMNB1, CDC20, CCL8, RASGEF1A, HRH2, CCRL2, SPP1, CCL2, CCL1, CCR7, FFAR2, JAK3, CCR4, CCL17, CMKLR1, CCR2, NTRK1, CCR1, EGR2, P2RY11, XCR1, PPBP, INHBA, ZWINT, RUNX1, SGO1, AMCF-II, TAOK1, CDK1, BIRC5, STRN, S100A8	109	604	2321	1.55119	0.309629	0.0411505	0.0397174
GOTERM_BP_DIRECT	GO:0000281~mitotic cytokinesis	7	1.30597	0.000949702	ANLN, RACGAP1, KIF4A, CKAP2, BIRC5, KIF20A, CEP55	459	37	14566	6.00377	0.852453	0.0341384	0.0331548
GOTERM_CC_DIRECT	GO:0000776~kinetochore	10	1.86567	0.000955453	CDC20, SGO1, MTBP, BATF3, BIRC5, KIF2C, TTK, NEK2, BUB1, ZWINT	490	91	17599	3.94685	0.273324	0.0398902	0.0386959
UP_KW_BIOLOGICAL_PROCESS	KW-0132~Cell division	12	2.23881	0.00120129	CDC20, SGO1, CCNB2, TPX2, CCNB1, CDCA3, CDCA5, CDK1, BIRC5, NCAPG, CDCA8, KIF11	181	127	6121	3.19537	0.0938635	0.0140723	0.0135575
REACTOME_PATHWAY	R-SSC-372790~Signaling by GPCR	20	3.73134	0.00121629	CCR1, XCR1, CXCL8, P2RY11, RGS14, C5AR1, PPBP, CXCR6, CCL8, AMCF-II, HRH2, CCRL2, CCL2, CCR7, CCL1, FFAR2, CCR4, CCL17, CCR2, CMKLR1	109	195	2321	2.18396	0.386913	0.048895	0.0471922
GOTERM_BP_DIRECT	GO:0090026~positive regulation of monocyte chemotaxis	5	0.932836	0.00129948	CCR1, AIF1, PLA2G7, CCR2, LGMN	459	16	14566	9.91694	0.927113	0.0451009	0.0438014
GOTERM_BP_DIRECT	GO:0006268~DNA unwinding involved in DNA replication	5	0.932836	0.00129948	GINS1, RAD51, MCM3, MCM4, MCM6	459	16	14566	9.91694	0.927113	0.0451009	0.0438014
GOTERM_MF_DIRECT	GO:0005524~ATP binding	59	11.0075	0.00133824	TOP2A, ERCC6L, LRRK2, KIF11, ABCC11, KIF15, HK3, RPS6KA1, PBK, NEK2, MAP3K9, PLXNC1, TK1, JAK3, IKBKE, ABCC3, ENTPD1, SYK, PRKCD, DARS2, KIF23, RUNX2, RUNX1, TRAIP, FGR, HCK, MELK, BTK, MCM3, ATP6V1B2, MCM4, KIF2C, KIF20A, MCM6, GART, ATP6V1A, BLK, PFKFB2, DDX21, TTK, ADCY7, PAPSS2, ORC1, RAD54L, ABL2, CNNM2, BUB1, NTRK1, ZRANB3, ATP8B4, TNK1, GCLC, RAD51, KIF18B, CDK6, TAOK1, UBE2T, KIF4A, CDK1	453	1356	15760	1.51374	0.581232	0.0511679	0.0499872
KEGG_PATHWAY	ssc04670:Leukocyte transendothelial migration	12	2.23881	0.00153645	ITGAM, GP91-PHOX, NCF1, NCF2, ITGB2, NCF4, PLCG2, PIK3CD, CYBA, CLDN1, MMP9, VAV1	306	115	9148	3.11952	0.371466	0.0185604	0.0162864
GOTERM_BP_DIRECT	GO:0071639~positive regulation of monocyte chemotactic protein-1 production	4	0.746269	0.00153701	CD84, SYK, CLEC7A, NOD2	459	8	14566	15.8671	0.954857	0.0515666	0.0500808
GOTERM_BP_DIRECT	GO:0002223~stimulatory C-type lectin receptor signaling pathway	4	0.746269	0.00153701	TYROBP, SYK, CLEC7A, PLCG2	459	8	14566	15.8671	0.954857	0.0515666	0.0500808
KEGG_PATHWAY	ssc05321:Inflammatory bowel disease	9	1.6791	0.00164152	IL1A, IL18, IL21R, SLA-DMB, NOD2, TLR4, TNF, SLA-DMA, TLR2	306	67	9148	4.0158	0.391128	0.0190669	0.0167309
GOTERM_BP_DIRECT	GO:0042102~positive regulation of T cell proliferation	7	1.30597	0.00165227	CD86, CD28, NCKAP1L, PDCD1LG2, AIF1, JAK3, TNFSF13B	459	41	14566	5.41803	0.964222	0.0538141	0.0522636
GOTERM_BP_DIRECT	GO:0006270~DNA replication initiation	5	0.932836	0.00165746	ORC1, MCM3, MCM4, MCM10, MCM6	459	17	14566	9.33359	0.964595	0.0538141	0.0522636
GOTERM_MF_DIRECT	GO:0004896~cytokine receptor activity	7	1.30597	0.0016991	IFNAR2, CSF3R, IL10RA, IL21R, CSF2RB, IL7R, IFNAR1	453	45	15760	5.41182	0.668907	0.0613565	0.0599406
KEGG_PATHWAY	ssc05171:Coronavirus disease - COVID-19	19	3.54478	0.0018152	IFNAR2, CXCL8, CSF2, SYK, C5AR1, PIK3CD, F13A1, TNF, C3, GP91-PHOX, CASP1, PLCG2, CCL2, TLR8, NLRP3, IKBKE, TLR4, TLR2, IFNAR1	306	251	9148	2.263	0.422293	0.0203033	0.0178158
UP_KW_MOLECULAR_FUNCTION	KW-0378~Hydrolase	56	10.4478	0.00200563	DCLRE1B, ANKLE1, TREH, PTPRO, PTPRJ, CLDN1, CTSS, ZC3H12C, MMP25, CTSL, EXO1, KYNU, LIPG, CASP1, CD38, CTSH, CTSC, CTSB, ARG2, ENTPD1, ACOT7, ARG1, MMP9, MMP12, ESPL1, NAAA, MCM3, MCM4, DNASE2, MCM6, SMPDL3B, PLCB2, PFKFB2, AHCY, DDX21, PLA2G5, AOAH, SAMHD1, GNS, PLA2G7, DPP3, ADAMTS14, ERMP1, AFMID, PLCG2, CTSA, PLA2G2F, ZRANB3, ST14, PLA2G2D, ADA2, LYZ, ERCC4, PTPN6, GLA, LGMN	270	1291	9232	1.48318	0.136324	0.0742084	0.0732055
GOTERM_BP_DIRECT	GO:0071222~cellular response to lipopolysaccharide	11	2.05224	0.00212084	PYCARD, CD86, IL1A, CXCL8, AMCF-II, CD180, MRC1, IRF8, PPBP, NOD2, CCR5	459	108	14566	3.23219	0.986101	0.0677658	0.0658133
KEGG_PATHWAY	ssc05144:Malaria	8	1.49254	0.00219615	CD40, CXCL8, ITGB2, IL18, CCL2, TLR4, TNF, TLR2	306	55	9148	4.34843	0.485194	0.023687	0.020785
GOTERM_CC_DIRECT	GO:0071162~CMG complex	4	0.746269	0.00221146	GINS1, MCM3, MCM4, MCM6	490	10	17599	14.3665	0.522621	0.0820696	0.0796124
GOTERM_BP_DIRECT	GO:0043491~protein kinase B signaling	6	1.1194	0.00223665	CD40, CSF2, CCL3L1, CCL2, TNF, PIK3R5	459	30	14566	6.34684	0.988998	0.0703497	0.0683227
GOTERM_BP_DIRECT	GO:0071226~cellular response to molecule of fungal origin	3	0.559701	0.00289795	SYK, CLEC7A, SCIMP	459	3	14566	31.7342	0.997106	0.0870683	0.0845596
GOTERM_BP_DIRECT	GO:0060672~epithelial cell morphogenesis involved in placental branching	3	0.559701	0.00289795	ST14, SPINT2, GRHL2	459	3	14566	31.7342	0.997106	0.0870683	0.0845596
GOTERM_BP_DIRECT	GO:0002316~follicular B cell differentiation	3	0.559701	0.00289795	SPI1, PLCG2, IRF8	459	3	14566	31.7342	0.997106	0.0870683	0.0845596
REACTOME_PATHWAY	R-SSC-68877~Mitotic Prometaphase	9	1.6791	0.00294748	CDC20, SGO1, CCNB2, CCNB1, TAOK1, CDK1, BIRC5, SKA1, ZWINT	109	54	2321	3.54893	0.694753	0.100208	0.0967185
REACTOME_PATHWAY	R-SSC-5686938~Regulation of TLR by endogenous ligand	4	0.746269	0.00299129	TLR6, TLR4, S100A8, TLR2	109	7	2321	12.1678	0.700099	0.100208	0.0967185
GOTERM_BP_DIRECT	GO:0007267~cell-cell signaling	7	1.30597	0.00301643	CCR1, PANX1, CCL8, GPNMB, CCL3L1, BHLHA15, CCR5	459	46	14566	4.82912	0.997722	0.0892953	0.0867224
KEGG_PATHWAY	ssc05135:Yersinia infection	13	2.42537	0.00309048	FYB1, CXCL8, IL18, PIK3CD, TNF, VAV1, PYCARD, RPS6KA1, CASP1, CCL2, NLRP3, LCP2, TLR4	306	144	9148	2.69889	0.607324	0.0321837	0.0282406
GOTERM_BP_DIRECT	GO:0002237~response to molecule of bacterial origin	5	0.932836	0.00313143	TLR2	459	20	14566	7.93355	0.998194	0.091356	0.0887238
GOTERM_MF_DIRECT	GO:0042802~identical protein binding	41	7.64925	0.0033939	SPTBN5, CD84, UHRF1, GIMAP2, DDX21, MCM10, TTK, SAMHD1, TNF, CLDN1, CD79B, TGM1, CHAF1A, UBASH3B, CDH1, CD300LB, OLR1, SLAMF7, UPP1, TK1, TIGIT, CCR5, IKBKE, E2F8, MYBPC3, CD53, SLC31A1, SORD, BHLHA15, INHBA, MMP9, TRAIP, RAD51, ERCC4, NAPEPLD, BTK, MCM6, TLR6, PIK3AP1, TLR4, TLR2	453	892	15760	1.59911	0.890276	0.116107	0.113428
REACTOME_PATHWAY	R-SSC-2132295~MHC class II antigen presentation	6	1.1194	0.00341664	CTSH, SLA-DMB, KIF20A, KIF11, CTSC, CTSB	109	23	2321	5.55485	0.747373	0.105653	0.101974
GOTERM_BP_DIRECT	GO:0007094~mitotic spindle assembly checkpoint	5	0.932836	0.00377338	BIRC5, KNTC1, TTK, BUB1, ZWINT	459	21	14566	7.55576	0.999506	0.108512	0.105385
KEGG_PATHWAY	ssc04630:JAK-STAT signaling pathway	14	2.61194	0.00382035	IFNAR2, CSF2, CSF3R, IL10RA, PIK3CD, IL27, CSF2RB, IL27RA, SOCS3, IL21R, PTPN6, IL7R, JAK3, IFNAR1	306	167	9148	2.5062	0.685243	0.0384581	0.0337464
REACTOME_PATHWAY	R-SSC-68882~Mitotic Anaphase	10	1.86567	0.00397648	CDC20, SGO1, CCNB2, CCNB1, TAOK1, CDK1, BIRC5, SKA1, ZWINT, LMNB1	109	69	2321	3.08603	0.798453	0.10657	0.102858
REACTOME_PATHWAY	R-SSC-2555396~Mitotic Metaphase and Anaphase	10	1.86567	0.00397648	CDC20, SGO1, CCNB2, CCNB1, TAOK1, CDK1, BIRC5, SKA1, ZWINT, LMNB1	109	69	2321	3.08603	0.798453	0.10657	0.102858
GOTERM_BP_DIRECT	GO:0051301~cell division	12	2.23881	0.00398835	CDC20, SGO1, TPX2, CDCA3, RGS14, CDCA5, CDK1, BIRC5, NCAPG, CDCA8, KIF11, SKA1	459	137	14566	2.77964	0.99968	0.113078	0.10982
GOTERM_CC_DIRECT	GO:0005819~spindle	8	1.49254	0.00410844	TPX2, RGS14, PRC1, CLTC, KIF2C, TTK, KIF20A, KIF15	490	73	17599	3.93604	0.747172	0.137222	0.133113
REACTOME_PATHWAY	R-SSC-69620~Cell Cycle Checkpoints	11	2.05224	0.004357	CDC20, SGO1, CCNB2, CCNB1, RMI2, TAOK1, MCM3, CDK1, BIRC5, SKA1, ZWINT	109	83	2321	2.82204	0.827152	0.10947	0.105657
GOTERM_BP_DIRECT	GO:0030574~collagen catabolic process	5	0.932836	0.00449895	MMP12, MMP25, CTSL, MMP9, CTSB	459	22	14566	7.21232	0.999886	0.125783	0.122159
KEGG_PATHWAY	ssc04612:Antigen processing and presentation	8	1.49254	0.00477555	CTSL, SLA-DMB, IFI30, TNF, SLA-DMA, CTSS, LGMN, CTSB	306	63	9148	3.79624	0.764412	0.0465231	0.0408232
GOTERM_CC_DIRECT	GO:0001726~ruffle	7	1.30597	0.00488456	CDK6, ATP6V1B2, CAPG, LCP1, TLR4, SCIMP, FGD2	490	57	17599	4.41078	0.805134	0.137868	0.13374
GOTERM_CC_DIRECT	GO:0001891~phagocytic cup	4	0.746269	0.00495333	LCP1, AIF1, TLR4, TNF	490	13	17599	11.0512	0.80958	0.137868	0.13374
GOTERM_BP_DIRECT	GO:0006909~phagocytosis	6	1.1194	0.00507108	NCF2, ITGB2, NCF4, IRF8, TLR4, VAV1	459	36	14566	5.28903	0.999964	0.139837	0.135808
GOTERM_BP_DIRECT	GO:0046330~positive regulation of JNK cascade	8	1.49254	0.00538681	PYCARD, NCF1, TAOK1, CD27, CCL19, NOD2, TLR4, TNF	459	68	14566	3.73344	0.999981	0.142803	0.138689
GOTERM_MF_DIRECT	GO:0045028~G-protein coupled purinergic nucleotide receptor activity	4	0.746269	0.00540872	P2RY13, P2RY6, PTAFR, GPR171	453	13	15760	10.7047	0.970554	0.175783	0.171727
GOTERM_BP_DIRECT	GO:0048245~eosinophil chemotaxis	4	0.746269	0.00549724	CCL8, CCL3L1, CCL2, CCL1	459	12	14566	10.5781	0.999985	0.142803	0.138689
KEGG_PATHWAY	ssc04514:Cell adhesion molecules	13	2.42537	0.00559645	CD86, CD40, ITGAM, ITGB2, SLA-DMB, PDCD1LG2, CLDN1, SLA-DMA, SELL, CDH1, CD28, TIGIT, CD22	306	155	9148	2.50736	0.816378	0.0518183	0.0454697
UP_KW_BIOLOGICAL_PROCESS	KW-0816~Tricarboxylic acid cycle	5	0.932836	0.00563975	TLR2	181	25	6121	6.76354	0.371091	0.0578075	0.0556926
GOTERM_BP_DIRECT	GO:0071726~cellular response to diacyl bacterial lipopeptide	3	0.559701	0.00567524	CD14, TLR6, TLR2	459	4	14566	23.8007	0.999989	0.142803	0.138689
GOTERM_BP_DIRECT	GO:0001775~cell activation	3	0.559701	0.00567524	CCL3L1, TLR6, TLR2	459	4	14566	23.8007	0.999989	0.142803	0.138689
GOTERM_BP_DIRECT	GO:0034241~positive regulation of macrophage fusion	3	0.559701	0.00567524	DCSTAMP, TYROBP, OCSTAMP	459	4	14566	23.8007	0.999989	0.142803	0.138689
GOTERM_BP_DIRECT	GO:0002576~platelet degranulation	3	0.559701	0.00567524	BLK, STXBP1, PLEK	459	4	14566	23.8007	0.999989	0.142803	0.138689
GOTERM_BP_DIRECT	GO:0002732~positive regulation of dendritic cell cytokine production	3	0.559701	0.00567524	CLEC7A, PLCG2, SCIMP	459	4	14566	23.8007	0.999989	0.142803	0.138689
KEGG_PATHWAY	ssc04210:Apoptosis	12	2.23881	0.00567955	NTRK1, BCL2A1, CTSL, BIRC5, PIK3CD, CTSH, CSF2RB, TNF, CTSS, CTSC, LMNB1, CTSB	306	136	9148	2.63783	0.820954	0.0518183	0.0454697
REACTOME_PATHWAY	R-SSC-168898~Toll-like Receptor Cascades	8	1.49254	0.00589165	CD180, S100A12, TLR8, TLR6, TLR4, S100A8, TLR2, CTSB	109	48	2321	3.54893	0.907027	0.13932	0.134468
KEGG_PATHWAY	ssc04672:Intestinal immune network for IgA production	7	1.30597	0.00604588	CD86, CD40, CD28, TNFRSF17, SLA-DMB, SLA-DMA, TNFSF13B	306	50	9148	4.18536	0.839811	0.0518183	0.0454697
KEGG_PATHWAY	ssc04664:Fc epsilon RI signaling pathway	8	1.49254	0.00617701	CSF2, SYK, BTK, PLCG2, PIK3CD, LCP2, TNF, VAV1	306	66	9148	3.62369	0.846068	0.0518183	0.0454697
KEGG_PATHWAY	ssc05221:Acute myeloid leukemia	8	1.49254	0.00617701	ITGAM, SPI1, CSF2, BCL2A1, TCF7, PIK3CD, CD14, RUNX1	306	66	9148	3.62369	0.846068	0.0518183	0.0454697
GOTERM_BP_DIRECT	GO:0042130~negative regulation of T cell proliferation	5	0.932836	0.00621964	PLA2G2F, CD86, IL4I1, PLA2G2D, GPNMB	459	24	14566	6.61129	0.999997	0.15457	0.150116
REACTOME_PATHWAY	R-SSC-418594~G alpha (i) signalling events	11	2.05224	0.00664698	CCR1, CXCL8, AMCF-II, RGS14, C5AR1, CCR7, CCL1, PPBP, CXCR6, CCR4, CCR2	109	88	2321	2.6617	0.931506	0.148449	0.143279
GOTERM_MF_DIRECT	GO:0043274~phospholipase binding	4	0.746269	0.00673882	SYK, BTK, BLNK, LMNB1	453	14	15760	9.94008	0.987662	0.192243	0.187807
GOTERM_MF_DIRECT	GO:0003777~microtubule motor activity	6	1.1194	0.00673885	KIF18B, KIF4A, KIF2C, KIF23, KIF20A, KIF15	453	42	15760	4.97004	0.987662	0.192243	0.187807
GOTERM_MF_DIRECT	GO:0008017~microtubule binding	14	2.61194	0.00680245	RGS14, KIF23, KIF11, SKA1, KIF15, KIF18B, RACGAP1, PRC1, KIF4A, BIRC5, KIF2C, KIF20A, FAM83D, S100A8	453	207	15760	2.35297	0.988165	0.192243	0.187807
GOTERM_BP_DIRECT	GO:0007229~integrin-mediated signaling pathway	9	1.6791	0.00686702	ADAM28, ITGAM, FYB1, SYK, ITGB2, PLEK, ADAM8, VAV1, FERMT3	459	89	14566	3.20908	0.999999	0.168577	0.16372
GOTERM_BP_DIRECT	GO:0045579~positive regulation of B cell differentiation	4	0.746269	0.00698134	SPI1, SYK, CD27, NCKAP1L	459	13	14566	9.76437	0.999999	0.169318	0.16444
GOTERM_CC_DIRECT	GO:0000922~spindle pole	8	1.49254	0.0072609	CDC20, SGO1, TPX2, ASPM, CCNB1, KNTC1, NEK2, KIF11	490	81	17599	3.54729	0.912313	0.183811	0.178307
GOTERM_BP_DIRECT	GO:0000278~mitotic cell cycle	8	1.49254	0.00735686	ASPM, KIF18B, RGS14, CLTC, MYB, MYBL2, POLE, SKA1	459	72	14566	3.52602	1	0.174535	0.169506
GOTERM_BP_DIRECT	GO:0050729~positive regulation of inflammatory response	7	1.30597	0.00736982	PYCARD, CCL3L1, NAPEPLD, TLR4, S100A8, CCR2, TLR2	459	55	14566	4.0389	1	0.174535	0.169506
UP_KW_MOLECULAR_FUNCTION	KW-0929~Antimicrobial	8	1.49254	0.00747807	BPI, LBP, LYZ	270	78	9232	3.50693	0.421867	0.184459	0.181966
GOTERM_CC_DIRECT	GO:0005887~integral component of plasma membrane	33	6.15672	0.00770464	SLC24A4, SLC2A5, TNF, CLDN1, ABCC11, ADCY7, GPNMB, HRH2, SLCO2B1, ADGRE3, CCRL2, STRA6, MFSD2A, IFNAR2, NTRK1, ABCC3, CD53, SEMA4A, SLC15A2, ADGRV1, GPR35, IL10RA, SLC11A2, SLC6A12, TYROBP, SLC6A9, SELL, NPHS1, ADAM8, TLR6, TLR4, TLR2, IFNAR1	490	731	17599	1.62139	0.924477	0.183811	0.178307
GOTERM_BP_DIRECT	GO:0043123~positive regulation of I-kappaB kinase/NF-kappaB signaling	10	1.86567	0.00782785	CD40, CLEC7A, S100A12, DDX21, CCL19, NOD2, TLR6, TLR4, TNF, IKBKE	459	110	14566	2.88493	1	0.183226	0.177947
GOTERM_BP_DIRECT	GO:0032743~positive regulation of interleukin-2 production	5	0.932836	0.00832885	IL1A, CLEC7A, PLCG2, CCR2, RUNX1	459	26	14566	6.10273	1	0.192712	0.18716
GOTERM_CC_DIRECT	GO:0045335~phagocytic vesicle	7	1.30597	0.00858292	RAB31, RAB20, STXBP1, TLR8, NOD2, RAB7B, SCIMP	490	64	17599	3.92835	0.943813	0.191113	0.185391
KEGG_PATHWAY	ssc05332:Graft-versus-host disease	6	1.1194	0.00906001	CD86, IL1A, CD28, SLA-DMB, TNF, SLA-DMA	306	39	9148	4.5993	0.935982	0.0739493	0.0648893
GOTERM_BP_DIRECT	GO:0035556~intracellular signal transduction	20	3.73134	0.00923645	CXCL8, RGS14, SYK, NFAM1, PRKCD, PLEK, NRG1, ADCY7, SOCS3, PREX1, MELK, RACGAP1, TAOK1, RPS6KA1, BLNK, BTK, PLCG2, LCP2, JAK3, PLCB2	459	333	14566	1.90596	1	0.204891	0.198987
REACTOME_PATHWAY	R-SSC-2995383~Initiation of Nuclear Envelope (NE) Reformation	4	0.746269	0.00925569	CCNB2, CCNB1, CDK1, LMNB1	109	10	2321	8.51743	0.976201	0.184757	0.178323
GOTERM_BP_DIRECT	GO:0019441~tryptophan catabolic process to kynurenine	3	0.559701	0.00926233	KYNU, AFMID, IDO1	459	5	14566	19.0405	1	0.204891	0.198987
GOTERM_BP_DIRECT	GO:0034154~toll-like receptor 7 signaling pathway	3	0.559701	0.00926233	TLR8, PIK3AP1, SCIMP	459	5	14566	19.0405	1	0.204891	0.198987
GOTERM_BP_DIRECT	GO:0060100~positive regulation of phagocytosis, engulfment	3	0.559701	0.00926233	C3, PLCG2, NCKAP1L	459	5	14566	19.0405	1	0.204891	0.198987
KEGG_PATHWAY	ssc04657:IL-17 signaling pathway	9	1.6791	0.00947706	CXCL8, CSF2, AMCF-II, CCL2, CCL17, TNF, IKBKE, MMP9, S100A8	306	89	9148	3.02313	0.943624	0.0753177	0.06609
REACTOME_PATHWAY	R-SSC-141424~Amplification of signal from the kinetochores	6	1.1194	0.0096515	CDC20, SGO1, TAOK1, BIRC5, SKA1, ZWINT	109	29	2321	4.40557	0.979733	0.184757	0.178323
REACTOME_PATHWAY	R-SSC-141444~Amplification of signal from unattached kinetochores via a MAD2 inhibitory signal	6	1.1194	0.0096515	CDC20, SGO1, TAOK1, BIRC5, SKA1, ZWINT	109	29	2321	4.40557	0.979733	0.184757	0.178323
KEGG_PATHWAY	ssc05142:Chagas disease	10	1.86567	0.00985241	C3, CXCL8, CCL3L1, CCL2, PIK3CD, TLR6, PLCB2, TLR4, TNF, TLR2	306	108	9148	2.76809	0.949722	0.076293	0.0669459
KEGG_PATHWAY	ssc05169:Epstein-Barr virus infection	15	2.79851	0.0101291	IFNAR2, ENTPD1, CD40, SYK, PIK3CD, SLA-DMB, TNF, SLA-DMA, BLNK, BTK, PLCG2, JAK3, IKBKE, TLR2, IFNAR1	306	209	9148	2.1456	0.953792	0.076475	0.0671056
GOTERM_BP_DIRECT	GO:0034142~toll-like receptor 4 signaling pathway	4	0.746269	0.0106007	CD14, PIK3AP1, TLR4, SCIMP	459	15	14566	8.46245	1	0.231948	0.225265
GOTERM_BP_DIRECT	GO:0007186~G-protein coupled receptor signaling pathway	15	2.79851	0.0118791	P2RY13, CCL22, CCL3L1, PTAFR, BHLHA15, VAV1, PIK3R5, PREX1, CCL8, CCRL2, GPR171, CCL2, CCL1, CCL17, CMKLR1	459	225	14566	2.11561	1	0.257124	0.249716
GOTERM_BP_DIRECT	GO:0006869~lipid transport	7	1.30597	0.0120671	GM2A, LBP	459	61	14566	3.64163	1	0.258416	0.250971
REACTOME_PATHWAY	R-SSC-4419969~Depolymerization of the Nuclear Lamina	3	0.559701	0.012105	CCNB1, CDK1, LMNB1	109	4	2321	15.9702	0.992523	0.202759	0.195698
REACTOME_PATHWAY	R-SSC-69478~G2/M DNA replication checkpoint	3	0.559701	0.012105	CCNB2, CCNB1, CDK1	109	4	2321	15.9702	0.992523	0.202759	0.195698
REACTOME_PATHWAY	R-SSC-176417~Phosphorylation of Emi1	3	0.559701	0.012105	CDC20, CCNB1, CDK1	109	4	2321	15.9702	0.992523	0.202759	0.195698
GOTERM_MF_DIRECT	GO:0004197~cysteine-type endopeptidase activity	7	1.30597	0.0123015	PYCARD, ESPL1, CTSL, CASP1, CTSH, LGMN, CTSB	453	67	15760	3.63481	0.999679	0.333166	0.325478
KEGG_PATHWAY	ssc05330:Allograft rejection	6	1.1194	0.0123467	CD86, CD40, CD28, SLA-DMB, TNF, SLA-DMA	306	42	9148	4.27077	0.976527	0.0909438	0.0798017
GOTERM_BP_DIRECT	GO:0043011~myeloid dendritic cell differentiation	4	0.746269	0.0127472	DCSTAMP, BATF3, SPI1, CSF2	459	16	14566	7.93355	1	0.270106	0.262323
KEGG_PATHWAY	ssc04666:Fc gamma R-mediated phagocytosis	9	1.6791	0.0129594	HCK, MARCKSL1, SCIN, SYK, NCF1, PRKCD, PLCG2, PIK3CD, VAV1	306	94	9148	2.86233	0.980539	0.0931845	0.0817678
GOTERM_BP_DIRECT	GO:0002523~leukocyte migration involved in inflammatory response	3	0.559701	0.0136058	FUT7, ADAM8, S100A8	459	6	14566	15.8671	1	0.285296	0.277076
GOTERM_BP_DIRECT	GO:0031623~receptor internalization	5	0.932836	0.0138364	CXCL8, RAB31, SYK, CLTC, ITGB2	459	30	14566	5.28903	1	0.287141	0.278867
GOTERM_CC_DIRECT	GO:0030670~phagocytic vesicle membrane	5	0.932836	0.0141206	TLR2	490	34	17599	5.28181	0.991347	0.291457	0.282731
GOTERM_BP_DIRECT	GO:0007059~chromosome segregation	6	1.1194	0.0142839	TOP2A, RGS14, BIRC5, TTK, NEK2, SKA1	459	46	14566	4.13924	1	0.293404	0.28495
REACTOME_PATHWAY	R-SSC-1280218~Adaptive Immune System	15	2.79851	0.0143559	CD86, CD40, SLA-DMB, KIF11, TREM1, TRAIP, CDC20, CD300LB, BLNK, CTSH, SLAMF6, KIF20A, CD300C, CTSC, CTSB	109	160	2321	1.99627	0.997011	0.230843	0.222804
GOTERM_CC_DIRECT	GO:0000793~condensed chromosome	4	0.746269	0.0148347	TOP2A, SGO1, FANCD2, NCAPG	490	19	17599	7.56133	0.993207	0.291457	0.282731
GOTERM_CC_DIRECT	GO:0005654~nucleoplasm	66	12.3134	0.0158082	TOP2A, EHF, ANKLE1, SPI1, MCM10, NXT2, HNMT, LMNB1, CDC20, PYCARD, DOCK10, KYNU, TRPS1, MYB, RPS6KA1, OLR1, MYBL2, NEK2, UPP1, POLE, CTSC, BATF3, ACOT7, DARS2, TENT5C, RUNX1, TRAIP, SGO1, MYCL, TBC1D2, TFEC, IRF8, KIF20A, ASF1B, SERPINB10, ATP6V1A, PFKFB2, PARM1, UHRF1, CDCA5, STXBP1, DDX21, CAPG, DTX4, SAMHD1, PURB, CD79B, ORC1, RACGAP1, RAD54L, SCAI, E2F8, ZRANB3, EGR2, BCL11A, GRHL3, GRHL2, TP…	490	1796	17599	1.31987	0.995118	0.29333	0.284548
REACTOME_PATHWAY	R-SSC-2980766~Nuclear Envelope Breakdown	4	0.746269	0.0158527	CCNB2, CCNB1, CDK1, LMNB1	109	12	2321	7.09786	0.998378	0.245108	0.236571
GOTERM_MF_DIRECT	GO:0008234~cysteine-type peptidase activity	4	0.746269	0.0161358	CTSL, CTSH, CTSS, CTSC	453	19	15760	7.32427	0.999974	0.41953	0.409849
GOTERM_BP_DIRECT	GO:0045766~positive regulation of angiogenesis	8	1.49254	0.0164471	C3, IL1A, CD40, SFRP2, CXCL8, C5AR1, CYP1B1, CTSH	459	84	14566	3.02231	1	0.334424	0.324788
REACTOME_PATHWAY	R-SSC-69618~Mitotic Spindle Checkpoint	6	1.1194	0.016641	CDC20, SGO1, TAOK1, BIRC5, SKA1, ZWINT	109	33	2321	3.87156	0.998824	0.247766	0.239137
GOTERM_BP_DIRECT	GO:1901224~positive regulation of NIK/NF-kappaB signaling	6	1.1194	0.0169595	CD14, CCL19, NOD2, TLR4, TNF, TLR2	459	48	14566	3.96678	1	0.341395	0.331559
KEGG_PATHWAY	ssc04933:AGE-RAGE signaling pathway in diabetic complications	9	1.6791	0.0182784	IL1A, CXCL8, GP91-PHOX, PRKCD, PLCG2, CCL2, PIK3CD, PLCB2, TNF	306	100	9148	2.69059	0.996194	0.125766	0.110358
KEGG_PATHWAY	ssc05166:Human T-cell leukemia virus 1 infection	15	2.79851	0.0183235	EGR2, CD40, SPI1, CSF2, IL1R2, ITGB2, PIK3CD, SLA-DMB, TNF, ADCY7, SLA-DMA, CDC20, CCNB2, ESPL1, JAK3	306	225	9148	1.99303	0.996246	0.125766	0.110358
GOTERM_BP_DIRECT	GO:0043406~positive regulation of MAP kinase activity	6	1.1194	0.0184139	CD40, LRRK2, ADAM8, NOD2, TLR4, PIK3R5	459	49	14566	3.88582	1	0.364581	0.354076
GOTERM_BP_DIRECT	GO:0032747~positive regulation of interleukin-23 production	3	0.559701	0.0186547	CSF2, CLEC7A, PLCG2	459	7	14566	13.6004	1	0.364581	0.354076
GOTERM_BP_DIRECT	GO:0046007~negative regulation of activated T cell proliferation	3	0.559701	0.0186547	ARG1, PDCD1LG2, IDO1	459	7	14566	13.6004	1	0.364581	0.354076
REACTOME_PATHWAY	R-SSC-9648025~EML4 and NUDC in mitotic spindle formation	6	1.1194	0.0188049	CDC20, SGO1, TAOK1, BIRC5, SKA1, ZWINT	109	34	2321	3.75769	0.999515	0.265345	0.256104
GOTERM_BP_DIRECT	GO:0090307~mitotic spindle assembly	5	0.932836	0.0191956	CDC20, TPX2, NEK2, MYBL2, KIF11	459	33	14566	4.80821	1	0.371545	0.36084
KEGG_PATHWAY	ssc00380:Tryptophan metabolism	6	1.1194	0.0194679	IL4I1, KYNU, AFMID, CYP1B1, KMO, IDO1	306	47	9148	3.81644	0.997361	0.130651	0.114644
REACTOME_PATHWAY	R-SSC-2980767~Activation of NIMA Kinases NEK9, NEK6, NEK7	3	0.559701	0.0195647	CCNB2, CCNB1, CDK1	109	5	2321	12.7761	0.999645	0.265345	0.256104
REACTOME_PATHWAY	R-SSC-198933~Immunoregulatory interactions between a Lymphoid and a non-Lymphoid cell	5	0.932836	0.0198018	CD40, CD300LB, SLAMF6, CD300C, TREM1	109	23	2321	4.62904	0.999678	0.265345	0.256104
GOTERM_MF_DIRECT	GO:0016176~superoxide-generating NADPH oxidase activator activity	3	0.559701	0.0204929	NCF1, NCF2, NCF4	453	8	15760	13.0464	0.999999	0.459324	0.448724
GOTERM_MF_DIRECT	GO:0003810~protein-glutamine gamma-glutamyltransferase activity	3	0.559701	0.0204929	TGM1, F13A1, TGM2	453	8	15760	13.0464	0.999999	0.459324	0.448724
GOTERM_MF_DIRECT	GO:0045236~CXCR chemokine receptor binding	3	0.559701	0.0204929	CXCL8, AMCF-II, PPBP	453	8	15760	13.0464	0.999999	0.459324	0.448724
GOTERM_MF_DIRECT	GO:0016004~phospholipase activator activity	3	0.559701	0.0204929	CCL8, CCL3L1, BTK	453	8	15760	13.0464	0.999999	0.459324	0.448724
KEGG_PATHWAY	ssc04611:Platelet activation	10	1.86567	0.0205752	SYK, TBXAS1, BTK, PLCG2, PIK3CD, LCP2, PLCB2, ADCY7, FERMT3, PIK3R5	306	122	9148	2.45044	0.998124	0.133118	0.116809
GOTERM_BP_DIRECT	GO:0010575~positive regulation of vascular endothelial growth factor production	4	0.746269	0.0205758	C3, IL1A, C5AR1, CYP1B1	459	19	14566	6.68089	1	0.394468	0.383102
KEGG_PATHWAY	ssc05202:Transcriptional misregulation in cancer	13	2.42537	0.0208872	CD86, NTRK1, CD40, SPI1, ITGAM, CXCL8, CSF2, BCL2A1, IL1R2, MMP9, RUNX2, RUNX1, CD14	306	185	9148	2.10076	0.998296	0.133118	0.116809
KEGG_PATHWAY	ssc04940:Type I diabetes mellitus	6	1.1194	0.0211578	CD86, IL1A, CD28, SLA-DMB, TNF, SLA-DMA	306	48	9148	3.73693	0.998432	0.133118	0.116809
UP_KW_MOLECULAR_FUNCTION	KW-0044~Antibiotic	7	1.30597	0.0217912	BPI, LBP	270	75	9232	3.19131	0.799781	0.403137	0.397689
KEGG_PATHWAY	ssc05416:Viral myocarditis	7	1.30597	0.0222495	CD86, CD40, ITGB2, CD28, ABL2, SLA-DMB, SLA-DMA	306	66	9148	3.17073	0.998881	0.137129	0.120329
GOTERM_MF_DIRECT	GO:0022857~transmembrane transporter activity	11	2.05224	0.0231753	SLC7A5, SLC13A3, SLC7A7, SLC46A2, SLC35B4, SLC16A6, CNNM2, SLC18A1, SLC2A6, SLC25A13	453	168	15760	2.27794	1	0.502131	0.490543
GOTERM_BP_DIRECT	GO:1900017~positive regulation of cytokine production involved in inflammatory response	4	0.746269	0.0236543	CLEC7A, NOD2, TLR4, TNF	459	20	14566	6.34684	1	0.445798	0.432953
GOTERM_BP_DIRECT	GO:0061029~eyelid development in camera-type eye	3	0.559701	0.0243606	GRHL3, INHBA, STRA6	459	8	14566	11.9003	1	0.445798	0.432953
GOTERM_BP_DIRECT	GO:1903428~positive regulation of reactive oxygen species biosynthetic process	3	0.559701	0.0243606	PLCG2, CYBA, TLR4	459	8	14566	11.9003	1	0.445798	0.432953
GOTERM_BP_DIRECT	GO:0071803~positive regulation of podosome assembly	3	0.559701	0.0243606	CSF2, LCP1, TNF	459	8	14566	11.9003	1	0.445798	0.432953
GOTERM_BP_DIRECT	GO:0031666~positive regulation of lipopolysaccharide-mediated signaling pathway	3	0.559701	0.0243606	CD180, LY86, SCIMP	459	8	14566	11.9003	1	0.445798	0.432953
GOTERM_CC_DIRECT	GO:0042555~MCM complex	3	0.559701	0.0243705	MCM3, MCM4, MCM6	490	9	17599	11.9721	0.999736	0.428408	0.415581
KEGG_PATHWAY	ssc05145:Toxoplasmosis	9	1.6791	0.0250059	CD40, IL10RA, SLA-DMB, CCR5, TLR4, TNF, SLA-DMA, PIK3R5, TLR2	306	106	9148	2.53829	0.999523	0.151035	0.132531
GOTERM_CC_DIRECT	GO:0016323~basolateral plasma membrane	9	1.6791	0.0265371	ABCC3, SLC23A2, SLC13A3, SLC6A9, SLC31A1, C5AR1, NOD2, CNNM2, CLDN1	490	128	17599	2.52537	0.999874	0.443169	0.4299
REACTOME_PATHWAY	R-SSC-68886~M Phase	11	2.05224	0.0276433	CDC20, SGO1, CCNB2, CCNB1, TAOK1, CDK1, BIRC5, KIF20A, SKA1, ZWINT, LMNB1	109	109	2321	2.14889	0.999987	0.352512	0.340236
REACTOME_PATHWAY	R-SSC-1280215~Cytokine Signaling in Immune system	12	2.23881	0.0280607	IL1A, CD40, CSF2, TNFRSF9, IL10RA, CDK1, S100A12, CBL, JAK3, TNF, TNFRSF4, TNFSF13B	109	125	2321	2.04418	0.999989	0.352512	0.340236
REACTOME_PATHWAY	R-SSC-5663220~RHO GTPases Activate Formins	6	1.1194	0.0292887	CDC20, SGO1, TAOK1, BIRC5, SKA1, ZWINT	109	38	2321	3.36214	0.999994	0.35679	0.344364
GOTERM_BP_DIRECT	GO:0031297~replication fork processing	4	0.746269	0.0305154	ZRANB3, FAM111A, MMS22L, TRAIP	459	22	14566	5.76986	1	0.527807	0.512599
GOTERM_BP_DIRECT	GO:0042110~T cell activation	4	0.746269	0.0305154	CD84, TREML2, CD28, CD48	459	22	14566	5.76986	1	0.527807	0.512599
GOTERM_BP_DIRECT	GO:2000406~positive regulation of T cell migration	3	0.559701	0.0306773	PYCARD, DOCK8, AIF1	459	9	14566	10.5781	1	0.527807	0.512599
GOTERM_BP_DIRECT	GO:0051090~regulation of sequence-specific DNA binding transcription factor activity	3	0.559701	0.0306773	HCK, SYK, FANCD2	459	9	14566	10.5781	1	0.527807	0.512599
GOTERM_BP_DIRECT	GO:0008210~estrogen metabolic process	3	0.559701	0.0306773	SGPL1, CYP2D6, CYP1B1	459	9	14566	10.5781	1	0.527807	0.512599
GOTERM_BP_DIRECT	GO:0000727~double-strand break repair via break-induced replication	3	0.559701	0.0306773	MCM3, MCM4, MCM6	459	9	14566	10.5781	1	0.527807	0.512599
GOTERM_BP_DIRECT	GO:0042119~neutrophil activation	3	0.559701	0.0306773	CXCL8, AMCF-II, PRKCD	459	9	14566	10.5781	1	0.527807	0.512599
KEGG_PATHWAY	ssc05340:Primary immunodeficiency	5	0.932836	0.030855	CD40, BTK, BLNK, IL7R, JAK3	306	36	9148	4.15214	0.999922	0.18271	0.160325
UP_KW_CELLULAR_COMPONENT	KW-0158~Chromosome	12	2.23881	0.0313114	SGO1, MMS22L, RAD51, CDCA5, TET3, MCM3, BIRC5, MCM4, NCAPG, CDCA8, MCM6, SAMHD1	356	207	12687	2.06595	0.638678	0.333988	0.333988
GOTERM_CC_DIRECT	GO:0048471~perinuclear region of cytoplasm	17	3.17164	0.0315469	GALNT6, SLC11A2, PRKCD, INHBA, NXT2, AIF1, TNFSF13B, RAD51, CDH1, TAOK1, CA4, MCM3, PLCG2, LCP1, TLR4, LGMN, CTSB	490	344	17599	1.77493	0.999978	0.501746	0.486723
GOTERM_MF_DIRECT	GO:0043394~proteoglycan binding	3	0.559701	0.0317122	CTSL, ADA2, CTSB	453	10	15760	10.4371	1	0.661634	0.646366
GOTERM_MF_DIRECT	GO:0004712~protein serine/threonine/tyrosine kinase activity	14	2.61194	0.0325728	BLK, NTRK1, SYK, LRRK2, PRKCD, TTK, FGR, HCK, MELK, RPS6KA1, BTK, ABL2, MAP3K9, JAK3	453	255	15760	1.91005	1	0.661634	0.646366
KEGG_PATHWAY	ssc04914:Progesterone-mediated oocyte maturation	8	1.49254	0.0335994	CCNB3, CCNB2, CCNB1, RPS6KA1, CDK1, PIK3CD, BUB1, ADCY7	306	92	9148	2.5996	0.999967	0.195135	0.171228
REACTOME_PATHWAY	R-SSC-69278~Cell Cycle, Mitotic	13	2.42537	0.0339099	GINS1, ZWINT, SKA1, LMNB1, CDC20, SGO1, CCNB2, CCNB1, TAOK1, CDK1, MCM3, BIRC5, KIF20A	109	145	2321	1.90908	0.999999	0.400934	0.386972
GOTERM_BP_DIRECT	GO:0001817~regulation of cytokine production	7	1.30597	0.0340339	TLR8, TLR6, TLR2	459	77	14566	2.88493	1	0.580595	0.563867
GOTERM_CC_DIRECT	GO:0005886~plasma membrane	112	20.8955	0.0355225	SLC23A2, SPINT2, TNF, CLDN1, PREX1, CDH1, SLCO2B1, LIPG, CCRL2, KNTC1, MAP3K9, CMKLR1, PAQR8, ENTPD1, SLC15A2, SLC30A3, CD180, SLC11A2, PRKCD, SYTL1, OSCAR, TYROBP, MELK, GPR160, BTK, CD300C, DSC2, IFNAR1, ATP6V1A, BLK, SPTBN5, PARM1, STXBP1, C5AR1, LYPD3, PIK3R5, RHEX, SCIN, HRH2, S100A12, ABL2, MBP, CD14, STRA6, SPTBN2, CCR1, ATP8B4, FYB1, TNFRSF9, TNK1, SELL, LRRK2, PLEK, PTPRO, SIRPB2, SLC2A5…	490	3411	17599	1.17931	0.999994	0.539296	0.52315
GOTERM_BP_DIRECT	GO:0007018~microtubule-based movement	7	1.30597	0.0359328	KIF18B, KIF4A, KIF2C, KIF23, KIF20A, KIF11, KIF15	459	78	14566	2.84794	1	0.606449	0.588975
GOTERM_BP_DIRECT	GO:0006919~activation of cysteine-type endopeptidase activity involved in apoptotic process	5	0.932836	0.0361519	PYCARD, TNFSF15, XDH, TNF, S100A8	459	40	14566	3.96678	1	0.606449	0.588975
GOTERM_MF_DIRECT	GO:0030145~manganese ion binding	5	0.932836	0.0367696	ARG2, ARG1, ABL2, SOD2, PCK2	453	44	15760	3.95344	1	0.706377	0.690076
KEGG_PATHWAY	ssc04217:Necroptosis	11	2.05224	0.0370546	PYCARD, IFNAR2, IL1A, PYGB, GP91-PHOX, CASP1, NLRP3, TLR4, JAK3, TNF, IFNAR1	306	157	9148	2.09458	0.999989	0.211141	0.185273
GOTERM_CC_DIRECT	GO:0032991~macromolecular complex	14	2.61194	0.0372998	FYB1, NOD2, KIF11, CLDN1, C3, TRPS1, RAD54L, MBP, NEK2, STRN, EPS8L2, UGGT1, ASF1B, STRA6	490	268	17599	1.87623	0.999997	0.541659	0.525441
GOTERM_BP_DIRECT	GO:0045744~negative regulation of G-protein coupled receptor protein signaling pathway	3	0.559701	0.0375611	CXCL8, RGS14, PLEK	459	10	14566	9.52026	1	0.624879	0.606875
GOTERM_MF_DIRECT	GO:0047498~calcium-dependent phospholipase A2 activity	3	0.559701	0.0380357	PLA2G2F, PLA2G2D, PLA2G5	453	11	15760	9.48826	1	0.706377	0.690076
GOTERM_MF_DIRECT	GO:0015179~L-amino acid transmembrane transporter activity	3	0.559701	0.0380357	SLC7A5, SLC43A2	453	11	15760	9.48826	1	0.706377	0.690076
GOTERM_BP_DIRECT	GO:0007254~JNK cascade	4	0.746269	0.0383067	NPHS1, LRRK2, HACD3, TNF	459	24	14566	5.28903	1	0.632061	0.613849
REACTOME_PATHWAY	R-SSC-5669034~TNFs bind their physiological receptors	3	0.559701	0.038651	TNFRSF9, TNFRSF4, TNFSF13B	109	7	2321	9.12582	1	0.443934	0.428473
GOTERM_BP_DIRECT	GO:0061844~antimicrobial humoral immune response mediated by antimicrobial peptide	5	0.932836	0.0391014	CXCL8, AMCF-II, S100A12, PPBP, CXCL14	459	41	14566	3.87002	1	0.639927	0.621489
GOTERM_BP_DIRECT	GO:0032088~negative regulation of NF-kappaB transcription factor activity	6	1.1194	0.039967	PYCARD, SPI1, CYP1B1, NOD2, TRAIP, CMKLR1	459	60	14566	3.17342	1	0.64882	0.630125
KEGG_PATHWAY	ssc04623:Cytosolic DNA-sensing pathway	7	1.30597	0.04076	PYCARD, CASP1, IL18, NLRP3, DNASE2, SAMHD1, IKBKE	306	76	9148	2.75353	0.999997	0.22381	0.196389
KEGG_PATHWAY	ssc04721:Synaptic vesicle cycle	7	1.30597	0.04076	ATP6V1A, SLC6A9, STXBP1, CLTC, ATP6V1B2, SLC6A12, SLC18A1	306	76	9148	2.75353	0.999997	0.22381	0.196389
GOTERM_CC_DIRECT	GO:0045177~apical part of cell	5	0.932836	0.0410638	SLC11A2, C5AR1, VASH1, DUOX2, LGMN	490	47	17599	3.82089	0.999999	0.562294	0.545459
GOTERM_MF_DIRECT	GO:0004713~protein tyrosine kinase activity	5	0.932836	0.0422937	BLK, SYK, TNK1, BTK, ABL2	453	46	15760	3.78155	1	0.742997	0.725851
GOTERM_MF_DIRECT	GO:0097110~scaffold protein binding	5	0.932836	0.0422937	CD163, SYK, PLCG2, TREM2, TREM1	453	46	15760	3.78155	1	0.742997	0.725851
REACTOME_PATHWAY	R-SSC-388396~GPCR downstream signalling	15	2.79851	0.0425816	CCR1, XCR1, CXCL8, P2RY11, RGS14, C5AR1, PPBP, CXCR6, AMCF-II, HRH2, CCR7, CCL1, FFAR2, CCR4, CCR2	109	184	2321	1.73589	1	0.475495	0.458935
KEGG_PATHWAY	ssc05418:Fluid shear stress and atherosclerosis	10	1.86567	0.0426296	IL1A, NCF1, NCF2, CTSL, IL1R2, CCL2, PIK3CD, CYBA, TNF, MMP9	306	139	9148	2.15075	0.999998	0.22678	0.198996
KEGG_PATHWAY	ssc05132:Salmonella infection	15	2.79851	0.0428029	CXCL8, TCF7, IL18, PIK3CD, NOD1, TNF, PYCARD, CASP1, NLRP3, NCKAP1L, CD14, TLR6, RAB7B, TLR4, TLR2	306	253	9148	1.77246	0.999998	0.22678	0.198996
GOTERM_BP_DIRECT	GO:0007049~cell cycle	9	1.6791	0.0436197	TPX2, CHAF1A, UHRF1, CDCA5, PRKCD, MCM3, MCM4, CDCA8, MCM6	459	125	14566	2.28486	1	0.701742	0.681523
REACTOME_PATHWAY	R-SSC-1640170~Cell Cycle	14	2.61194	0.0445663	GINS1, RMI2, ZWINT, SKA1, LMNB1, CDC20, SGO1, CCNB2, CCNB1, TAOK1, CDK1, MCM3, BIRC5, KIF20A	109	168	2321	1.77446	1	0.484207	0.467344
GOTERM_BP_DIRECT	GO:0007159~leukocyte cell-cell adhesion	3	0.559701	0.04497	SYK, OLR1, FERMT3	459	11	14566	8.65478	1	0.701742	0.681523
GOTERM_BP_DIRECT	GO:2000353~positive regulation of endothelial cell apoptotic process	3	0.559701	0.04497	CD40, CCL2, TNF	459	11	14566	8.65478	1	0.701742	0.681523
GOTERM_BP_DIRECT	GO:1900016~negative regulation of cytokine production involved in inflammatory response	3	0.559701	0.04497	PYCARD, IL1R2, ADCY7	459	11	14566	8.65478	1	0.701742	0.681523
GOTERM_BP_DIRECT	GO:0032700~negative regulation of interleukin-17 production	3	0.559701	0.04497	ARG2, NCKAP1L, TLR4	459	11	14566	8.65478	1	0.701742	0.681523
KEGG_PATHWAY	ssc04114:Oocyte meiosis	9	1.6791	0.0470243	CDC20, SGO1, CCNB2, CCNB1, ESPL1, RPS6KA1, CDK1, BUB1, ADCY7	306	120	9148	2.24216	1	0.24485	0.214852
GOTERM_BP_DIRECT	GO:0006260~DNA replication	6	1.1194	0.0477152	FAM111A, CHAF1A, ORC1, SAMHD1, POLE, TICRR	459	63	14566	3.02231	1	0.738852	0.717563
GOTERM_MF_DIRECT	GO:0005543~phospholipid binding	6	1.1194	0.0477921	PLA2G2F, PREX1, PLA2G2D, PLA2G5, PLA2G7, SPTBN2	453	69	15760	3.02524	1	0.817496	0.798631
GOTERM_CC_DIRECT	GO:0043235~receptor complex	9	1.6791	0.0479762	NTRK1, ADGRV1, CSF3R, GPR160, GPBAR1, OLR1, TLR6, LRP8, SCIMP	490	144	17599	2.24477	1	0.562294	0.545459
REACTOME_PATHWAY	R-SSC-2995410~Nuclear Envelope (NE) Reassembly	4	0.746269	0.0480331	CCNB2, CCNB1, CDK1, LMNB1	109	18	2321	4.73191	1	0.50814	0.490444
GOTERM_CC_DIRECT	GO:0043231~intracellular membrane-bounded organelle	12	2.23881	0.0486467	CD40, CD84, CSF2, GM2A, CYP2D6, LRRK2, AP1S2, CYP1B1, AP1S3, AOAH, CNNM2, TNFSF13B	490	224	17599	1.92409	1	0.562294	0.545459
GOTERM_BP_DIRECT	GO:0034599~cellular response to oxidative stress	5	0.932836	0.0487496	ERMP1, FANCD2, LRRK2, GSR, AIF1	459	44	14566	3.60616	1	0.749107	0.727523
GOTERM_MF_DIRECT	GO:0004175~endopeptidase activity	4	0.746269	0.04935	ADAM28, CTSL, CTSH, CTSB	453	29	15760	4.79866	1	0.8225	0.803519
GOTERM_CC_DIRECT	GO:0000307~cyclin-dependent protein kinase holoenzyme complex	4	0.746269	0.0497194	CCNB3, CCNB2, CCNB1, CDK6	490	30	17599	4.78884	1	0.562294	0.545459
REACTOME_PATHWAY	R-SSC-3301854~Nuclear Pore Complex (NPC) Disassembly	3	0.559701	0.049993	CCNB2, CCNB1, CDK1	109	8	2321	7.98509	1	0.515313	0.497366
KEGG_PATHWAY	ssc04610:Complement and coagulation cascades	7	1.30597	0.0502693	C3, ITGAM, SERPINB2, ITGB2, C5AR1, F13A1, A2M	306	80	9148	2.61585	1	0.257311	0.225786
UP_KW_MOLECULAR_FUNCTION	KW-0255~Endonuclease	5	0.932836	0.0504306	ZRANB3, ZC3H12C, ANKLE1, EXO1, DNASE2	270	48	9232	3.56173	0.97712	0.746374	0.736287
KEGG_PATHWAY	ssc05161:Hepatitis B	11	2.05224	0.0525725	EGR2, CXCL8, BIRC5, PIK3CD, TLR4, JAK3, TNF, IKBKE, MMP9, IFNAR1, TLR2	306	167	9148	1.96916	1	0.264615	0.232195
GOTERM_BP_DIRECT	GO:0048566~embryonic digestive tract development	3	0.559701	0.0528646	CXCL8, TNF, STRA6	459	12	14566	7.93355	1	0.78827	0.765558
GOTERM_BP_DIRECT	GO:0097067~cellular response to thyroid hormone stimulus	3	0.559701	0.0528646	CTSL, CTSH, CTSB	459	12	14566	7.93355	1	0.78827	0.765558
GOTERM_BP_DIRECT	GO:0060707~trophoblast giant cell differentiation	3	0.559701	0.0528646	SOCS3, PRDM1, E2F8	459	12	14566	7.93355	1	0.78827	0.765558
GOTERM_BP_DIRECT	GO:0023052~signaling	3	0.559701	0.0528646	CCL3L1, ABL2, SPTBN2	459	12	14566	7.93355	1	0.78827	0.765558
GOTERM_CC_DIRECT	GO:0000775~chromosome, centromeric region	4	0.746269	0.0539509	TOP2A, SGO1, BIRC5, CDCA8	490	31	17599	4.63436	1	0.562294	0.545459
GOTERM_CC_DIRECT	GO:0005876~spindle microtubule	4	0.746269	0.0539509	CDK1, BIRC5, KIF11, SKA1	490	31	17599	4.63436	1	0.562294	0.545459
UP_KW_BIOLOGICAL_PROCESS	KW-0532~Neurotransmitter transport	3	0.559701	0.0542271	SLC6A9, SLC6A12, SLC18A1	181	13	6121	7.80408	0.98966	0.473641	0.456312
GOTERM_CC_DIRECT	GO:0072558~NLRP1 inflammasome complex	2	0.373134	0.0548008	PYCARD, CASP1	490	2	17599	35.9163	1	0.562294	0.545459
GOTERM_CC_DIRECT	GO:0097125~cyclin B1-CDK1 complex	2	0.373134	0.0548008	CCNB1, CDK1	490	2	17599	35.9163	1	0.562294	0.545459
GOTERM_CC_DIRECT	GO:0072686~mitotic spindle	6	1.1194	0.0548628	TPX2, ESPL1, CDK1, CAPG, KIF11, SKA1	490	74	17599	2.91213	1	0.562294	0.545459
GOTERM_CC_DIRECT	GO:0005829~cytosol	81	15.1119	0.055556	ANKLE1, NCF1, NCF2, LRRK2, NCF4, CLTC, GIMAP4, KIF11, GIMAP6, IFI30, NXT2, HNMT, GIMAP8, CDC20, DOCK10, HK3, PREX1, GM2A, KYNU, MYB, RPS6KA1, BLNK, CTSH, KNTC1, PHACTR1, UPP1, BATF3, RMI2, ACOT7, GPX1, SYK, ARG1, PRKCD, CKAP2, ARL4C, SGO1, IL1A, TBC1D2, DCT, FANCD2, BTK, ATP6V1B2, BIRC5, LCP2, LCP1, GART, S100A8, SERPINB10, ATP6V1A, PARM1, AHCY, CCL3L1, STXBP1, DDX21, NOD2, CBL, TYMS, AIF1, PIK3R…	490	2424	17599	1.20017	1	0.562294	0.545459
GOTERM_MF_DIRECT	GO:0004905~type I interferon receptor activity	2	0.373134	0.0565396	IFNAR2, IFNAR1	453	2	15760	34.7903	1	0.854669	0.834946
GOTERM_MF_DIRECT	GO:0008520~L-ascorbate:sodium symporter activity	2	0.373134	0.0565396	SLC23A2, SLC23A1	453	2	15760	34.7903	1	0.854669	0.834946
GOTERM_MF_DIRECT	GO:0071791~chemokine (C-C motif) ligand 5 binding	2	0.373134	0.0565396	CCR1, CCR5	453	2	15760	34.7903	1	0.854669	0.834946
GOTERM_MF_DIRECT	GO:0004053~arginase activity	2	0.373134	0.0565396	ARG2, ARG1	453	2	15760	34.7903	1	0.854669	0.834946
UP_KW_BIOLOGICAL_PROCESS	KW-0498~Mitosis	7	1.30597	0.0577611	CDC20, TPX2, CDCA5, BIRC5, NCAPG, CDCA8, KIF11	181	94	6121	2.51834	0.992393	0.473641	0.456312
GOTERM_MF_DIRECT	GO:0004519~endonuclease activity	4	0.746269	0.0582421	ZRANB3, ZC3H12C, ANKLE1, EXO1	453	31	15760	4.48907	1	0.860395	0.84054
GOTERM_BP_DIRECT	GO:0019221~cytokine-mediated signaling pathway	8	1.49254	0.058411	IFNAR2, IL1A, CSF3R, IL10RA, CCL2, JAK3, DUOX2, IFNAR1	459	110	14566	2.30794	1	0.809116	0.785803
REACTOME_PATHWAY	R-SSC-5668541~TNFR2 non-canonical NF-kB pathway	5	0.932836	0.0584764	CD40, TNFRSF9, TNF, TNFRSF4, TNFSF13B	109	32	2321	3.32712	1	0.587688	0.567221
GOTERM_BP_DIRECT	GO:0007264~small GTPase mediated signal transduction	7	1.30597	0.0586719	DOCK10, ARHGAP30, RASGEF1A, DOCK8, DOCK2, RND2, VAV1	459	88	14566	2.52431	1	0.809116	0.785803
GOTERM_BP_DIRECT	GO:0019369~arachidonic acid metabolic process	3	0.559701	0.061207	GPX1, CYP2D6, CYP1B1	459	13	14566	7.32328	1	0.809116	0.785803
GOTERM_BP_DIRECT	GO:0034501~protein localization to kinetochore	3	0.559701	0.061207	MTBP, CDK1, TTK	459	13	14566	7.32328	1	0.809116	0.785803
GOTERM_BP_DIRECT	GO:0042113~B cell activation	3	0.559701	0.061207	LAT2, CD40, CD22	459	13	14566	7.32328	1	0.809116	0.785803
GOTERM_BP_DIRECT	GO:0051094~positive regulation of developmental process	2	0.373134	0.0618996	RUNX2, RUNX1	459	2	14566	31.7342	1	0.809116	0.785803
GOTERM_BP_DIRECT	GO:1904466~positive regulation of matrix metallopeptidase secretion	2	0.373134	0.0618996	TLR4, TLR2	459	2	14566	31.7342	1	0.809116	0.785803
GOTERM_BP_DIRECT	GO:1905448~positive regulation of mitochondrial ATP synthesis coupled electron transport	2	0.373134	0.0618996	CCNB1, CDK1	459	2	14566	31.7342	1	0.809116	0.785803
GOTERM_BP_DIRECT	GO:0002361~CD4-positive, CD25-positive, alpha-beta regulatory T cell differentiation	2	0.373134	0.0618996	PLA2G2D, FUT7	459	2	14566	31.7342	1	0.809116	0.785803
GOTERM_BP_DIRECT	GO:1903974~positive regulation of cellular response to macrophage colony-stimulating factor stimulus	2	0.373134	0.0618996	TLR4, TLR2	459	2	14566	31.7342	1	0.809116	0.785803
GOTERM_BP_DIRECT	GO:0019547~arginine catabolic process to ornithine	2	0.373134	0.0618996	ARG2, ARG1	459	2	14566	31.7342	1	0.809116	0.785803
GOTERM_BP_DIRECT	GO:1902975~mitotic DNA replication initiation	2	0.373134	0.0618996	MCM3, MCM4	459	2	14566	31.7342	1	0.809116	0.785803
GOTERM_BP_DIRECT	GO:0032701~negative regulation of interleukin-18 production	2	0.373134	0.0618996	CD84, NOD2	459	2	14566	31.7342	1	0.809116	0.785803
GOTERM_BP_DIRECT	GO:1904151~positive regulation of microglial cell mediated cytotoxicity	2	0.373134	0.0618996	SPI1, TYROBP	459	2	14566	31.7342	1	0.809116	0.785803
GOTERM_BP_DIRECT	GO:1905453~regulation of myeloid progenitor cell differentiation	2	0.373134	0.0618996	SPI1, ANKLE1	459	2	14566	31.7342	1	0.809116	0.785803
GOTERM_BP_DIRECT	GO:0002764~immune response-regulating signaling pathway	2	0.373134	0.0618996	LAT2, CTSH	459	2	14566	31.7342	1	0.809116	0.785803
GOTERM_BP_DIRECT	GO:0070665~positive regulation of leukocyte proliferation	2	0.373134	0.0618996	CSF2, CSF2RB	459	2	14566	31.7342	1	0.809116	0.785803
GOTERM_BP_DIRECT	GO:0070904~transepithelial L-ascorbic acid transport	2	0.373134	0.0618996	SLC23A2, SLC23A1	459	2	14566	31.7342	1	0.809116	0.785803
GOTERM_BP_DIRECT	GO:0002588~positive regulation of antigen processing and presentation of peptide antigen via MHC class II	2	0.373134	0.0618996	PYCARD, TREM2	459	2	14566	31.7342	1	0.809116	0.785803
REACTOME_PATHWAY	R-SSC-174048~APC/C:Cdc20 mediated degradation of Cyclin B	3	0.559701	0.0623613	CDC20, CCNB1, CDK1	109	9	2321	7.09786	1	0.611445	0.590151
KEGG_PATHWAY	ssc05170:Human immunodeficiency virus 1 infection	13	2.42537	0.0624645	PIK3CD, SAMHD1, TNF, CCNB3, CCNB2, CCNB1, CDK1, PLCG2, AP1S2, AP1S3, CCR5, TLR4, TLR2	306	219	9148	1.77461	1	0.30925	0.271362
GOTERM_BP_DIRECT	GO:0016042~lipid catabolic process	6	1.1194	0.0624709	PLA2G2F, PLA2G2D, LIPG, PLA2G5, PLCB2, PLA2G7	459	68	14566	2.80008	1	0.811315	0.787939
GOTERM_CC_DIRECT	GO:0005737~cytoplasm	102	19.0299	0.0650254	SLC23A2, NCF1, SLC23A1, PITPNB, NCF4, PRDM1, SPINT2, RCBTB1, CDC20, PYCARD, CYP2D6, CDH1, RPS6KA1, CCRL2, KNTC1, NEK2, DIP2B, IL1R2, PRKCD, KRT7, VASH1, SHTN1, DOK2, PRR11, IDO1, ATP6V1A, CCL3L1, CDCA5, NCAPG, IQGAP2, DTX4, PIK3R5, DPP3, CCNB3, CCNB2, CCNB1, SCIN, CLEC7A, AFMID, S100A12, SCAI, CCR1, EGR2, TPX2, FAM111A, CASS4, TOP2A, PYGB, CLIC3, DOCK8, LRRK2, PLEK, KIF15, KYNU, CASP1, PHACTR1, T…	490	3157	17599	1.16043	1	0.629682	0.610829
GOTERM_BP_DIRECT	GO:0030890~positive regulation of B cell proliferation	4	0.746269	0.0670224	CD40, NCKAP1L, TLR4, TNFSF13B	459	30	14566	4.23123	1	0.848873	0.824414
GOTERM_BP_DIRECT	GO:0043507~positive regulation of JUN kinase activity	4	0.746269	0.0670224	SYK, TLR6, TNF, FGD2	459	30	14566	4.23123	1	0.848873	0.824414
GOTERM_BP_DIRECT	GO:0034644~cellular response to UV	4	0.746269	0.0670224	ERCC4, PRKCD, PBK, RHNO1	459	30	14566	4.23123	1	0.848873	0.824414
GOTERM_BP_DIRECT	GO:0050731~positive regulation of peptidyl-tyrosine phosphorylation	5	0.932836	0.0674713	SYK, CLEC7A, PLCG2, TREM2, NOD2	459	49	14566	3.23818	1	0.848873	0.824414
GOTERM_BP_DIRECT	GO:0006631~fatty acid metabolic process	5	0.932836	0.0674713	C3, SGPL1, ACOT7, NAAA, AOAH	459	49	14566	3.23818	1	0.848873	0.824414
GOTERM_MF_DIRECT	GO:0043014~alpha-tubulin binding	4	0.746269	0.0678316	ARL4C, RACGAP1, TAOK1, DIP2B	453	33	15760	4.217	1	0.979789	0.957179
GOTERM_CC_DIRECT	GO:0030424~axon	10	1.86567	0.0680595	NTRK1, SHTN1, NRP2, ADGRV1, LRRK2, STXBP1, KCNA3, DIP2B, KCNAB2, EMB	490	182	17599	1.97342	1	0.629682	0.610829
GOTERM_CC_DIRECT	GO:0005794~Golgi apparatus	25	4.66418	0.0687311	EHF, PARM1, LRRK2, NOD2, CBL, SELENOI, RAB20, CDH1, CTSL, LIPG, SPP1, CD14, LARGE2, PAQR8, SRGN, GALNT6, ST6GAL1, SLC39A11, SEC23IP, NAPEPLD, KIF20A, TLR6, GLA, TLR4, TLR2	490	625	17599	1.43665	1	0.629682	0.610829
GOTERM_BP_DIRECT	GO:0006281~DNA repair	9	1.6791	0.0698052	ZRANB3, RMI2, CHAF1A, EXO1, ERCC4, FANCD2, UBE2T, SAMHD1, POLE	459	138	14566	2.06962	1	0.872782	0.847635
KEGG_PATHWAY	ssc00565:Ether lipid metabolism	5	0.932836	0.0705625	PLA2G2F, PLA2G2D, PLA2G5, PLA2G7, SELENOI	306	47	9148	3.18036	1	0.338252	0.296811
KEGG_PATHWAY	ssc04930:Type II diabetes mellitus	5	0.932836	0.0705625	SOCS3, HK3, PRKCD, PIK3CD, TNF	306	47	9148	3.18036	1	0.338252	0.296811
GOTERM_CC_DIRECT	GO:0005770~late endosome	6	1.1194	0.0717776	NTRK1, PARM1, SLC31A1, RAB7B, IFNAR1, LGMN	490	80	17599	2.69372	1	0.629682	0.610829
GOTERM_CC_DIRECT	GO:0005871~kinesin complex	4	0.746269	0.0725105	KIF18B, KIF2C, KIF23, KIF15	490	35	17599	4.10472	1	0.629682	0.610829
KEGG_PATHWAY	ssc05310:Asthma	4	0.746269	0.0768722	CD40, SLA-DMB, TNF, SLA-DMA	306	30	9148	3.98606	1	0.35871	0.314762
KEGG_PATHWAY	ssc04668:TNF signaling pathway	8	1.49254	0.0772057	SOCS3, CSF2, AMCF-II, CCL2, PIK3CD, NOD2, TNF, MMP9	306	111	9148	2.15463	1	0.35871	0.314762
GOTERM_BP_DIRECT	GO:0001525~angiogenesis	8	1.49254	0.078646	NRP2, CCL8, SYK, SLC31A1, IL18, CYP1B1, ADAM8, VASH1	459	118	14566	2.15147	1	0.970829	0.942857
GOTERM_BP_DIRECT	GO:2001235~positive regulation of apoptotic signaling pathway	3	0.559701	0.0790939	PRKCD, CTSH, CTSC	459	15	14566	6.34684	1	0.970829	0.942857
GOTERM_BP_DIRECT	GO:0031295~T cell costimulation	3	0.559701	0.0790939	CD86, CD28, TNFSF13B	459	15	14566	6.34684	1	0.970829	0.942857
KEGG_PATHWAY	ssc03460:Fanconi anemia pathway	5	0.932836	0.0796861	RMI2, RAD51, ERCC4, FANCD2, UBE2T	306	49	9148	3.05055	1	0.364624	0.319952
UP_KW_MOLECULAR_FUNCTION	KW-0540~Nuclease	6	1.1194	0.0801612	ZRANB3, DCLRE1B, ZC3H12C, ANKLE1, EXO1, DNASE2	270	79	9232	2.59691	0.997756	0.76917	0.758776
GOTERM_CC_DIRECT	GO:0046696~lipopolysaccharide receptor complex	2	0.373134	0.0810668	CD14, TLR4	490	3	17599	23.9442	1	0.629682	0.610829
GOTERM_CC_DIRECT	GO:0070161~anchoring junction	2	0.373134	0.0810668	SCIN, DUOX2	490	3	17599	23.9442	1	0.629682	0.610829
GOTERM_CC_DIRECT	GO:0032059~bleb	2	0.373134	0.0810668	PANX1, ANLN	490	3	17599	23.9442	1	0.629682	0.610829
GOTERM_CC_DIRECT	GO:0030526~granulocyte macrophage colony-stimulating factor receptor complex	2	0.373134	0.0810668	CSF2, CSF2RB	490	3	17599	23.9442	1	0.629682	0.610829
GOTERM_CC_DIRECT	GO:0019815~B cell receptor complex	2	0.373134	0.0810668	CD79B, SYK	490	3	17599	23.9442	1	0.629682	0.610829
UP_KW_MOLECULAR_FUNCTION	KW-0418~Kinase	27	5.03731	0.0813632	BLK, PFKFB2, LRRK2, PIK3CD, TTK, HK3, RPS6KA1, PBK, ABL2, NEK2, PLXNC1, TK1, MAP3K9, JAK3, IKBKE, PCK2, NTRK1, SYK, PRKCD, TNK1, FGR, HCK, MELK, CDK6, TAOK1, CDK1, BTK	270	670	9232	1.37791	0.997961	0.76917	0.758776
GOTERM_MF_DIRECT	GO:0035312~5'-3' exodeoxyribonuclease activity	2	0.373134	0.0836017	DCLRE1B, EXO1	453	3	15760	23.1935	1	1	0.978428
GOTERM_MF_DIRECT	GO:0004875~complement receptor activity	2	0.373134	0.0836017	C5AR1, CMKLR1	453	3	15760	23.1935	1	1	0.978428
GOTERM_MF_DIRECT	GO:0005375~copper ion transmembrane transporter activity	2	0.373134	0.0836017	SLC31A1, SLC11A2	453	3	15760	23.1935	1	1	0.978428
GOTERM_MF_DIRECT	GO:0031727~CCR2 chemokine receptor binding	2	0.373134	0.0836017	CCL8, CCR2	453	3	15760	23.1935	1	1	0.978428
GOTERM_MF_DIRECT	GO:0045545~syndecan binding	2	0.373134	0.0836017	GPNMB, TNC	453	3	15760	23.1935	1	1	0.978428
GOTERM_MF_DIRECT	GO:0035717~chemokine (C-C motif) ligand 7 binding	2	0.373134	0.0836017	CCR1, CCR2	453	3	15760	23.1935	1	1	0.978428
GOTERM_BP_DIRECT	GO:0002250~adaptive immune response	7	1.30597	0.0851029	CD79B, SYK, CTSL, BTK, SLA-DMB, SLA-DMA, TREM1	459	97	14566	2.2901	1	0.989188	0.960687
UP_KW_BIOLOGICAL_PROCESS	KW-0056~Arginine metabolism	2	0.373134	0.0856656	ARG2, ARG1	181	3	6121	22.5451	0.999353	0.638598	0.615235
KEGG_PATHWAY	ssc05150:Staphylococcus aureus infection	7	1.30597	0.0863603	C3, ITGAM, PTAFR, ITGB2, C5AR1, SLA-DMB, SLA-DMA	306	92	9148	2.27465	1	0.389266	0.341574
GOTERM_MF_DIRECT	GO:0051015~actin filament binding	10	1.86567	0.0878452	PANX1, SPTBN5, MARCKSL1, SCIN, CAPG, LCP1, IQGAP2, CORO2A, AIF1, SPTBN2	453	186	15760	1.87045	1	1	0.978428
GOTERM_CC_DIRECT	GO:0044853~plasma membrane raft	3	0.559701	0.0879766	ITGAM, TREM2, LCP2	490	18	17599	5.98605	1	0.661179	0.641383
UP_KW_MOLECULAR_FUNCTION	KW-0788~Thiol protease	7	1.30597	0.088902	CTSL, CASP1, CTSH, CTSS, CTSC, LGMN, CTSB	270	106	9232	2.258	0.998882	0.76917	0.758776
GOTERM_CC_DIRECT	GO:0016021~integral component of membrane	188	35.0746	0.089081	CD86, SLC23A2, CD84, SLC46A2, SLC35B4, CSF3R, SLC23A1, GIMAP2, LY75, SPINT2, GIMAP6, TNF, CLDN1, TMEM144, DOCK10, MILR1, CYP2D6, CDH1, SLCO2B1, GPR171, CCRL2, SLC16A6, KNTC1, PLXNC1, TNFRSF4, CMKLR1, PAQR8, IFNAR2, ST6GAL1, ENTPD1, LAG3, SLC15A2, SLC30A3, IL1R2, CD180, SLC11A2, SLC6A12, KMO, MPEG1, OSCAR, TMEM254, TYROBP, TMX1, GPR160, ADAM8, CD300C, DSC2, IFNAR1, SLC45A4, CDS1, SMIM5, PARM1, IGS…	490	6206	17599	1.08802	1	0.661179	0.641383
KEGG_PATHWAY	ssc01523:Antifolate resistance	4	0.746269	0.0895358	ABCC3, TYMS, GART, TNF	306	32	9148	3.73693	1	0.397644	0.348926
REACTOME_PATHWAY	R-SSC-983189~Kinesins	3	0.559701	0.0897127	KIF18B, KIF20A, KIF11	109	11	2321	5.80734	1	0.858678	0.828774
GOTERM_BP_DIRECT	GO:0006468~protein phosphorylation	9	1.6791	0.0898565	MELK, CDK6, CSF2, CCL3L1, TAOK1, LRRK2, CDK1, BIRC5, CSF2RB	459	146	14566	1.95622	1	0.989188	0.960687
GOTERM_MF_DIRECT	GO:0003779~actin binding	12	2.23881	0.0908822	ANLN, MARCKSL1, DIAPH3, LRRK2, GMFG, PHACTR1, EPS8L2, VASH1, NOD2, CCR5, MTSS1, SPTBN2	453	243	15760	1.71804	1	1	0.978428
GOTERM_BP_DIRECT	GO:0097242~beta-amyloid clearance	2	0.373134	0.0914004	C3, C5AR1	459	3	14566	21.1561	1	0.989188	0.960687
GOTERM_BP_DIRECT	GO:0019805~quinolinate biosynthetic process	2	0.373134	0.0914004	KYNU, KMO	459	3	14566	21.1561	1	0.989188	0.960687
GOTERM_BP_DIRECT	GO:0071396~cellular response to lipid	2	0.373134	0.0914004	SYK, TREM2	459	3	14566	21.1561	1	0.989188	0.960687
GOTERM_BP_DIRECT	GO:0038157~granulocyte-macrophage colony-stimulating factor signaling pathway	2	0.373134	0.0914004	CSF2, CSF2RB	459	3	14566	21.1561	1	0.989188	0.960687
GOTERM_BP_DIRECT	GO:0071716~leukotriene transport	2	0.373134	0.0914004	ABCC3, ABCC11	459	3	14566	21.1561	1	0.989188	0.960687
GOTERM_BP_DIRECT	GO:0042496~detection of diacyl bacterial lipopeptide	2	0.373134	0.0914004	TLR6, TLR2	459	3	14566	21.1561	1	0.989188	0.960687
GOTERM_BP_DIRECT	GO:0002830~positive regulation of type 2 immune response	2	0.373134	0.0914004	NOD2, IDO1	459	3	14566	21.1561	1	0.989188	0.960687
GOTERM_BP_DIRECT	GO:0002277~myeloid dendritic cell activation involved in immune response	2	0.373134	0.0914004	PYCARD, DOCK2	459	3	14566	21.1561	1	0.989188	0.960687
GOTERM_BP_DIRECT	GO:0043615~astrocyte cell migration	2	0.373134	0.0914004	CCL3L1, CCL2	459	3	14566	21.1561	1	0.989188	0.960687
GOTERM_BP_DIRECT	GO:0006569~tryptophan catabolic process	2	0.373134	0.0914004	KYNU, KMO	459	3	14566	21.1561	1	0.989188	0.960687
GOTERM_BP_DIRECT	GO:0002366~leukocyte activation involved in immune response	2	0.373134	0.0914004	SYK, CLEC7A	459	3	14566	21.1561	1	0.989188	0.960687
GOTERM_BP_DIRECT	GO:0000915~actomyosin contractile ring assembly	2	0.373134	0.0914004	ANLN, RACGAP1	459	3	14566	21.1561	1	0.989188	0.960687
GOTERM_BP_DIRECT	GO:0045588~positive regulation of gamma-delta T cell differentiation	2	0.373134	0.0914004	SYK, NCKAP1L	459	3	14566	21.1561	1	0.989188	0.960687
GOTERM_BP_DIRECT	GO:0002752~cell surface pattern recognition receptor signaling pathway	2	0.373134	0.0914004	CLEC7A, FFAR2	459	3	14566	21.1561	1	0.989188	0.960687
GOTERM_BP_DIRECT	GO:0090265~positive regulation of immune complex clearance by monocytes and macrophages	2	0.373134	0.0914004	PLA2G5, CCR2	459	3	14566	21.1561	1	0.989188	0.960687
GOTERM_BP_DIRECT	GO:2000503~positive regulation of natural killer cell chemotaxis	2	0.373134	0.0914004	CCL3L1, CXCL14	459	3	14566	21.1561	1	0.989188	0.960687
GOTERM_BP_DIRECT	GO:0043420~anthranilate metabolic process	2	0.373134	0.0914004	KYNU, KMO	459	3	14566	21.1561	1	0.989188	0.960687
GOTERM_BP_DIRECT	GO:0071727~cellular response to triacyl bacterial lipopeptide	2	0.373134	0.0914004	CD14, TLR2	459	3	14566	21.1561	1	0.989188	0.960687
GOTERM_BP_DIRECT	GO:0072674~multinuclear osteoclast differentiation	2	0.373134	0.0914004	OCSTAMP, OSCAR	459	3	14566	21.1561	1	0.989188	0.960687
GOTERM_BP_DIRECT	GO:0002819~regulation of adaptive immune response	2	0.373134	0.0914004	CD48, ADCY7	459	3	14566	21.1561	1	0.989188	0.960687
UP_KW_CELLULAR_COMPONENT	KW-0206~Cytoskeleton	16	2.98507	0.0919197	SEPTIN3, KCNAB2, SHCBP1, AIF1, FGD2, KIF15, CDC20, SHTN1, TPX2, SCIN, PRC1, CASS4, S100A12, BIRC5, GTSE1, SPTBN2	356	367	12687	1.55368	0.954294	0.60137	0.60137
GOTERM_MF_DIRECT	GO:0043027~cysteine-type endopeptidase inhibitor activity involved in apoptotic process	3	0.559701	0.0928554	RPS6KA1, BIRC5, CD27	453	18	15760	5.79838	1	1	0.978428
GOTERM_MF_DIRECT	GO:0004435~phosphatidylinositol phospholipase C activity	3	0.559701	0.0928554	CCR1, PLCG2, PLCB2	453	18	15760	5.79838	1	1	0.978428
UP_KW_CELLULAR_COMPONENT	KW-0963~Cytoplasm	53	9.88806	0.0939641	TOP2A, NCF1, NXT2, KIF15, CDC20, PYCARD, KYNU, CASP1, GTSE1, CEP55, PAQR8, GPX1, SYK, ARG1, PRKCD, IL18, CKAP2, KCNAB2, FGR, ASPM, IL1A, SHTN1, HCK, BTK, BIRC5, DOCK2, ATP6V1A, RBM47, AHCY, NOD1, NOD2, DTX4, AIF1, PIK3R5, DPP3, FGD2, SCIN, AFMID, ABL2, S100A12, EPS8L2, SCAI, SPTBN2, MARCKSL1, GSR, TNK1, SEPTIN3, HPS5, SHCBP1, TPX2, PRC1, CASS4, PTPN6	356	1551	12687	1.21779	0.957474	0.60137	0.60137
KEGG_PATHWAY	ssc04936:Alcoholic liver disease	9	1.6791	0.0958438	C3, CXCL8, TCF7, C5AR1, LBP, CD14, TLR4, TNF, IKBKE	306	140	9148	1.92185	1	0.41949	0.368096
GOTERM_BP_DIRECT	GO:0033209~tumor necrosis factor-mediated signaling pathway	4	0.746269	0.096524	PYCARD, TNFRSF17, TNF, TNFSF13B	459	35	14566	3.62677	1	1	0.97167
GOTERM_CC_DIRECT	GO:0002102~podosome	3	0.559701	0.0965816	SCIN, ADAM8, LCP1	490	19	17599	5.671	1	0.701266	0.68027
UP_KW_MOLECULAR_FUNCTION	KW-0339~Growth factor	6	1.1194	0.0980121	CSF2, GMFG, NRG1, PPBP, INHBA, TIMP1	270	84	9232	2.44233	0.999463	0.76917	0.758776
GOTERM_BP_DIRECT	GO:0032715~negative regulation of interleukin-6 production	5	0.932836	0.0989882	CD84, BPI, NCKAP1L, TLR4, TNF	459	56	14566	2.83341	1	1	0.97167
UP_KW_BIOLOGICAL_PROCESS	KW-0235~DNA replication	4	0.746269	0.0998205	CHAF1A, ORC1, SAMHD1, POLE	181	38	6121	3.55976	0.99982	0.682106	0.657151
Genes upregulated in HT
Category	Term	Count	%	PValue	Genes	List Total	Pop Hits	Pop Total	Fold Enrichment	Bonferroni	Benjamini	FDR
UP_KW_MOLECULAR_FUNCTION	KW-0560~Oxidoreductase	6	11.3208	0.00264484	CYP27A1, GCDH, DCXR, RDH5, CYP2A19, DHTKD1	22	442	9232	5.69642	0.0540969	0.0581864	0.0581864
KEGG_PATHWAY	ssc04071:Sphingolipid signaling pathway	4	7.54717	0.00627269	CERS4, RAC3, PIK3R1, KNG1	30	120	9148	10.1644	0.61332	0.475918	0.475918
KEGG_PATHWAY	ssc01100:Metabolic pathways	11	20.7547	0.0163743	CYP27A1, GCDH, CERS4, PCYT2, DCXR, B3GNT4, RDH5, FMO2, AASS, CYP2A19, DHTKD1	30	1541	9148	2.17668	0.917337	0.475918	0.475918
KEGG_PATHWAY	ssc00310:Lysine degradation	3	5.66038	0.0168162	GCDH, AASS, DHTKD1	30	63	9148	14.5206	0.92276	0.475918	0.475918
GOTERM_MF_DIRECT	GO:0004497~monooxygenase activity	3	5.66038	0.0178812	CYP27A1, FMO2, CYP2A19	43	77	15760	14.2797	0.854939	1	1
KEGG_PATHWAY	ssc05218:Melanoma	3	5.66038	0.0199653	PDGFD, PIK3R1, GADD45G	30	69	9148	13.258	0.952416	0.475918	0.475918
KEGG_PATHWAY	ssc05212:Pancreatic cancer	3	5.66038	0.0227638	RAC3, PIK3R1, GADD45G	30	74	9148	12.3622	0.969102	0.475918	0.475918
KEGG_PATHWAY	ssc04510:Focal adhesion	4	7.54717	0.0247729	PDGFD, COL4A6, RAC3, PIK3R1	30	200	9148	6.09867	0.977355	0.475918	0.475918
KEGG_PATHWAY	ssc04015:Rap1 signaling pathway	4	7.54717	0.0291433	ANGPT4, PDGFD, RAC3, PIK3R1	30	213	9148	5.72645	0.988507	0.475918	0.475918
KEGG_PATHWAY	ssc05210:Colorectal cancer	3	5.66038	0.0320555	RAC3, PIK3R1, GADD45G	30	89	9148	10.2787	0.992698	0.475918	0.475918
KEGG_PATHWAY	ssc04810:Regulation of actin cytoskeleton	4	7.54717	0.0346665	PDGFD, RAC3, PIK3R1, KNG1	30	228	9148	5.34971	0.995144	0.475918	0.475918
KEGG_PATHWAY	ssc05222:Small cell lung cancer	3	5.66038	0.0354347	COL4A6, PIK3R1, GADD45G	30	94	9148	9.73191	0.995694	0.475918	0.475918
KEGG_PATHWAY	ssc05231:Choline metabolism in cancer	3	5.66038	0.0368239	PDGFD, RAC3, PIK3R1	30	96	9148	9.52917	0.996536	0.475918	0.475918
KEGG_PATHWAY	ssc04014:Ras signaling pathway	4	7.54717	0.0378213	ANGPT4, PDGFD, RAC3, PIK3R1	30	236	9148	5.16836	0.997038	0.475918	0.475918
UP_KW_CELLULAR_COMPONENT	KW-0964~Secreted	6	11.3208	0.0398435	ANGPT4, MGP, COL4A6, PTN, DIPK2A, CCL26	26	982	12687	2.98144	0.538153	0.686995	0.686995
GOTERM_BP_DIRECT	GO:0006082~organic acid metabolic process	2	3.77358	0.053489	FMO2, CYP2A19	48	17	14566	35.701	0.999997	1	1
GOTERM_BP_DIRECT	GO:0016239~positive regulation of macroautophagy	2	3.77358	0.062633	SESN1, BNIP3	48	20	14566	30.3458	1	1	1
GOTERM_MF_DIRECT	GO:0016301~kinase activity	3	5.66038	0.0633522	FN3K, MOB2, PIK3R1	43	154	15760	7.13984	0.999091	1	1
KEGG_PATHWAY	ssc04068:FoxO signaling pathway	3	5.66038	0.0634074	BNIP3, PIK3R1, GADD45G	30	130	9148	7.03692	0.999949	0.705905	0.705905
GOTERM_CC_DIRECT	GO:0031012~extracellular matrix	3	5.66038	0.0634085	MMP27, MGP, COL4A6	44	168	17599	7.14245	0.996183	1	1
KEGG_PATHWAY	ssc04010:MAPK signaling pathway	4	7.54717	0.0654482	ANGPT4, PDGFD, RAC3, GADD45G	30	295	9148	4.13469	0.999964	0.705905	0.705905
UP_KW_MOLECULAR_FUNCTION	KW-0497~Mitogen	2	3.77358	0.0703954	PDGFD, PTN	22	32	9232	26.2273	0.784095	0.77435	0.77435
GOTERM_BP_DIRECT	GO:0051726~regulation of cell cycle	3	5.66038	0.0712453	RNF112, CCNI, GADD45G	48	136	14566	6.69393	1	1	1
UP_KW_CELLULAR_COMPONENT	KW-0492~Microsome	2	3.77358	0.0723152	FMO2, CYP2A19	26	38	12687	25.6822	0.759781	0.686995	0.686995
KEGG_PATHWAY	ssc04072:Phospholipase D signaling pathway	3	5.66038	0.0803884	GRM7, PDGFD, PIK3R1	30	149	9148	6.1396	0.999997	0.776004	0.776004
KEGG_PATHWAY	ssc05200:Pathways in cancer	5	9.43396	0.0822255	COL4A6, RAC3, PIK3R1, KNG1, GADD45G	30	526	9148	2.89861	0.999998	0.776004	0.776004
KEGG_PATHWAY	ssc04151:PI3K-Akt signaling pathway	4	7.54717	0.0982613	ANGPT4, PDGFD, COL4A6, PIK3R1	30	351	9148	3.47502	1	0.872792	0.872792

## Sheet: HTvsVE chart
Genes upregulated in HT
Category	Term	Count	%	PValue	Genes	List Total	Pop Hits	Pop Total	Fold Enrichment	Bonferroni	Benjamini	FDR
KEGG_PATHWAY	ssc01100:Metabolic pathways	9	33.3333	0.00073212	ATP4A, GALNT15, HKDC1, SHMT1, INPP5J, FMO2, ADCY8, GNMT, DHTKD1	15	1541	9148	3.56184	0.0706212	0.073212	0.073212
GOTERM_MF_DIRECT	GO:0001227~transcriptional repressor activity, RNA polymerase II transcription regulatory region sequence-specific binding	4	14.8148	0.00415524	ZNF133, CUX2, ZNF239, FOXO3	25	216	15760	11.6741	0.286288	0.336574	0.336574
GOTERM_BP_DIRECT	GO:0051642~centrosome localization	2	7.40741	0.02545	SUN2, PLXNA2	26	15	14566	74.6974	0.977395	1	1
GOTERM_MF_DIRECT	GO:0000981~RNA polymerase II transcription factor activity, sequence-specific DNA binding	5	18.5185	0.027547	ZNF133, CUX2, MAFF, ZNF239, FOXO3	25	770	15760	4.09351	0.895922	1	1
UP_KW_MOLECULAR_FUNCTION	KW-0808~Transferase	7	25.9259	0.0392186	STK33, ZDHHC9, GALNT15, HKDC1, SHMT1, PLXNA2, GNMT	16	1668	9232	2.42146	0.472779	0.666717	0.666717
GOTERM_CC_DIRECT	GO:0005794~Golgi apparatus	4	14.8148	0.04156	PPP1R15A, ZDHHC9, GALNT15, TMC8	23	625	17599	4.89711	0.890004	1	1
GOTERM_BP_DIRECT	GO:0006730~one-carbon metabolic process	2	7.40741	0.0453611	SHMT1, GNMT	26	27	14566	41.4986	0.998913	1	1
KEGG_PATHWAY	ssc00260:Glycine, serine and threonine metabolism	2	7.40741	0.062436	SHMT1, GNMT	15	42	9148	29.0413	0.998415	1	1
UP_KW_BIOLOGICAL_PROCESS	KW-0805~Transcription regulation	3	11.1111	0.0664497	CUX2, MAFF, FOXO3	6	547	6121	5.59506	0.382035	0.262605	0.262605
GOTERM_CC_DIRECT	GO:0005739~mitochondrion	4	14.8148	0.0690357	PPP1R15A, HKDC1, MAFF, DHTKD1	23	769	17599	3.9801	0.975761	1	1
UP_KW_BIOLOGICAL_PROCESS	KW-0804~Transcription	3	11.1111	0.07503	CUX2, MAFF, FOXO3	6	585	6121	5.23162	0.420713	0.262605	0.262605
GOTERM_BP_DIRECT	GO:0051289~protein homotetramerization	2	7.40741	0.0760906	SHMT1, GNMT	26	46	14566	24.3579	0.999991	1	1
KEGG_PATHWAY	ssc04213:Longevity regulating pathway - multiple species	2	7.40741	0.0880695	ADCY8, FOXO3	15	60	9148	20.3289	0.999901	1	1
GOTERM_BP_DIRECT	GO:0006357~regulation of transcription from RNA polymerase II promoter	5	18.5185	0.094059	ZNF133, CUX2, MAFF, ZNF239, FOXO3	26	1022	14566	2.74086	1	1	1
Genes upregulated in VE
Category	Term	Count	%	PValue	Genes	List Total	Pop Hits	Pop Total	Fold Enrichment	Bonferroni	Benjamini	FDR
KEGG_PATHWAY	ssc01100:Metabolic pathways	14	22.9508	0.000855948	ATP6V1A, ELOVL6, HSD17B6, HSD17B12, ACAT2, PAPSS2, RDH11, HLCS, PAH, ME1, PIGK, PDE8B, PLPP2, PSPH	32	1541	9148	2.59718	0.0828532	0.0864508	0.0864508
GOTERM_CC_DIRECT	GO:0009923~fatty acid elongase complex	2	3.27869	0.00590086	ELOVL6, HSD17B12	53	2	17599	332.057	0.380836	0.47797	0.47797
UP_KW_CELLULAR_COMPONENT	KW-0968~Cytoplasmic vesicle	4	6.55738	0.0156536	ATP6V1A, CTSL, ANXA4, N4BP3	40	172	12687	7.37616	0.210742	0.211786	0.211786
KEGG_PATHWAY	ssc01212:Fatty acid metabolism	3	4.91803	0.0157987	ELOVL6, HSD17B12, ACAT2	32	57	9148	15.0461	0.799793	0.797832	0.797832
REACTOME_PATHWAY	R-SSC-1430728~Metabolism	5	8.19672	0.0198732	FABP3, ME1, PLPP2, PSPH, OAZ3	7	486	2321	3.41123	0.484398	0.655816	0.655816
UP_KW_MOLECULAR_FUNCTION	KW-9996~Developmental protein	4	6.55738	0.0202494	SHTN1, SFRP1, MFNG, N4BP3	28	201	9232	6.56148	0.424402	0.283492	0.283492
UP_KW_MOLECULAR_FUNCTION	KW-0217~Developmental protein	4	6.55738	0.0202494	SHTN1, SFRP1, MFNG, N4BP3	28	201	9232	6.56148	0.424402	0.283492	0.283492
GOTERM_BP_DIRECT	GO:0030336~negative regulation of cell migration	3	4.91803	0.0229913	NGFR, SFRP1, SCAI	52	67	14566	12.5425	0.999068	1	1
GOTERM_BP_DIRECT	GO:0015810~aspartate transport	2	3.27869	0.0242581	LRRC8E, SLC25A13	52	7	14566	80.033	0.999368	1	1
UP_KW_CELLULAR_COMPONENT	KW-0964~Secreted	8	13.1148	0.0282381	SERPINB11, LAMA5, RBP4, SFRP1, CTSL, LCN2, MMP9, MSMB	40	982	12687	2.58391	0.349275	0.211786	0.211786
UP_KW_MOLECULAR_FUNCTION	KW-0560~Oxidoreductase	5	8.19672	0.0379899	PAH, ME1, CYP4B1, HSD17B12, HSD17B6	28	442	9232	3.7298	0.648561	0.354573	0.354573
GOTERM_BP_DIRECT	GO:0071542~dopaminergic neuron differentiation	2	3.27869	0.0445909	SFRP1, TSHR	52	13	14566	43.0947	0.999999	1	1
KEGG_PATHWAY	ssc01200:Carbon metabolism	3	4.91803	0.0548715	ME1, ACAT2, PSPH	32	112	9148	7.65737	0.996654	1	1
GOTERM_MF_DIRECT	GO:0001968~fibronectin binding	2	3.27869	0.0683386	CTSL, HSD17B12	54	21	15760	27.7954	0.999906	1	1
GOTERM_CC_DIRECT	GO:0009986~cell surface	4	6.55738	0.0727001	NGFR, SFRP1, ANXA4, AQP11	53	328	17599	4.04947	0.997788	1	1
GOTERM_BP_DIRECT	GO:0030574~collagen catabolic process	2	3.27869	0.0743135	CTSL, MMP9	52	22	14566	25.465	1	1	1
GOTERM_MF_DIRECT	GO:0042802~identical protein binding	7	11.4754	0.0776454	SFRP1, HOOK2, ANXA4, NAPEPLD, ME1, MMP9, MDFI	54	892	15760	2.29032	0.999975	1	1
GOTERM_CC_DIRECT	GO:0005783~endoplasmic reticulum	5	8.19672	0.0809813	AQP11, ELOVL6, HSD17B12, PLPP2, CD320	53	555	17599	2.9915	0.99893	1	1
GOTERM_CC_DIRECT	GO:0048471~perinuclear region of cytoplasm	4	6.55738	0.0812415	ANXA4, STMN2, AQP11, NXT2	53	344	17599	3.86112	0.998955	1	1
UP_KW_BIOLOGICAL_PROCESS	KW-0813~Transport	9	14.7541	0.0835793	ATP6V1A, RBP4, FABP3, LCN2, AQP11, NXT2, LRRC8E, SLC25A35, SLC25A13	22	1395	6121	1.79501	0.865667	1	1
KEGG_PATHWAY	ssc00062:Fatty acid elongation	2	3.27869	0.0845846	ELOVL6, HSD17B12	32	26	9148	21.9904	0.999867	1	1
KEGG_PATHWAY	ssc01040:Biosynthesis of unsaturated fatty acids	2	3.27869	0.0938867	ELOVL6, HSD17B12	32	29	9148	19.7155	0.999953	1	1
UP_KW_CELLULAR_COMPONENT	KW-0963~Cytoplasm	9	14.7541	0.0959783	ATP6V1A, SHTN1, FABP3, HOOK2, TNK2, ME1, HMMR, NXT2, SCAI	40	1551	12687	1.84047	0.779868	0.479892	0.479892

## Sheet: HTvsVEHT chart
Genes upregulated in VEHT
Category	Term	Count	%	PValue	Genes	List Total	Pop Hits	Pop Total	Fold Enrichment	Bonferroni	Benjamini	FDR
GOTERM_BP_DIRECT	GO:0006954~inflammatory response	11	15.2778	3.00371e-09	CCR1, CCL8, CCL22, AMCF-II, PPBP, CCR2, TLR2	58	191	14566	14.4634	1.03928e-06	1.03628e-06	1.00624e-06
GOTERM_MF_DIRECT	GO:0004888~transmembrane signaling receptor activity	9	12.5	9.5392e-09	LAG3, CD180, MRC1, TREM1, TLR2	60	114	15760	20.7368	1.16378e-06	1.16378e-06	1.12563e-06
GOTERM_BP_DIRECT	GO:0034134~toll-like receptor 2 signaling pathway	5	6.94444	4.3477e-08	TLR2	58	10	14566	125.569	1.50429e-05	7.49978e-06	7.28239e-06
KEGG_PATHWAY	ssc04062:Chemokine signaling pathway	9	12.5	7.64259e-07	CCR1, HCK, CCL8, CCL22, AMCF-II, NCF1, PPBP, CCL19, CCR2	40	182	9148	11.3093	8.55934e-05	7.69544e-05	7.69544e-05
GOTERM_BP_DIRECT	GO:0030593~neutrophil chemotaxis	6	8.33333	8.31629e-07	CCL8, CCL22, AMCF-II, PPBP, TREM1, S100A8	58	45	14566	33.4851	0.000287702	8.40307e-05	8.1595e-05
GOTERM_BP_DIRECT	GO:0002237~response to molecule of bacterial origin	5	6.94444	9.74269e-07	TLR2	58	20	14566	62.7845	0.00033704	8.40307e-05	8.1595e-05
KEGG_PATHWAY	ssc04061:Viral protein interaction with cytokine and cytokine receptor	7	9.72222	1.37419e-06	CCR1, CCL8, CCL22, AMCF-II, PPBP, CCL19, CCR2	40	85	9148	18.8341	0.000153897	7.69544e-05	7.69544e-05
UP_KW_BIOLOGICAL_PROCESS	KW-0816~Tricarboxylic acid cycle	5	6.94444	2.17728e-06	TLR2	25	25	6121	48.968	6.31393e-05	6.31412e-05	6.09639e-05
GOTERM_BP_DIRECT	GO:0002755~MyD88-dependent toll-like receptor signaling pathway	5	6.94444	6.12776e-06	TLR2	58	31	14566	40.5061	0.00211797	0.000422815	0.00041056
GOTERM_CC_DIRECT	GO:0030670~phagocytic vesicle membrane	5	6.94444	6.79477e-06	TLR2	65	34	17599	39.8167	0.000434772	0.000434865	0.000421275
GOTERM_BP_DIRECT	GO:0045087~innate immune response	9	12.5	9.71532e-06	BLK, LY86, TREM1, S100A8, TLR2	58	271	14566	8.34037	0.00335587	0.000558631	0.000542439
GOTERM_MF_DIRECT	GO:0008009~chemokine activity	5	6.94444	1.46389e-05	CCL8, CCL22, AMCF-II, PPBP, CCL19	60	40	15760	32.8333	0.00178437	0.000797196	0.000771059
KEGG_PATHWAY	ssc04060:Cytokine-cytokine receptor interaction	9	12.5	1.56283e-05	CCR1, CCL8, CCL22, AMCF-II, CSF2RB, PPBP, CCL19, IL7R, CCR2	40	273	9148	7.53956	0.00174885	0.000583457	0.000583457
GOTERM_MF_DIRECT	GO:0003953~NAD+ nucleosidase activity	5	6.94444	1.96032e-05	TLR2	60	43	15760	30.5426	0.00238876	0.000797196	0.000771059
UP_KW_BIOLOGICAL_PROCESS	KW-0145~Chemotaxis	5	6.94444	2.89795e-05	CCL8, CCL22, AMCF-II, PPBP, CCL19	25	47	6121	26.0468	0.000840063	0.000420202	0.000405712
REACTOME_PATHWAY	R-SSC-380108~Chemokine receptors bind chemokines	5	6.94444	3.62621e-05	CCR1, CCL8, AMCF-II, PPBP, CCR2	18	28	2321	23.0258	0.002499	0.00250209	0.0023933
GOTERM_BP_DIRECT	GO:0006955~immune response	8	11.1111	7.23655e-05	CCR1, CCL8, CCL22, AMCF-II, CD180, LY86, CCL19, CCR2	58	264	14566	7.61024	0.0247285	0.00356658	0.0034632
GOTERM_BP_DIRECT	GO:0002548~monocyte chemotaxis	4	5.55556	0.000108477	CCL8, CCL22, PTPRO, CCR2	58	24	14566	41.8563	0.0368395	0.00467809	0.00454249
REACTOME_PATHWAY	R-SSC-168249~Innate Immune System	9	12.5	0.000147811	MMP25, ARG1, CD180, NLRP3, PPBP, TREM1, S100A8, CCR2, TLR2	18	246	2321	4.71748	0.0101479	0.00509949	0.00487778
UP_KW_BIOLOGICAL_PROCESS	KW-0391~Immunity	8	11.1111	0.000159843	BLK, HCK, TREM1, TLR2	25	320	6121	6.121	0.00462508	0.00154515	0.00149187
GOTERM_BP_DIRECT	GO:0070374~positive regulation of ERK1 and ERK2 cascade	6	8.33333	0.000213992	CCR1, CCL8, CCL22, PLA2G5, CCL19, SCIMP	58	140	14566	10.7631	0.0713741	0.00723148	0.00702188
GOTERM_BP_DIRECT	GO:0070098~chemokine-mediated signaling pathway	4	5.55556	0.000214003	CCL8, CCL22, AMCF-II, PPBP	58	30	14566	33.4851	0.0713776	0.00723148	0.00702188
GOTERM_BP_DIRECT	GO:0001817~regulation of cytokine production	5	6.94444	0.000230569	TLR2	58	77	14566	16.3077	0.0766862	0.00723148	0.00702188
GOTERM_BP_DIRECT	GO:0031666~positive regulation of lipopolysaccharide-mediated signaling pathway	3	4.16667	0.00041496	CD180, LY86, SCIMP	58	8	14566	94.1767	0.133771	0.0119301	0.0115843
GOTERM_CC_DIRECT	GO:0016021~integral component of membrane	37	51.3889	0.000472622	SMIM5, SLC46A2, IGSF6, SLC23A1, PTPRO, CSF2RB, SPINT2, TREM1, ADAM28, MRC1, SLAMF9, FFAR2, ACP3, SLC18A1, DUOX2, CCR2, CCR1, GALNT6, MGAM, LAG3, ANKRD22, CD180, NRG1, KMO, SCIMP, CALHM6, SLC7A5, CD200R1, SELL, TBXAS1, IL7R, TLR2	65	6206	17599	1.61423	0.0298019	0.0151239	0.0146513
GOTERM_CC_DIRECT	GO:0045121~membrane raft	5	6.94444	0.000982607	TLR2	65	121	17599	11.1882	0.0609793	0.0209623	0.0203072
GOTERM_BP_DIRECT	GO:0071346~cellular response to interferon-gamma	4	5.55556	0.00122332	CCL8, CCL22, MRC1, TLR2	58	54	14566	18.6028	0.345267	0.032465	0.031524
REACTOME_PATHWAY	R-SSC-373076~Class A/1 (Rhodopsin-like receptors)	6	8.33333	0.00176775	CCR1, CCL8, AMCF-II, FFAR2, PPBP, CCR2	18	129	2321	5.99742	0.114925	0.0406584	0.0388906
GOTERM_CC_DIRECT	GO:0005615~extracellular space	12	16.6667	0.00233624	CCL8, SERPINB2, CCL22, AMCF-II, ARG1, CD180, NRG1, PPBP, ACP3, CCL19, SERPINB5, S100A8	65	1130	17599	2.87526	0.139029	0.0373798	0.0362117
REACTOME_PATHWAY	R-SSC-375276~Peptide ligand-binding receptors	5	6.94444	0.00242469	CCR1, CCL8, AMCF-II, PPBP, CCR2	18	82	2321	7.86247	0.154229	0.041826	0.0400075
UP_KW_MOLECULAR_FUNCTION	KW-0202~Cytokine	5	6.94444	0.00367692	CCL8, CCL22, AMCF-II, PPBP, CCL19	34	180	9232	7.54248	0.0946737	0.102954	0.102954
REACTOME_PATHWAY	R-SSC-500792~GPCR ligand binding	6	8.33333	0.00410812	CCR1, CCL8, AMCF-II, FFAR2, PPBP, CCR2	18	156	2321	4.9594	0.247267	0.0566921	0.0542272
REACTOME_PATHWAY	R-SSC-168256~Immune System	9	12.5	0.00510954	MMP25, ARG1, CD180, NLRP3, PPBP, TREM1, S100A8, CCR2, TLR2	18	413	2321	2.80993	0.297747	0.0587597	0.0562049
GOTERM_MF_DIRECT	GO:0038023~signaling receptor activity	4	5.55556	0.00731747	CD200R1, MRC1, TREM1, TLR2	60	106	15760	9.91195	0.591806	0.223183	0.215865
GOTERM_BP_DIRECT	GO:0071222~cellular response to lipopolysaccharide	4	5.55556	0.00867692	AMCF-II, CD180, MRC1, PPBP	58	108	14566	9.3014	0.95097	0.213824	0.207626
REACTOME_PATHWAY	R-SSC-372790~Signaling by GPCR	6	8.33333	0.0106564	CCR1, CCL8, AMCF-II, FFAR2, PPBP, CCR2	18	195	2321	3.96752	0.522523	0.100603	0.0962287
GOTERM_MF_DIRECT	GO:0031727~CCR2 chemokine receptor binding	2	2.77778	0.0111897	CCL8, CCR2	60	3	15760	175.111	0.746613	0.226659	0.219228
GOTERM_MF_DIRECT	GO:0035717~chemokine (C-C motif) ligand 7 binding	2	2.77778	0.0111897	CCR1, CCR2	60	3	15760	175.111	0.746613	0.226659	0.219228
REACTOME_PATHWAY	R-SSC-6798695~Neutrophil degranulation	5	6.94444	0.0116641	MMP25, ARG1, PPBP, S100A8, TLR2	18	127	2321	5.07655	0.554943	0.100603	0.0962287
GOTERM_BP_DIRECT	GO:0090265~positive regulation of immune complex clearance by monocytes and macrophages	2	2.77778	0.0116946	PLA2G5, CCR2	58	3	14566	167.425	0.982926	0.268976	0.261179
GOTERM_MF_DIRECT	GO:0030246~carbohydrate binding	4	5.55556	0.013005	GALNT6, MGAM, SELL, MRC1	60	131	15760	8.02036	0.797501	0.226659	0.219228
GOTERM_BP_DIRECT	GO:0007267~cell-cell signaling	3	4.16667	0.0139463	CCR1, CCL8, BHLHA15	58	46	14566	16.3786	0.992245	0.300718	0.292001
GOTERM_CC_DIRECT	GO:0009897~external side of plasma membrane	5	6.94444	0.0142376	CCR1, CD200R1, LAG3, IL7R, CCR2	65	257	17599	5.26758	0.600585	0.182241	0.176546
GOTERM_BP_DIRECT	GO:0019722~calcium-mediated signaling	3	4.16667	0.0157283	CCR1, BHLHA15, CCR2	58	49	14566	15.3758	0.995852	0.319192	0.30994
UP_KW_CELLULAR_COMPONENT	KW-0964~Secreted	10	13.8889	0.0193944	CCL8, SERPINB2, CCL22, AMCF-II, NRG1, PPBP, PLA2G5, CCL19, LYZ, SERPINB5	54	982	12687	2.39251	0.161604	0.174549	0.174549
GOTERM_BP_DIRECT	GO:0050729~positive regulation of inflammatory response	3	4.16667	0.0195668	S100A8, CCR2, TLR2	58	55	14566	13.6984	0.998927	0.375031	0.364161
REACTOME_PATHWAY	R-SSC-418594~G alpha (i) signalling events	4	5.55556	0.0243656	CCR1, AMCF-II, PPBP, CCR2	18	88	2321	5.86111	0.81769	0.186803	0.178681
GOTERM_MF_DIRECT	GO:0022857~transmembrane transporter activity	4	5.55556	0.0250276	SLC7A5, SLC46A2, SLC18A1	60	168	15760	6.25397	0.954599	0.373724	0.361471
GOTERM_BP_DIRECT	GO:0050830~defense response to Gram-positive bacterium	3	4.16667	0.0259767	IL7R, LYZ, TLR2	58	64	14566	11.7721	0.999889	0.471682	0.45801
GOTERM_MF_DIRECT	GO:0045236~CXCR chemokine receptor binding	2	2.77778	0.0295662	AMCF-II, PPBP	60	8	15760	65.6667	0.974305	0.373724	0.361471
GOTERM_MF_DIRECT	GO:0016175~superoxide-generating NADPH oxidase activity	2	2.77778	0.033201	NCF1, DUOX2	60	9	15760	58.3704	0.983744	0.373724	0.361471
GOTERM_MF_DIRECT	GO:0004497~monooxygenase activity	3	4.16667	0.0336965	TBXAS1, CYP1B1, KMO	60	77	15760	10.2338	0.984729	0.373724	0.361471
GOTERM_BP_DIRECT	GO:0006887~exocytosis	3	4.16667	0.0339522	CCR1, CCL8, RIMS3	58	74	14566	10.1813	0.999994	0.585676	0.5687
REACTOME_PATHWAY	R-SSC-388396~GPCR downstream signalling	5	6.94444	0.0401347	CCR1, AMCF-II, FFAR2, PPBP, CCR2	18	184	2321	3.50393	0.940774	0.276929	0.264889
GOTERM_MF_DIRECT	GO:0015179~L-amino acid transmembrane transporter activity	2	2.77778	0.0404306	SLC7A5	60	11	15760	47.7576	0.993494	0.411044	0.397567
GOTERM_CC_DIRECT	GO:0043020~NADPH oxidase complex	2	2.77778	0.0427896	NCF1, DUOX2	65	12	17599	45.1256	0.93912	0.456423	0.442159
REACTOME_PATHWAY	R-SSC-168898~Toll-like Receptor Cascades	3	4.16667	0.0467561	CD180, S100A8, TLR2	18	48	2321	8.05903	0.963265	0.288774	0.276219
UP_KW_BIOLOGICAL_PROCESS	KW-1064~Adaptive immunity	3	4.16667	0.0469096	BLK, HCK, TREM1	25	89	6121	8.25303	0.75175	0.340095	0.328367
REACTOME_PATHWAY	R-SSC-5686938~Regulation of TLR by endogenous ligand	2	2.77778	0.0502216	S100A8, TLR2	18	7	2321	36.8413	0.971428	0.288774	0.276219
GOTERM_BP_DIRECT	GO:0042554~superoxide anion generation	2	2.77778	0.0608375	NCF1, DUOX2	58	16	14566	31.3922	1	0.954043	0.926389
GOTERM_BP_DIRECT	GO:0090026~positive regulation of monocyte chemotaxis	2	2.77778	0.0608375	CCR1, CCR2	58	16	14566	31.3922	1	0.954043	0.926389
UP_KW_MOLECULAR_FUNCTION	KW-0503~Monooxygenase	3	4.16667	0.0622725	TBXAS1, CYP1B1, KMO	34	114	9232	7.14551	0.823774	0.871815	0.871815
GOTERM_MF_DIRECT	GO:0004867~serine-type endopeptidase inhibitor activity	3	4.16667	0.0648944	SERPINB2, SPINT2, SERPINB5	60	111	15760	7.0991	0.999721	0.569198	0.550536
GOTERM_MF_DIRECT	GO:0048020~CCR chemokine receptor binding	2	2.77778	0.0653178	CCL8, CCL22	60	18	15760	29.1852	0.999736	0.569198	0.550536
GOTERM_BP_DIRECT	GO:0002224~toll-like receptor signaling pathway	2	2.77778	0.0754695	CD180, TLR2	58	20	14566	25.1138	1	1	0.973837
GOTERM_BP_DIRECT	GO:0048247~lymphocyte chemotaxis	2	2.77778	0.0754695	CCL8, CCL22	58	20	14566	25.1138	1	1	0.973837
GOTERM_MF_DIRECT	GO:0019957~C-C chemokine binding	2	2.77778	0.0757885	CCR1, CCR2	60	21	15760	25.0159	0.999933	0.604305	0.584492
GOTERM_MF_DIRECT	GO:0016493~C-C chemokine receptor activity	2	2.77778	0.0792531	CCR1, CCR2	60	22	15760	23.8788	0.999958	0.604305	0.584492

## Sheet: VEvsVEHT chart
Genes upregulated in VE
Category	Term	Count	%	PValue	Genes	List Total	Pop Hits	Pop Total	Fold Enrichment	Bonferroni	Benjamini	FDR
KEGG_PATHWAY	ssc01100:Metabolic pathways	21	40.3846	8.706e-09	PANK3, HMGCS1, GBE1, GALNT18, CYP51A1, MSMO1, ELOVL6, OGDHL, HSD17B12, LSS, PAICS, ACAT2, CA5B, HLCS, SCD, FASN, PNPLA3, PIGK, PHGDH, CKB, PSPH	33	1541	9148	3.77771	6.26832e-07	6.26832e-07	6.0942e-07
KEGG_PATHWAY	ssc01212:Fatty acid metabolism	5	9.61538	4.27743e-05	SCD, FASN, ELOVL6, HSD17B12, ACAT2	33	57	9148	24.3169	0.00307508	0.00153987	0.0014971
UP_KW_BIOLOGICAL_PROCESS	KW-0443~Lipid metabolism	8	15.3846	5.47359e-05	SREBF1, HMGCS1, SCD, FASN, CYP51A1, PNPLA3, LPL, MSMO1	23	298	6121	7.14444	0.00153147	0.00153261	0.00125893
GOTERM_BP_DIRECT	GO:0006695~cholesterol biosynthetic process	4	7.69231	6.3697e-05	HMGCS1, CYP51A1, MSMO1, LSS	45	26	14566	49.7983	0.0163627	0.0164338	0.0163701
UP_KW_BIOLOGICAL_PROCESS	KW-0444~Lipid biosynthesis	5	9.61538	0.000209369	SCD, FASN, CYP51A1, ELOVL6, MSMO1	23	85	6121	15.6547	0.0058458	0.00292524	0.00240287
GOTERM_MF_DIRECT	GO:0008201~heparin binding	5	9.61538	0.000227311	COMP, SFRP1, CCDC80, LPL, HSD17B12	43	113	15760	16.2173	0.028459	0.0288686	0.0288686
UP_KW_BIOLOGICAL_PROCESS	KW-0153~Cholesterol metabolism	4	7.69231	0.000313418	SREBF1, HMGCS1, CYP51A1, MSMO1	23	38	6121	28.0137	0.00873869	0.00292524	0.00240287
REACTOME_PATHWAY	R-SSC-1430728~Metabolism	8	15.3846	0.000411955	SLC25A15, PANK3, SCD, CYP51A1, OGN, MSMO1, PHGDH, PSPH	10	486	2321	3.82058	0.0130987	0.0131825	0.0131825
UP_KW_CELLULAR_COMPONENT	KW-0256~Endoplasmic reticulum	6	11.5385	0.00066872	SREBF1, SCD, CYP51A1, PIGK, ELOVL6, MSMO1	24	404	12687	7.85087	0.00865856	0.00869336	0.00869336
GOTERM_BP_DIRECT	GO:0034389~lipid particle organization	3	5.76923	0.00104175	TBC1D20, PNPLA3, CIDEC	45	16	14566	60.6917	0.236586	0.101342	0.100949
GOTERM_BP_DIRECT	GO:0046676~negative regulation of insulin secretion	3	5.76923	0.00117839	CHGA, SREBF1, SFRP1	45	17	14566	57.1216	0.263159	0.101342	0.100949
GOTERM_MF_DIRECT	GO:0016491~oxidoreductase activity	5	9.61538	0.0013952	SCD, FASN, CYP51A1, MSMO1, HSD17B12	43	183	15760	10.014	0.162483	0.0885949	0.0885949
UP_KW_BIOLOGICAL_PROCESS	KW-0152~Cholesterol biosynthesis	3	5.76923	0.00162335	HMGCS1, CYP51A1, MSMO1	23	17	6121	46.9642	0.0444715	0.0113634	0.00933425
KEGG_PATHWAY	ssc00100:Steroid biosynthesis	3	5.76923	0.00216559	CYP51A1, MSMO1, LSS	33	20	9148	41.5818	0.144519	0.0519741	0.0505303
KEGG_PATHWAY	ssc01040:Biosynthesis of unsaturated fatty acids	3	5.76923	0.00453762	SCD, ELOVL6, HSD17B12	33	29	9148	28.6771	0.279242	0.0816771	0.0794083
GOTERM_CC_DIRECT	GO:0009923~fatty acid elongase complex	2	3.84615	0.00533423	ELOVL6, HSD17B12	48	2	17599	366.646	0.238735	0.217784	0.217784
GOTERM_BP_DIRECT	GO:0006633~fatty acid biosynthetic process	3	5.76923	0.00615562	SCD, FASN, LPL	45	39	14566	24.8991	0.797949	0.397038	0.395499
KEGG_PATHWAY	ssc01200:Carbon metabolism	4	7.69231	0.00684424	OGDHL, PHGDH, ACAT2, PSPH	33	112	9148	9.90043	0.390111	0.098557	0.0958193
UP_KW_BIOLOGICAL_PROCESS	KW-0753~Steroid metabolism	3	5.76923	0.00801697	SREBF1, CYP51A1, MSMO1	23	38	6121	21.0103	0.201787	0.0374125	0.0307317
UP_KW_BIOLOGICAL_PROCESS	KW-1207~Sterol metabolism	3	5.76923	0.00801697	SREBF1, CYP51A1, MSMO1	23	38	6121	21.0103	0.201787	0.0374125	0.0307317
GOTERM_CC_DIRECT	GO:0005789~endoplasmic reticulum membrane	6	11.5385	0.00854055	SREBF1, TBC1D20, SCD, CYP51A1, MSMO1, LSS	48	476	17599	4.62159	0.354312	0.217784	0.217784
GOTERM_BP_DIRECT	GO:0006564~L-serine biosynthetic process	2	3.84615	0.00903547	PHGDH, PSPH	45	3	14566	215.793	0.904709	0.46623	0.464423
UP_KW_BIOLOGICAL_PROCESS	KW-0718~Serine biosynthesis	2	3.84615	0.0107456	PHGDH, PSPH	23	3	6121	177.42	0.261035	0.0429824	0.0353069
REACTOME_PATHWAY	R-SSC-977347~Serine biosynthesis	2	3.84615	0.0115928	PHGDH, PSPH	10	3	2321	154.733	0.31143	0.185485	0.185485
UP_KW_MOLECULAR_FUNCTION	KW-0808~Transferase	13	25	0.0126404	IKBIP, PANK3, HMGCS1, GBE1, GALNT18, CYP51A1, ELOVL6, ACAT2, FASN, CKB, B4GALT4, FRK, PRTFDC1	35	1668	9232	2.05577	0.281613	0.293355	0.293355
UP_KW_MOLECULAR_FUNCTION	KW-0560~Oxidoreductase	6	11.5385	0.02173	SCD, CYP51A1, OGDHL, MSMO1, PHGDH, HSD17B12	35	442	9232	3.58061	0.435158	0.293355	0.293355
REACTOME_PATHWAY	R-SSC-71291~Metabolism of amino acids and derivatives	3	5.76923	0.0281493	SLC25A15, PHGDH, PSPH	10	70	2321	9.94714	0.598962	0.245192	0.245192
UP_KW_CELLULAR_COMPONENT	KW-0964~Secreted	6	11.5385	0.0286591	CHGA, SFRP1, PGLYRP2, LPL, PDYN, F5	24	982	12687	3.22989	0.314777	0.186284	0.186284
KEGG_PATHWAY	ssc03320:PPAR signaling pathway	3	5.76923	0.0301816	HMGCS1, SCD, LPL	33	78	9148	10.662	0.889919	0.362179	0.352118
REACTOME_PATHWAY	R-SSC-191273~Cholesterol biosynthesis	2	3.84615	0.030649	CYP51A1, MSMO1	10	8	2321	58.025	0.630687	0.245192	0.245192
GOTERM_BP_DIRECT	GO:0006636~unsaturated fatty acid biosynthetic process	2	3.84615	0.0356658	SCD, ELOVL6	45	12	14566	53.9481	0.999918	1	1
GOTERM_BP_DIRECT	GO:0019433~triglyceride catabolic process	2	3.84615	0.0472758	PNPLA3, LPL	45	16	14566	40.4611	0.999996	1	1
GOTERM_BP_DIRECT	GO:0000122~negative regulation of transcription from RNA polymerase II promoter	5	9.61538	0.0507055	SREBF1, CEBPA, MAGEH1, HOXC8, FRK	45	464	14566	3.48803	0.999999	1	1
GOTERM_MF_DIRECT	GO:0004806~triglyceride lipase activity	2	3.84615	0.052002	PNPLA3, LPL	43	20	15760	36.6512	0.998866	1	1
GOTERM_BP_DIRECT	GO:0030198~extracellular matrix organization	3	5.76923	0.0539275	CCDC80, COL9A3, HSD17B12	45	124	14566	7.83118	0.999999	1	1
GOTERM_MF_DIRECT	GO:0001968~fibronectin binding	2	3.84615	0.0545316	CCDC80, HSD17B12	43	21	15760	34.9059	0.999192	1	1
UP_KW_BIOLOGICAL_PROCESS	KW-0756~Sterol biosynthesis	2	3.84615	0.0560493	CYP51A1, MSMO1	23	16	6121	33.2663	0.801125	0.185414	0.152304
GOTERM_CC_DIRECT	GO:0005783~endoplasmic reticulum	5	9.61538	0.0601645	IKBIP, FKBP14, FKBP7, ELOVL6, HSD17B12	48	555	17599	3.30312	0.957768	0.689753	0.689753
UP_KW_BIOLOGICAL_PROCESS	KW-0028~Amino-acid biosynthesis	2	3.84615	0.0628409	PHGDH, PSPH	23	18	6121	29.57	0.83753	0.185414	0.152304
UP_KW_BIOLOGICAL_PROCESS	KW-0752~Steroid biosynthesis	2	3.84615	0.0662191	CYP51A1, MSMO1	23	19	6121	28.0137	0.853155	0.185414	0.152304
GOTERM_MF_DIRECT	GO:0005506~iron ion binding	3	5.76923	0.0662586	SCD, CYP51A1, MSMO1	43	158	15760	6.95908	0.999835	1	1
GOTERM_BP_DIRECT	GO:0010811~positive regulation of cell-substrate adhesion	2	3.84615	0.0672655	CCDC80, HSD17B12	45	23	14566	28.1469	1	1	1
KEGG_PATHWAY	ssc04152:AMPK signaling pathway	3	5.76923	0.0674988	SREBF1, SCD, FASN	33	122	9148	6.81669	0.993472	0.570732	0.554879
GOTERM_BP_DIRECT	GO:0009749~response to glucose	2	3.84615	0.0700875	SREBF1, LPL	45	24	14566	26.9741	1	1	1
UP_KW_MOLECULAR_FUNCTION	KW-0413~Isomerase	3	5.76923	0.0717914	FKBP14, FKBP7, LSS	35	120	9232	6.59429	0.85586	0.520103	0.520103
KEGG_PATHWAY	ssc00900:Terpenoid backbone biosynthesis	2	3.84615	0.0742772	HMGCS1, ACAT2	33	22	9148	25.2011	0.99614	0.570732	0.554879
UP_KW_MOLECULAR_FUNCTION	KW-0456~Lyase	3	5.76923	0.0770522	CA5B, FASN, PAICS	35	125	9232	6.33051	0.875662	0.520103	0.520103
GOTERM_CC_DIRECT	GO:0005615~extracellular space	7	13.4615	0.0786943	CHGA, COMP, SFRP1, LPL, COL9A3, CKB, F5	48	1130	17599	2.27126	0.984704	0.689753	0.689753
GOTERM_CC_DIRECT	GO:0005576~extracellular region	6	11.5385	0.0793031	CHGA, COMP, PGLYRP2, FGF18, PDYN, F5	48	864	17599	2.54615	0.985211	0.689753	0.689753
GOTERM_CC_DIRECT	GO:0016020~membrane	6	11.5385	0.0811474	SREBF1, PGLYRP2, SCD, CYP51A1, PNPLA3, MSMO1	48	870	17599	2.52859	0.986648	0.689753	0.689753
KEGG_PATHWAY	ssc00650:Butanoate metabolism	2	3.84615	0.0839822	HMGCS1, ACAT2	33	25	9148	22.177	0.998192	0.570732	0.554879
GOTERM_BP_DIRECT	GO:0055088~lipid homeostasis	2	3.84615	0.0840728	CEBPA, PNPLA3	45	29	14566	22.3234	1	1	1
KEGG_PATHWAY	ssc04936:Alcoholic liver disease	3	5.76923	0.0856314	SREBF1, SCD, FASN	33	140	9148	5.94026	0.998412	0.570732	0.554879
KEGG_PATHWAY	ssc00062:Fatty acid elongation	2	3.84615	0.0871952	ELOVL6, HSD17B12	33	26	9148	21.324	0.998597	0.570732	0.554879
GOTERM_BP_DIRECT	GO:0045600~positive regulation of fat cell differentiation	2	3.84615	0.0896092	CEBPA, SFRP1	45	31	14566	20.8832	1	1	1
UP_KW_BIOLOGICAL_PROCESS	KW-0275~Fatty acid biosynthesis	2	3.84615	0.0961048	SCD, FASN	23	28	6121	19.0093	0.940938	0.24463	0.200946
Genes upregulated in VEHT
Category	Term	Count	%	PValue	Genes	List Total	Pop Hits	Pop Total	Fold Enrichment	Bonferroni	Benjamini	FDR
UP_KW_BIOLOGICAL_PROCESS	KW-0391~Immunity	22	15.493	7.25105e-16	BLK, SLA-DQB1, PRKCB, CD3G, SLA-DMB, CD3E, CD3D, SLA-DMA, TREM1, SLA-DOA, ZAP70, CD4, LCK, HLA-DRA, JAK3, B2M, TLR2	46	320	6121	9.14823	2.17604e-14	1.03696e-14	9.99927e-15
UP_KW_BIOLOGICAL_PROCESS	KW-1064~Adaptive immunity	15	10.5634	7.40687e-16	BLK, SLA-DQB1, PRKCB, CD3G, SLA-DMB, CD3E, CD3D, SLA-DMA, TREM1, SLA-DOA, ZAP70, CD4, LCK, HLA-DRA, JAK3	46	89	6121	22.4267	2.17604e-14	1.03696e-14	9.99927e-15
KEGG_PATHWAY	ssc04640:Hematopoietic cell lineage	15	10.5634	8.4938e-14	SLA-DQB1, FLT3, CD3G, SLA-DMB, CD3E, CD3D, SLA-DMA, SLA-DOA, CD2, CD4, CD8B, CD5, CD38, CD37, CD22	89	89	9148	17.3236	1.81755e-11	1.81767e-11	1.56286e-11
KEGG_PATHWAY	ssc04062:Chemokine signaling pathway	18	12.6761	1.01446e-12	CCR1, CXCL9, CCL22, CXCL8, NCF1, PRKCB, WAS, PIK3CD, PPBP, PIK3R5, CCL8, AMCF-II, XCL1, CCL19, CCR5, JAK3, CCL17, CCR2	89	182	9148	10.1657	2.17084e-10	7.28037e-11	6.25976e-11
KEGG_PATHWAY	ssc04061:Viral protein interaction with cytokine and cytokine receptor	14	9.85915	1.02061e-12	CCR1, CXCL9, CCL22, CXCL8, IL10RA, PPBP, IL18RAP, CCL8, AMCF-II, XCL1, CCL19, CCR5, CCL17, CCR2	89	85	9148	16.9295	2.18414e-10	7.28037e-11	6.25976e-11
GOTERM_BP_DIRECT	GO:0006954~inflammatory response	17	11.9718	2.24437e-12	CCR1, CXCL9, CCL22, CXCL8, PPBP, PTGS1, CCL8, AMCF-II, XCL1, CCR5, CCL17, CCR2, TLR2	117	191	14566	11.0808	1.31972e-09	8.42265e-10	8.02088e-10
GOTERM_BP_DIRECT	GO:0006955~immune response	19	13.3803	2.86973e-12	CCR1, SLA-DQB1, CCL22, CXCL8, LAX1, SLA-DMA, SLA-DOA, TNFSF13B, ZAP70, CCL8, AMCF-II, XCL1, CCL19, CCR5, B2M, CCL17, CD244, CCR2	117	264	14566	8.95992	1.68739e-09	8.42265e-10	8.02088e-10
KEGG_PATHWAY	ssc04060:Cytokine-cytokine receptor interaction	20	14.0845	7.90517e-12	CCR1, CXCL9, CCL22, CXCL8, IL10RA, CSF2RB, PPBP, TNFSF13B, IL1RL2, CD4, IL18RAP, CCL8, AMCF-II, TNFRSF17, XCL1, CCL19, CCR5, IL12RB1, CCL17, CCR2	89	273	9148	7.53015	1.6917e-09	4.22926e-10	3.63638e-10
KEGG_PATHWAY	ssc04658:Th1 and Th2 cell differentiation	13	9.15493	6.42746e-11	SLA-DQB1, CD3G, SLA-DMB, CD3E, CD3D, RUNX3, SLA-DMA, SLA-DOA, ZAP70, CD4, LCK, IL12RB1, JAK3	89	93	9148	14.368	1.37548e-08	2.75095e-09	2.36531e-09
GOTERM_BP_DIRECT	GO:0030593~neutrophil chemotaxis	10	7.04225	6.55671e-11	CXCL9, CCL8, CXCL8, CCL22, AMCF-II, XCL1, PPBP, CCL17, TREM1, S100A8	117	45	14566	27.6657	3.85535e-08	1.28293e-08	1.22173e-08
GOTERM_MF_DIRECT	GO:0008009~chemokine activity	9	6.33803	4.56895e-10	CXCL9, CCL8, CXCL8, CCL22, AMCF-II, XCL1, PPBP, CCL19, CCL17	118	40	15760	30.0508	8.77238e-08	8.77238e-08	8.45255e-08
GOTERM_CC_DIRECT	GO:0009897~external side of plasma membrane	16	11.2676	7.37737e-10	CCR1, SLA-DQB1, CXCL9, LAG3, CD3G, CD3D, CD2, CD4, CLEC2B, CD6, CD5, CCR5, IL12RB1, CD244, SLAMF1, CCR2	131	257	17599	8.3638	9.14794e-08	9.14794e-08	8.7053e-08
GOTERM_BP_DIRECT	GO:0070098~chemokine-mediated signaling pathway	8	5.6338	2.96097e-09	CXCL9, CCL8, CXCL8, CCL22, AMCF-II, XCL1, PPBP, CCL17	117	30	14566	33.1989	1.74105e-06	4.34522e-07	4.13795e-07
KEGG_PATHWAY	ssc04659:Th17 cell differentiation	12	8.4507	7.44658e-09	SLA-DQB1, ZAP70, CD4, LCK, CD3G, SLA-DMB, IL12RB1, CD3E, CD3D, JAK3, SLA-DMA, SLA-DOA	89	111	9148	11.1121	1.59357e-06	2.65595e-07	2.28362e-07
GOTERM_BP_DIRECT	GO:0071346~cellular response to interferon-gamma	9	6.33803	9.7215e-09	SLA-DQB1, CCL8, CCL22, WAS, IRF8, XCL1, IL12RB1, CCL17, TLR2	117	54	14566	20.7493	5.71623e-06	1.1413e-06	1.08686e-06
GOTERM_MF_DIRECT	GO:0004888~transmembrane signaling receptor activity	11	7.74648	1.22684e-08	LAG3, CHRNA9, CD3G, CD3E, CD3D, TREM1, TLR2	118	114	15760	12.8873	2.35554e-06	1.17777e-06	1.13483e-06
KEGG_PATHWAY	ssc04514:Cell adhesion molecules	13	9.15493	2.47474e-08	SLA-DQB1, SLA-DMB, PDCD1LG2, SLA-DMA, SLA-DOA, CD2, CD4, CD6, CD8B, SELL, ITGB7, ICOS, CD22	89	155	9148	8.6208	5.29592e-06	7.56562e-07	6.50502e-07
REACTOME_PATHWAY	R-SSC-380108~Chemokine receptors bind chemokines	8	5.6338	3.60202e-08	CCR1, CXCL9, CCL8, CXCL8, AMCF-II, PPBP, CCL17, CCR2	32	28	2321	20.7232	7.49218e-06	7.49221e-06	6.9519e-06
UP_KW_BIOLOGICAL_PROCESS	KW-0145~Chemotaxis	8	5.6338	3.60396e-08	CXCL9, CCL8, CXCL8, CCL22, AMCF-II, PPBP, CCL19, CCL17	46	47	6121	22.6494	1.00911e-06	3.3637e-07	3.24356e-07
KEGG_PATHWAY	ssc05340:Primary immunodeficiency	8	5.6338	3.98453e-08	ZAP70, CD4, CD8B, LCK, ICOS, CD3E, CD3D, JAK3	89	36	9148	22.8414	8.52687e-06	1.06586e-06	9.16443e-07
GOTERM_CC_DIRECT	GO:0001772~immunological synapse	7	4.92958	4.76938e-08	ZAP70, CD6, LCK, CRTAM, CD37, CORO1A, SKAP1	131	28	17599	33.5859	5.91401e-06	2.95701e-06	2.81393e-06
GOTERM_BP_DIRECT	GO:0002250~adaptive immune response	10	7.04225	7.48902e-08	SLA-DQB1, CD4, PRKCB, CD3G, SLA-DMB, CD3E, CD3D, SLA-DMA, TREM1, SLA-DOA	117	97	14566	12.8346	4.40344e-05	7.32675e-06	6.97727e-06
GOTERM_CC_DIRECT	GO:0030670~phagocytic vesicle membrane	7	4.92958	1.64192e-07	CORO1A, TLR2, SLA-DOA	131	34	17599	27.659	2.03596e-05	6.7866e-06	6.45822e-06
GOTERM_CC_DIRECT	GO:0042613~MHC class II protein complex	6	4.22535	3.76741e-07	SLA-DQB1, SLA-DMB, B2M, SLA-DMA, SLA-DOA	131	21	17599	38.3839	4.67148e-05	1.1679e-05	1.11139e-05
KEGG_PATHWAY	ssc04672:Intestinal immune network for IgA production	8	5.6338	4.27597e-07	SLA-DQB1, TNFRSF17, ITGB7, SLA-DMB, ICOS, SLA-DMA, SLA-DOA, TNFSF13B	89	50	9148	16.4458	9.15017e-05	1.01673e-05	8.74199e-06
GOTERM_BP_DIRECT	GO:0032729~positive regulation of interferon-gamma production	8	5.6338	4.61356e-07	CD2, SASH3, CRTAM, IRF8, IL12RB1, CD244, SLAMF1, CCR2	117	60	14566	16.5994	0.000271241	3.8688e-05	3.68426e-05
GOTERM_MF_DIRECT	GO:0023026~MHC class II protein complex binding	5	3.52113	5.85356e-07	SLA-DQB1, CD4, SLA-DMB, B2M	118	10	15760	66.7797	0.000112382	3.44134e-05	3.31587e-05
KEGG_PATHWAY	ssc05169:Epstein-Barr virus infection	13	9.15493	6.59033e-07	SLA-DQB1, PIK3CD, CD3G, SLA-DMB, CD3E, JAK3, B2M, CD3D, RUNX3, SLA-DMA, TLR2, SLA-DOA	89	209	9148	6.39342	0.000141023	1.41033e-05	1.21262e-05
GOTERM_MF_DIRECT	GO:0003953~NAD+ nucleosidase activity	7	4.92958	7.16946e-07	IL1RL2, IL18RAP, TLR2	118	43	15760	21.7422	0.000137644	3.44134e-05	3.31587e-05
GOTERM_BP_DIRECT	GO:0034134~toll-like receptor 2 signaling pathway	5	3.52113	7.72861e-07	TLR2	117	10	14566	62.2479	0.000454339	5.67087e-05	5.40037e-05
GOTERM_BP_DIRECT	GO:0002548~monocyte chemotaxis	6	4.22535	1.10626e-06	CCL8, CCL22, PTPRO, XCL1, CCL17, CCR2	117	24	14566	31.1239	0.000650269	7.21527e-05	6.8711e-05
KEGG_PATHWAY	ssc05166:Human T-cell leukemia virus 1 infection	13	9.15493	1.44326e-06	SLA-DQB1, CD4, LCK, PIK3CD, CD3G, SLA-DMB, CD3E, JAK3, B2M, CD3D, SLA-DMA, SLA-DOA	89	225	9148	5.93878	0.000308809	2.80779e-05	2.41417e-05
KEGG_PATHWAY	ssc04612:Antigen processing and presentation	8	5.6338	2.14091e-06	SLA-DQB1, CD4, CD8B, SLA-DMB, B2M, SLA-DMA, SLA-DOA	89	63	9148	13.0523	0.000458051	3.81796e-05	3.28273e-05
REACTOME_PATHWAY	R-SSC-168256~Immune System	18	12.6761	3.04576e-06	ARG1, IL10RA, CD3G, SLA-DMB, PPBP, RETN, CD3D, TREM1, TNFSF13B, PSMB9, CD4, MMP25, ICOS, JAK3, B2M, S100A8, CCR2, TLR2	32	413	2321	3.16117	0.000633318	0.000316759	0.000293916
KEGG_PATHWAY	ssc05235:PD-L1 expression and PD-1 checkpoint pathway in cancer	9	6.33803	3.26583e-06	ZAP70, CD4, BATF3, LCK, PIK3CD, CD3G, CD3E, CD3D, TLR2	89	95	9148	9.73767	0.000698646	5.37607e-05	4.62241e-05
GOTERM_BP_DIRECT	GO:0050870~positive regulation of T cell activation	5	3.52113	1.07202e-05	SLA-DQB1, LCK, SLA-DMB, B2M	117	18	14566	34.5821	0.00628366	0.000629273	0.000599257
GOTERM_MF_DIRECT	GO:0038023~signaling receptor activity	8	5.6338	1.37877e-05	PVRIG, TREML2, TNFRSF17, ITGB7, TREM1, CD244, SLAMF1, TLR2	118	106	15760	10.0799	0.00264376	0.000529448	0.000510145
GOTERM_BP_DIRECT	GO:0070374~positive regulation of ERK1 and ERK2 cascade	9	6.33803	1.58136e-05	CCR1, CD4, CCL8, CCL22, XCL1, PLA2G5, CCL19, CCL17, SLAMF1	117	140	14566	8.0033	0.00925537	0.000790581	0.00075287
GOTERM_BP_DIRECT	GO:0002237~response to molecule of bacterial origin	5	3.52113	1.6766e-05	TLR2	117	20	14566	31.1239	0.00981003	0.000790581	0.00075287
GOTERM_BP_DIRECT	GO:0042102~positive regulation of T cell proliferation	6	4.22535	1.75086e-05	SASH3, CD6, PDCD1LG2, JAK3, CORO1A, TNFSF13B	117	41	14566	18.2189	0.0102423	0.000790581	0.00075287
GOTERM_MF_DIRECT	GO:0045236~CXCR chemokine receptor binding	4	2.8169	2.17338e-05	CXCL9, CXCL8, AMCF-II, PPBP	118	8	15760	66.7797	0.00416425	0.000695483	0.000670127
KEGG_PATHWAY	ssc04660:T cell receptor signaling pathway	9	6.33803	2.5005e-05	ZAP70, CD4, CD8B, LCK, PIK3CD, CD3G, ICOS, CD3E, CD3D	89	125	9148	7.40063	0.00533686	0.00038222	0.000328638
REACTOME_PATHWAY	R-SSC-373076~Class A/1 (Rhodopsin-like receptors)	10	7.04225	2.72332e-05	CCR1, CXCL9, CCL8, CXCL8, AMCF-II, FFAR2, PPBP, CCL17, GPR18, CCR2	32	129	2321	5.62258	0.00564858	0.00188817	0.00175201
UP_KW_MOLECULAR_FUNCTION	KW-0202~Cytokine	9	6.33803	2.77192e-05	CXCL9, CCL8, CXCL8, CCL22, AMCF-II, XCL1, PPBP, CCL19, CCL17	64	180	9232	7.2125	0.000858939	0.000887015	0.000887015
UP_KW_BIOLOGICAL_PROCESS	KW-0816~Tricarboxylic acid cycle	5	3.52113	2.88151e-05	TLR2	46	25	6121	26.613	0.000806508	0.000201705	0.000194502
KEGG_PATHWAY	ssc05323:Rheumatoid arthritis	8	5.6338	2.90411e-05	SLA-DQB1, CXCL8, AMCF-II, SLA-DMB, SLA-DMA, SLA-DOA, TLR2, TNFSF13B	89	93	9148	8.84185	0.00619562	0.00041432	0.000356238
GOTERM_CC_DIRECT	GO:0042101~T cell receptor complex	4	2.8169	3.20258e-05	ZAP70, CD6, CD3D, SKAP1	131	9	17599	59.7082	0.00396339	0.000662221	0.000630178
GOTERM_CC_DIRECT	GO:0045121~membrane raft	8	5.6338	3.2043e-05	ZAP70, CD4, LCK, TLR2	131	121	17599	8.88222	0.00396551	0.000662221	0.000630178
GOTERM_BP_DIRECT	GO:0002503~peptide antigen assembly with MHC class II protein complex	4	2.8169	3.9922e-05	SLA-DQB1, SLA-DMB, B2M	117	9	14566	55.3314	0.0232012	0.00167387	0.00159403
KEGG_PATHWAY	ssc05321:Inflammatory bowel disease	7	4.92958	4.16028e-05	SLA-DQB1, IL18RAP, SLA-DMB, IL12RB1, SLA-DMA, SLA-DOA, TLR2	89	67	9148	10.7389	0.00886367	0.000556438	0.000478432
KEGG_PATHWAY	ssc05145:Toxoplasmosis	8	5.6338	6.75397e-05	SLA-DQB1, IL10RA, SLA-DMB, CCR5, SLA-DMA, SLA-DOA, PIK3R5, TLR2	89	106	9148	7.75747	0.01435	0.000805703	0.000692754
KEGG_PATHWAY	ssc05140:Leishmaniasis	7	4.92958	6.77694e-05	SLA-DQB1, NCF1, PRKCB, SLA-DMB, SLA-DMA, SLA-DOA, TLR2	89	73	9148	9.85624	0.0143985	0.000805703	0.000692754
REACTOME_PATHWAY	R-SSC-375276~Peptide ligand-binding receptors	8	5.6338	7.0307e-05	CCR1, CXCL9, CCL8, CXCL8, AMCF-II, PPBP, CCL17, CCR2	32	82	2321	7.07622	0.014518	0.00365597	0.00339231
GOTERM_BP_DIRECT	GO:0002755~MyD88-dependent toll-like receptor signaling pathway	5	3.52113	0.000101766	TLR2	117	31	14566	20.08	0.0580864	0.00398246	0.0037925
REACTOME_PATHWAY	R-SSC-418594~G alpha (i) signalling events	8	5.6338	0.000111044	CCR1, CXCL9, CXCL8, AMCF-II, RGS1, PPBP, GPR18, CCR2	32	88	2321	6.59375	0.0228338	0.00382977	0.00355358
REACTOME_PATHWAY	R-SSC-500792~GPCR ligand binding	10	7.04225	0.0001244	CCR1, CXCL9, CCL8, CXCL8, AMCF-II, FFAR2, PPBP, CCL17, GPR18, CCR2	32	156	2321	4.64944	0.0255448	0.00382977	0.00355358
REACTOME_PATHWAY	R-SSC-372790~Signaling by GPCR	11	7.74648	0.000128886	CCR1, CXCL9, CCL8, CXCL8, AMCF-II, RGS1, FFAR2, PPBP, CCL17, GPR18, CCR2	32	195	2321	4.09151	0.0264539	0.00382977	0.00355358
GOTERM_BP_DIRECT	GO:0019886~antigen processing and presentation of exogenous peptide antigen via MHC class II	4	2.8169	0.000132796	SLA-DQB1, SLA-DMB, B2M	117	13	14566	38.3064	0.0751183	0.00487196	0.00463957
UP_KW_CELLULAR_COMPONENT	KW-0491~MHC II	5	3.52113	0.000157713	SLA-DQB1, HLA-DRA, SLA-DMB, SLA-DMA, SLA-DOA	101	35	12687	17.9448	0.00204833	0.00205027	0.00205027
KEGG_PATHWAY	ssc05164:Influenza A	9	6.33803	0.000164081	SOCS3, SLA-DQB1, CXCL8, PRKCB, CASP1, PIK3CD, SLA-DMB, SLA-DMA, SLA-DOA	89	163	9148	5.67533	0.0345068	0.00184807	0.00158899
GOTERM_BP_DIRECT	GO:0071222~cellular response to lipopolysaccharide	7	4.92958	0.000221483	CXCL9, CXCL8, AMCF-II, TNIP3, IRF8, PPBP, CCR5	117	108	14566	8.06917	0.122121	0.00764766	0.00728287
KEGG_PATHWAY	ssc05170:Human immunodeficiency virus 1 infection	10	7.04225	0.000242766	CD4, PRKCB, PIK3CD, CD3G, CCR5, CD3E, CD3D, B2M, TLR2	89	219	9148	4.69345	0.0506314	0.00259759	0.00223345
GOTERM_MF_DIRECT	GO:0048020~CCR chemokine receptor binding	4	2.8169	0.000299971	CCL8, CCL22, XCL1, CCL17	118	18	15760	29.6798	0.0559755	0.00822779	0.00792781
GOTERM_BP_DIRECT	GO:0002504~antigen processing and presentation of peptide or polysaccharide antigen via MHC class II	4	2.8169	0.000308482	SLA-DQB1, SLA-DMB, SLA-DMA, SLA-DOA	117	17	14566	29.2931	0.165911	0.0097162	0.00925273
GOTERM_BP_DIRECT	GO:0045087~innate immune response	10	7.04225	0.000314494	BLK, ZAP70, TREM1, S100A8, TLR2, SLA-DOA	117	271	14566	4.59394	0.168855	0.0097162	0.00925273
GOTERM_BP_DIRECT	GO:0071347~cellular response to interleukin-1	5	3.52113	0.000405428	CCL8, CXCL8, CCL22, XCL1, CCL17	117	44	14566	14.1472	0.212144	0.0118993	0.0113317
KEGG_PATHWAY	ssc05135:Yersinia infection	8	5.6338	0.000453581	ZAP70, CD4, CXCL8, CD8B, LCK, CASP1, WAS, PIK3CD	89	144	9148	5.71036	0.0925242	0.00462221	0.00397424
GOTERM_BP_DIRECT	GO:0048247~lymphocyte chemotaxis	4	2.8169	0.000508229	CCL8, CCL22, XCL1, CCL17	117	20	14566	24.8991	0.258377	0.0142062	0.0135286
REACTOME_PATHWAY	R-SSC-202430~Translocation of ZAP-70 to Immunological synapse	3	2.11268	0.000513813	CD4, CD3G, CD3D	32	3	2321	72.5312	0.101385	0.0118748	0.0110184
REACTOME_PATHWAY	R-SSC-202427~Phosphorylation of CD3 and TCR zeta chains	3	2.11268	0.000513813	CD4, CD3G, CD3D	32	3	2321	72.5312	0.101385	0.0118748	0.0110184
KEGG_PATHWAY	ssc04064:NF-kappa B signaling pathway	7	4.92958	0.000554375	ZAP70, CXCL8, BCL2A1, PRKCB, LCK, CCL19, TNFSF13B	89	107	9148	6.72435	0.111898	0.00539256	0.00463659
REACTOME_PATHWAY	R-SSC-388841~Costimulation by the CD28 family	4	2.8169	0.000711379	CD4, CD3G, ICOS, CD3D	32	14	2321	20.7232	0.137586	0.0147967	0.0137296
REACTOME_PATHWAY	R-SSC-168249~Innate Immune System	11	7.74648	0.000879069	MMP25, ARG1, CD3G, PPBP, RETN, TREM1, B2M, S100A8, CCR2, TLR2, PSMB9	32	246	2321	3.24327	0.167171	0.0166224	0.0154237
REACTOME_PATHWAY	R-SSC-202433~Generation of second messenger molecules	3	2.11268	0.00101907	CD4, CD3G, CD3D	32	4	2321	54.3984	0.191095	0.0176638	0.01639
GOTERM_MF_DIRECT	GO:0042169~SH2 domain binding	4	2.8169	0.0012657	LCK, LAX1, SKAP1, SLAMF1	118	29	15760	18.422	0.215861	0.0303768	0.0292694
GOTERM_BP_DIRECT	GO:0046007~negative regulation of activated T cell proliferation	3	2.11268	0.0012864	ARG1, CRTAM, PDCD1LG2	117	7	14566	53.3553	0.530878	0.0328312	0.0312652
GOTERM_BP_DIRECT	GO:0045059~positive thymic T cell selection	3	2.11268	0.0012864	ZAP70, CD3G, CD3D	117	7	14566	53.3553	0.530878	0.0328312	0.0312652
GOTERM_CC_DIRECT	GO:0016021~integral component of membrane	64	45.0704	0.00129237	SLC46A2, TRAF3IP3, FLT3, SLC23A1, MS4A7, PTPRO, CD3G, CD3E, TREM1, CD3D, TNFSF13B, IL18RAP, SIT1, GPR171, CD38, FFAR2, CD37, PLXNC1, CCR5, CCR2, LAG3, NUP210, PVRIG, GPBAR1, NRG1, PDCD1LG2, LAX1, SLA-DOA, NCR1, CD8B, SLC25A53, PTPRCAP, RNF122, TLR2, SLA-DQB1, CHRNA9, CSF2RB, IL1RL2, ADGRG5, SUSD3, TNFRSF17, ICOS, IL12RB1, SLAMF1, CCR1, IL10RA, CRTAM, SLA-DMA, CALHM6, CD2, CD4, CLEC2B, CD6, SELL, …	131	6206	17599	1.38543	0.148161	0.0228935	0.0217857
REACTOME_PATHWAY	R-SSC-389948~PD-1 signaling	3	2.11268	0.0016843	CD4, CD3G, CD3D	32	5	2321	43.5187	0.295756	0.0269488	0.0250054
GOTERM_BP_DIRECT	GO:0002726~positive regulation of T cell cytokine production	3	2.11268	0.00170628	SASH3, B2M	117	8	14566	46.6859	0.633644	0.0417328	0.0397421
GOTERM_BP_DIRECT	GO:0071356~cellular response to tumor necrosis factor	5	3.52113	0.00177865	CCL8, CXCL8, CCL22, XCL1, CCL17	117	65	14566	9.57659	0.648933	0.0417628	0.0397707
REACTOME_PATHWAY	R-SSC-388396~GPCR downstream signalling	9	6.33803	0.00215635	CCR1, CXCL9, CXCL8, AMCF-II, RGS1, FFAR2, PPBP, GPR18, CCR2	32	184	2321	3.54772	0.361737	0.0320372	0.0297268
GOTERM_BP_DIRECT	GO:0042119~neutrophil activation	3	2.11268	0.00218238	CXCL8, IL18RAP, AMCF-II	117	9	14566	41.4986	0.723251	0.0474466	0.0451834
GOTERM_BP_DIRECT	GO:0002827~positive regulation of T-helper 1 type immune response	3	2.11268	0.00218238	SLA-DQB1, IL12RB1, CCR2	117	9	14566	41.4986	0.723251	0.0474466	0.0451834
KEGG_PATHWAY	ssc05162:Measles	7	4.92958	0.00266737	PIK3CD, CD3G, CD3E, CD3D, JAK3, SLAMF1, TLR2	89	145	9148	4.96211	0.435367	0.023784	0.0204498
KEGG_PATHWAY	ssc04145:Phagosome	7	4.92958	0.00266737	SLA-DQB1, NCF1, SLA-DMB, CORO1A, SLA-DMA, SLA-DOA, TLR2	89	145	9148	4.96211	0.435367	0.023784	0.0204498
GOTERM_BP_DIRECT	GO:0019882~antigen processing and presentation	4	2.8169	0.0026752	RAB3B, SLA-DQB1, SLA-DMA, SLA-DOA	117	35	14566	14.2281	0.793019	0.0560837	0.0534085
GOTERM_MF_DIRECT	GO:0004715~non-membrane spanning protein tyrosine kinase activity	4	2.8169	0.0027838	BLK, ZAP70, LCK, JAK3	118	38	15760	14.0589	0.414468	0.0593877	0.0572225
KEGG_PATHWAY	ssc05310:Asthma	4	2.8169	0.00289453	SLA-DQB1, SLA-DMB, SLA-DMA, SLA-DOA	89	30	9148	13.7049	0.462232	0.0247772	0.0213037
REACTOME_PATHWAY	R-SSC-198933~Immunoregulatory interactions between a Lymphoid and a non-Lymphoid cell	4	2.8169	0.00319004	CD3G, CD3D, TREM1, B2M	32	23	2321	12.6141	0.485515	0.0442352	0.0410452
GOTERM_BP_DIRECT	GO:0001817~regulation of cytokine production	5	3.52113	0.00330489	TLR2	117	77	14566	8.08414	0.857227	0.0668956	0.0637047
KEGG_PATHWAY	ssc05142:Chagas disease	6	4.22535	0.00376642	CXCL8, PIK3CD, CD3G, CD3E, CD3D, TLR2	89	108	9148	5.71036	0.554044	0.0310005	0.0266546
GOTERM_BP_DIRECT	GO:0006816~calcium ion transport	4	2.8169	0.00392355	CCR1, CCL8, PRKCB, CORO1A	117	40	14566	12.4496	0.900896	0.0767708	0.0731088
REACTOME_PATHWAY	R-SSC-1280218~Adaptive Immune System	8	5.6338	0.00415944	CD4, CD3G, SLA-DMB, ICOS, CD3D, TREM1, B2M, PSMB9	32	160	2321	3.62656	0.579776	0.0540727	0.0501733
GOTERM_BP_DIRECT	GO:0061844~antimicrobial humoral immune response mediated by antimicrobial peptide	4	2.8169	0.00420898	CXCL9, CXCL8, AMCF-II, PPBP	117	41	14566	12.1459	0.916266	0.0796992	0.0758975
KEGG_PATHWAY	ssc04650:Natural killer cell mediated cytotoxicity	6	4.22535	0.00423448	NCR1, ZAP70, PRKCB, LCK, PIK3CD, CD244	89	111	9148	5.55603	0.596712	0.0335622	0.0288572
GOTERM_BP_DIRECT	GO:0042113~B cell activation	3	2.11268	0.00463107	PRKCB, LAX1, CD22	117	13	14566	28.7298	0.934741	0.0849511	0.080899
GOTERM_BP_DIRECT	GO:0035556~intracellular signal transduction	9	6.33803	0.00514313	SOCS3, ZAP70, CXCL8, PRKCB, LCK, PLEK, NRG1, JAK3, LAX1	117	333	14566	3.36475	0.951779	0.0914854	0.0871215
REACTOME_PATHWAY	R-SSC-6798695~Neutrophil degranulation	7	4.92958	0.00566368	MMP25, ARG1, PPBP, RETN, B2M, S100A8, TLR2	32	127	2321	3.99779	0.693149	0.0692968	0.0642994
GOTERM_CC_DIRECT	GO:0031234~extrinsic component of cytoplasmic side of plasma membrane	4	2.8169	0.00599304	BLK, ZAP70, RGS1, SLA-DOA	131	50	17599	10.7475	0.525443	0.0928922	0.0883974
KEGG_PATHWAY	ssc05332:Graft-versus-host disease	4	2.8169	0.00612271	SLA-DQB1, SLA-DMB, SLA-DMA, SLA-DOA	89	39	9148	10.5422	0.731334	0.046144	0.0396752
GOTERM_BP_DIRECT	GO:0031295~T cell costimulation	3	2.11268	0.00616969	CD5, ICOS, TNFSF13B	117	15	14566	24.8991	0.973722	0.106518	0.101437
REACTOME_PATHWAY	R-SSC-202424~Downstream TCR signaling	4	2.8169	0.00623427	CD4, CD3G, CD3D, PSMB9	32	29	2321	10.0043	0.727683	0.0720405	0.0668453
KEGG_PATHWAY	ssc05163:Human cytomegalovirus infection	8	5.6338	0.00625316	CCR1, CXCL8, PRKCB, IL10RA, PIK3CD, CCR5, B2M	89	228	9148	3.60654	0.738776	0.046144	0.0396752
GOTERM_BP_DIRECT	GO:0032757~positive regulation of interleukin-8 production	4	2.8169	0.00655958	CD2, FFAR2, CD244, TLR2	117	48	14566	10.3746	0.979136	0.110014	0.104766
REACTOME_PATHWAY	R-SSC-202403~TCR signaling	4	2.8169	0.00686469	CD4, CD3G, CD3D, PSMB9	32	30	2321	9.67083	0.761355	0.0751503	0.0697308
KEGG_PATHWAY	ssc05330:Allograft rejection	4	2.8169	0.00753368	SLA-DQB1, SLA-DMB, SLA-DMA, SLA-DOA	89	42	9148	9.78919	0.801767	0.0537402	0.0462065
KEGG_PATHWAY	ssc05152:Tuberculosis	7	4.92958	0.00868411	SLA-DQB1, IL10RA, SLA-DMB, CORO1A, SLA-DMA, SLA-DOA, TLR2	89	185	9148	3.88922	0.845338	0.0599484	0.0515444
GOTERM_MF_DIRECT	GO:0019957~C-C chemokine binding	3	2.11268	0.010465	CCR1, CCR5, CCR2	118	21	15760	19.0799	0.867328	0.199962	0.192671
KEGG_PATHWAY	ssc04940:Type I diabetes mellitus	4	2.8169	0.0108914	SLA-DQB1, SLA-DMB, SLA-DMA, SLA-DOA	89	48	9148	8.56554	0.904014	0.0728365	0.0626258
GOTERM_BP_DIRECT	GO:0043547~positive regulation of GTPase activity	5	3.52113	0.0111943	CCL8, CCL22, RGS1, XCL1, CCL17	117	109	14566	5.71081	0.998666	0.182529	0.173823
GOTERM_MF_DIRECT	GO:0016493~C-C chemokine receptor activity	3	2.11268	0.0114561	CCR1, CCR5, CCR2	118	22	15760	18.2126	0.890548	0.199962	0.192671
GOTERM_BP_DIRECT	GO:0090023~positive regulation of neutrophil chemotaxis	3	2.11268	0.0119616	RIPOR2, XCL1, CCL19	117	21	14566	17.7851	0.999155	0.189769	0.180717
GOTERM_BP_DIRECT	GO:0048873~homeostasis of number of cells within a tissue	3	2.11268	0.0130899	SASH3, CORO1A, CCR2	117	22	14566	16.9767	0.999568	0.192094	0.182931
GOTERM_BP_DIRECT	GO:0042110~T cell activation	3	2.11268	0.0130899	CD4, TREML2, WAS	117	22	14566	16.9767	0.999568	0.192094	0.182931
GOTERM_BP_DIRECT	GO:0043029~T cell homeostasis	3	2.11268	0.0130899	SIT1, JAK3, CORO1A	117	22	14566	16.9767	0.999568	0.192094	0.182931
GOTERM_BP_DIRECT	GO:0007166~cell surface receptor signaling pathway	5	3.52113	0.013813	LAG3, ADGRG5, CD3G, CD3E, CD3D	117	116	14566	5.3662	0.999719	0.197762	0.188328
GOTERM_CC_DIRECT	GO:0042612~MHC class I protein complex	2	1.40845	0.0147194	B2M	131	2	17599	134.344	0.840988	0.202801	0.192988
GOTERM_MF_DIRECT	GO:0071791~chemokine (C-C motif) ligand 5 binding	2	1.40845	0.0147931	CCR1, CCR5	118	2	15760	133.559	0.942816	0.228191	0.219872
KEGG_PATHWAY	ssc05146:Amoebiasis	5	3.52113	0.0150546	CXCL8, PRKCB, ARG1, PIK3CD, TLR2	89	99	9148	5.19124	0.961078	0.0976271	0.083941
GOTERM_MF_DIRECT	GO:0005102~receptor binding	6	4.22535	0.0154504	CD2, BLK, ZAP70, CRTAM, NRG1, SLA-DOA	118	196	15760	4.08855	0.949694	0.228191	0.219872
UP_KW_CELLULAR_COMPONENT	KW-0490~MHC I	2	1.40845	0.0157027	B2M	101	2	12687	125.614	0.185967	0.102067	0.102067
REACTOME_PATHWAY	R-SSC-162582~Signal Transduction	15	10.5634	0.0158563	CCR1, CXCL9, CXCL8, PPBP, PSMB9, CCL8, AMCF-II, RGS1, FFAR2, ICOS, JAK3, CCL17, S100A8, GPR18, CCR2	32	604	2321	1.80127	0.964011	0.164905	0.153013
GOTERM_BP_DIRECT	GO:2000978~negative regulation of forebrain neuron differentiation	2	1.40845	0.0158646	B2M	117	2	14566	124.496	0.999918	0.211648	0.201553
GOTERM_BP_DIRECT	GO:0002474~antigen processing and presentation of peptide antigen via MHC class I	2	1.40845	0.0158646	B2M	117	2	14566	124.496	0.999918	0.211648	0.201553
GOTERM_BP_DIRECT	GO:0046649~lymphocyte activation	2	1.40845	0.0158646	LAX1, SLAMF1	117	2	14566	124.496	0.999918	0.211648	0.201553
GOTERM_BP_DIRECT	GO:0007204~positive regulation of cytosolic calcium ion concentration	4	2.8169	0.0162955	CCR1, CHRNA9, CCR5, CCR2	117	67	14566	7.43258	0.999936	0.212566	0.202426
KEGG_PATHWAY	ssc05320:Autoimmune thyroid disease	4	2.8169	0.0189846	SLA-DQB1, SLA-DMB, SLA-DMA, SLA-DOA	89	59	9148	6.96858	0.983456	0.119491	0.10274
KEGG_PATHWAY	ssc05168:Herpes simplex virus 1 infection	9	6.33803	0.0199623	SOCS3, SLA-DQB1, PIK3CD, SLA-DMB, B2M, SLA-DMA, SLA-DOA, TLR2	89	353	9148	2.62062	0.986635	0.122055	0.104945
GOTERM_MF_DIRECT	GO:0031727~CCR2 chemokine receptor binding	2	1.40845	0.022108	CCL8, CCR2	118	3	15760	89.0395	0.986327	0.282983	0.272666
GOTERM_MF_DIRECT	GO:0035717~chemokine (C-C motif) ligand 7 binding	2	1.40845	0.022108	CCR1, CCR2	118	3	15760	89.0395	0.986327	0.282983	0.272666
KEGG_PATHWAY	ssc04630:JAK-STAT signaling pathway	6	4.22535	0.0221992	SOCS3, IL10RA, PIK3CD, CSF2RB, IL12RB1, JAK3	89	167	9148	3.69293	0.991804	0.131962	0.113463
GOTERM_BP_DIRECT	GO:1904437~positive regulation of transferrin receptor binding	2	1.40845	0.0237031	B2M	117	3	14566	82.9972	0.999999	0.278275	0.265001
GOTERM_BP_DIRECT	GO:2000412~positive regulation of thymocyte migration	2	1.40845	0.0237031	XCL1, CCR2	117	3	14566	82.9972	0.999999	0.278275	0.265001
GOTERM_BP_DIRECT	GO:0090265~positive regulation of immune complex clearance by monocytes and macrophages	2	1.40845	0.0237031	PLA2G5, CCR2	117	3	14566	82.9972	0.999999	0.278275	0.265001
GOTERM_BP_DIRECT	GO:1904434~positive regulation of ferrous iron binding	2	1.40845	0.0237031	B2M	117	3	14566	82.9972	0.999999	0.278275	0.265001
GOTERM_BP_DIRECT	GO:0034756~regulation of iron ion transport	2	1.40845	0.0237031	B2M	117	3	14566	82.9972	0.999999	0.278275	0.265001
GOTERM_CC_DIRECT	GO:0005856~cytoskeleton	7	4.92958	0.0240399	FGD3, RIPOR2, SEPTIN1, FRMPD4, JAK3, CORO1A, FGD2	131	300	17599	3.13468	0.95107	0.298094	0.28367
KEGG_PATHWAY	ssc05416:Viral myocarditis	4	2.8169	0.0254759	SLA-DQB1, SLA-DMB, SLA-DMA, SLA-DOA	89	66	9148	6.22949	0.996004	0.147347	0.126691
REACTOME_PATHWAY	R-SSC-8856825~Cargo recognition for clathrin-mediated endocytosis	3	2.11268	0.0256375	CD4, CD3G, CD3D	32	19	2321	11.4523	0.995493	0.253934	0.235621
GOTERM_MF_DIRECT	GO:0001784~phosphotyrosine binding	3	2.11268	0.0277216	SOCS3, ZAP70, LCK	118	35	15760	11.4479	0.995473	0.332659	0.320531
GOTERM_BP_DIRECT	GO:0007169~transmembrane receptor protein tyrosine kinase signaling pathway	4	2.8169	0.0285361	BLK, ZAP70, FLT3, SLA-DOA	117	83	14566	5.99979	1	0.328445	0.312778
GOTERM_BP_DIRECT	GO:0002576~platelet degranulation	2	1.40845	0.0314797	BLK, PLEK	117	4	14566	62.2479	1	0.342196	0.325873
GOTERM_BP_DIRECT	GO:0050863~regulation of T cell activation	2	1.40845	0.0314797	CD4, SIT1	117	4	14566	62.2479	1	0.342196	0.325873
GOTERM_BP_DIRECT	GO:0043320~natural killer cell degranulation	2	1.40845	0.0314797	CORO1A, UNC13D	117	4	14566	62.2479	1	0.342196	0.325873
GOTERM_MF_DIRECT	GO:0042802~identical protein binding	13	9.15493	0.0330636	RIPOR2, WAS, CD3G, RASAL3, CD3D, TGM1, CD6, LCK, UPP1, CD69, CCR5, SLAMF1, TLR2	118	892	15760	1.94649	0.998428	0.373425	0.35981
GOTERM_BP_DIRECT	GO:0007186~G-protein coupled receptor signaling pathway	6	4.22535	0.0339721	CCL8, CCL22, GPR171, XCL1, CCL17, PIK3R5	117	225	14566	3.31989	1	0.362575	0.34528
KEGG_PATHWAY	ssc05133:Pertussis	4	2.8169	0.0341777	CXCL8, AMCF-II, CASP1, IRF8	89	74	9148	5.55603	0.999414	0.192474	0.165492
GOTERM_CC_DIRECT	GO:0009986~cell surface	7	4.92958	0.0349998	CD2, CD4, TREML2, ITGB7, TREM1, SLAMF1, TLR2	131	328	17599	2.86709	0.987939	0.376096	0.357898
GOTERM_CC_DIRECT	GO:0042824~MHC class I peptide loading complex	2	1.40845	0.0363964	B2M	131	5	17599	53.7374	0.989921	0.376096	0.357898
UP_KW_MOLECULAR_FUNCTION	KW-0418~Kinase	10	7.04225	0.0369666	BLK, HK3, ZAP70, PRKCB, FLT3, LCK, PIK3CD, PLXNC1, JAK3, SKAP1	64	670	9232	2.15299	0.688913	0.591466	0.591466
KEGG_PATHWAY	ssc03260:Virion - Human immunodeficiency virus	2	1.40845	0.0379328	CD4, CCR5	89	4	9148	51.3933	0.999745	0.208144	0.178965
GOTERM_BP_DIRECT	GO:0046641~positive regulation of alpha-beta T cell proliferation	2	1.40845	0.0391949	ZAP70, CCR2	117	5	14566	49.7983	1	0.410846	0.391249
GOTERM_CC_DIRECT	GO:0005911~cell-cell junction	4	2.8169	0.0398643	ZAP70, WAS, CORO1A, SKAP1	131	102	17599	5.26837	0.993555	0.380244	0.361845
KEGG_PATHWAY	ssc05167:Kaposi sarcoma-associated herpesvirus infection	6	4.22535	0.0402807	CCR1, CXCL8, CLEC2B, PIK3CD, CCR5, PIK3R5	89	196	9148	3.14653	0.999849	0.210362	0.180872
GOTERM_BP_DIRECT	GO:0006935~chemotaxis	3	2.11268	0.0402938	CCR1, RIPOR2, CCR5	117	40	14566	9.33718	1	0.414956	0.395162
KEGG_PATHWAY	ssc04662:B cell receptor signaling pathway	4	2.8169	0.0403031	BLK, PRKCB, PIK3CD, CD22	89	79	9148	5.20438	0.99985	0.210362	0.180872
GOTERM_MF_DIRECT	GO:0004712~protein serine/threonine/tyrosine kinase activity	6	4.22535	0.0415146	BLK, ZAP70, PRKCB, FLT3, LCK, JAK3	118	255	15760	3.14257	0.999709	0.422169	0.406777
REACTOME_PATHWAY	R-SSC-8856828~Clathrin-mediated endocytosis	3	2.11268	0.0428065	CD4, CD3G, CD3D	32	25	2321	8.70375	0.999888	0.404716	0.37553
GOTERM_CC_DIRECT	GO:0042105~alpha-beta T cell receptor complex	2	1.40845	0.0435163	CD3G, CD3D	131	6	17599	44.7812	0.995982	0.38543	0.36678
GOTERM_MF_DIRECT	GO:0042289~MHC class II protein binding	2	1.40845	0.0437314	CD4, LAG3	118	6	15760	44.5198	0.999813	0.422169	0.406777
GOTERM_MF_DIRECT	GO:0004896~cytokine receptor activity	3	2.11268	0.0439759	IL10RA, CSF2RB, IL12RB1	118	45	15760	8.90395	0.999822	0.422169	0.406777
UP_KW_CELLULAR_COMPONENT	KW-0964~Secreted	14	9.85915	0.0443736	CXCL9, CCL22, CXCL8, NRG1, PPBP, PLA2G5, RETN, LYZ, CCL8, AMCF-II, CCL19, B2M, CCL17	101	982	12687	1.79083	0.445699	0.192286	0.192286
GOTERM_BP_DIRECT	GO:0071316~cellular response to nicotine	2	1.40845	0.0468491	B2M	117	6	14566	41.4986	1	0.450827	0.429322
GOTERM_BP_DIRECT	GO:0071281~cellular response to iron ion	2	1.40845	0.0468491	B2M	117	6	14566	41.4986	1	0.450827	0.429322
GOTERM_BP_DIRECT	GO:0001768~establishment of T cell polarity	2	1.40845	0.0468491	CRTAM, CCL19	117	6	14566	41.4986	1	0.450827	0.429322
GOTERM_BP_DIRECT	GO:0002821~positive regulation of adaptive immune response	2	1.40845	0.0468491	SASH3, SKAP1	117	6	14566	41.4986	1	0.450827	0.429322
GOTERM_CC_DIRECT	GO:1990712~HFE-transferrin receptor complex	2	1.40845	0.0505841	B2M	131	7	17599	38.3839	0.998398	0.392766	0.373761
GOTERM_CC_DIRECT	GO:0005829~cytosol	26	18.3099	0.0506794	NCF1, WAS, CD3G, CORO1A, GIMAP8, LIMD2, PIK3R5, HK3, RGS1, TBC1D10C, UPP1, B2M, BATF3, ARG1, IL10RA, AMPD3, RUNDC3A, RUNX3, LAX1, UNC13D, PSMB9, ZAP70, LCK, SKAP1, S100A8	131	2424	17599	1.44098	0.998418	0.392766	0.373761
GOTERM_BP_DIRECT	GO:0007267~cell-cell signaling	3	2.11268	0.0518555	CCR1, CCL8, CCR5	117	46	14566	8.11929	1	0.490954	0.467536
KEGG_PATHWAY	ssc04657:IL-17 signaling pathway	4	2.8169	0.0540956	CXCL8, AMCF-II, CCL17, S100A8	89	89	9148	4.61962	0.999993	0.27563	0.23699
GOTERM_BP_DIRECT	GO:2000774~positive regulation of cellular senescence	2	1.40845	0.0544429	B2M	117	7	14566	35.5702	1	0.50727	0.483073
GOTERM_BP_DIRECT	GO:0043123~positive regulation of I-kappaB kinase/NF-kappaB signaling	4	2.8169	0.0575631	CD4, PRKCB, UBD, CCL19	117	110	14566	4.52712	1	0.524036	0.499039
GOTERM_MF_DIRECT	GO:0016004~phospholipase activator activity	2	1.40845	0.0578829	CCL8, LCK	118	8	15760	33.3898	0.999989	0.529215	0.509921
GOTERM_BP_DIRECT	GO:0019722~calcium-mediated signaling	3	2.11268	0.0580278	CCR1, CCR5, CCR2	117	49	14566	7.62219	1	0.524036	0.499039
KEGG_PATHWAY	ssc05150:Staphylococcus aureus infection	4	2.8169	0.0586222	SLA-DQB1, SLA-DMB, SLA-DMA, SLA-DOA	89	92	9148	4.46898	0.999998	0.291748	0.250849
KEGG_PATHWAY	ssc04666:Fc gamma R-mediated phagocytosis	4	2.8169	0.0617367	NCF1, PRKCB, WAS, PIK3CD	89	94	9148	4.37389	0.999999	0.300265	0.258172
GOTERM_BP_DIRECT	GO:0043304~regulation of mast cell degranulation	2	1.40845	0.0619767	BLK, UNC13D	117	8	14566	31.1239	1	0.537599	0.511956
GOTERM_BP_DIRECT	GO:0090647~modulation of age-related behavioral decline	2	1.40845	0.0619767	B2M	117	8	14566	31.1239	1	0.537599	0.511956
GOTERM_BP_DIRECT	GO:0060326~cell chemotaxis	3	2.11268	0.0622773	CCR1, CCR5, CCR2	117	51	14566	7.32328	1	0.537599	0.511956
GOTERM_BP_DIRECT	GO:1990000~amyloid fibril formation	2	1.40845	0.069451	B2M	117	9	14566	27.6657	1	0.574193	0.546804
GOTERM_BP_DIRECT	GO:1900121~negative regulation of receptor binding	2	1.40845	0.069451	B2M	117	9	14566	27.6657	1	0.574193	0.546804
GOTERM_BP_DIRECT	GO:0045580~regulation of T cell differentiation	2	1.40845	0.069451	CRTAM, CCR2	117	9	14566	27.6657	1	0.574193	0.546804
GOTERM_BP_DIRECT	GO:0050729~positive regulation of inflammatory response	3	2.11268	0.0710795	S100A8, CCR2, TLR2	117	55	14566	6.79068	1	0.579495	0.551853
GOTERM_MF_DIRECT	GO:0019903~protein phosphatase binding	3	2.11268	0.0711265	LCK, JAK3, SKAP1	118	59	15760	6.79115	0.999999	0.62074	0.598109
GOTERM_CC_DIRECT	GO:0005615~extracellular space	14	9.85915	0.0743803	CXCL9, CCL22, CXCL8, ARG1, NRG1, PPBP, RETN, TNFSF13B, CCL8, AMCF-II, XCL1, CCL19, CCL17, S100A8	131	1130	17599	1.66443	0.999931	0.514901	0.489986
GOTERM_CC_DIRECT	GO:0043197~dendritic spine	3	2.11268	0.0747437	FRMPD4, PTPRO, SLA-DOA	131	61	17599	6.60706	0.999934	0.514901	0.489986
KEGG_PATHWAY	ssc04930:Type II diabetes mellitus	3	2.11268	0.0748674	SOCS3, HK3, PIK3CD	89	47	9148	6.56084	1	0.343214	0.2951
KEGG_PATHWAY	ssc04973:Carbohydrate digestion and absorption	3	2.11268	0.0748674	HK3, PRKCB, PIK3CD	89	47	9148	6.56084	1	0.343214	0.2951
KEGG_PATHWAY	ssc04014:Ras signaling pathway	6	4.22535	0.0767569	ZAP70, PRKCB, FLT3, PIK3CD, PLA2G5, RASAL3	89	236	9148	2.61322	1	0.343214	0.2951
GOTERM_BP_DIRECT	GO:2000556~positive regulation of T-helper 1 cell cytokine production	2	1.40845	0.0768662	XCL1, SLAMF1	117	10	14566	24.8991	1	0.59369	0.565371
GOTERM_BP_DIRECT	GO:0019885~antigen processing and presentation of endogenous peptide antigen via MHC class I	2	1.40845	0.0768662	B2M	117	10	14566	24.8991	1	0.59369	0.565371
GOTERM_BP_DIRECT	GO:0045744~negative regulation of G-protein coupled receptor protein signaling pathway	2	1.40845	0.0768662	CXCL8, PLEK	117	10	14566	24.8991	1	0.59369	0.565371
GOTERM_BP_DIRECT	GO:0034116~positive regulation of heterotypic cell-cell adhesion	2	1.40845	0.0768662	LCK, SKAP1	117	10	14566	24.8991	1	0.59369	0.565371
KEGG_PATHWAY	ssc05161:Hepatitis B	5	3.52113	0.0769827	CXCL8, PRKCB, PIK3CD, JAK3, TLR2	89	167	9148	3.07744	1	0.343214	0.2951
GOTERM_MF_DIRECT	GO:0046935~1-phosphatidylinositol-3-kinase regulator activity	2	1.40845	0.0787218	SOCS3, PIK3R5	118	11	15760	24.2835	1	0.657147	0.633188
UP_KW_BIOLOGICAL_PROCESS	KW-0395~Inflammatory response	3	2.11268	0.0799848	CCL8, CXCL8, AMCF-II	46	64	6121	6.23743	0.903114	0.447915	0.431918
KEGG_PATHWAY	ssc04625:C-type lectin receptor signaling pathway	4	2.8169	0.0801962	CCL22, CASP1, PIK3CD, CCL17	89	105	9148	3.91568	1	0.350245	0.301145
REACTOME_PATHWAY	R-SSC-1280215~Cytokine Signaling in Immune system	5	3.52113	0.0818987	CD4, IL10RA, JAK3, TNFSF13B, PSMB9	32	125	2321	2.90125	1	0.740649	0.687237
GOTERM_BP_DIRECT	GO:0045954~positive regulation of natural killer cell mediated cytotoxicity	2	1.40845	0.0842229	LAG3, IL18RAP	117	11	14566	22.6356	1	0.617985	0.588507
GOTERM_BP_DIRECT	GO:0048260~positive regulation of receptor-mediated endocytosis	2	1.40845	0.0842229	B2M	117	11	14566	22.6356	1	0.617985	0.588507
GOTERM_BP_DIRECT	GO:0010820~positive regulation of T cell chemotaxis	2	1.40845	0.0842229	XCL1, CCR2	117	11	14566	22.6356	1	0.617985	0.588507
GOTERM_BP_DIRECT	GO:0046847~filopodium assembly	2	1.40845	0.0842229	FGD3, FGD2	117	11	14566	22.6356	1	0.617985	0.588507
GOTERM_MF_DIRECT	GO:0042288~MHC class I protein binding	2	1.40845	0.085566	CD8B, CD244	118	12	15760	22.2599	1	0.657147	0.633188
GOTERM_MF_DIRECT	GO:0043548~phosphatidylinositol 3-kinase binding	2	1.40845	0.085566	LCK, CORO1A	118	12	15760	22.2599	1	0.657147	0.633188
KEGG_PATHWAY	ssc04620:Toll-like receptor signaling pathway	4	2.8169	0.0856045	CXCL9, CXCL8, PIK3CD, TLR2	89	108	9148	3.80691	1	0.366387	0.315025
REACTOME_PATHWAY	R-SSC-449147~Signaling by Interleukins	4	2.8169	0.0862362	CD4, IL10RA, JAK3, PSMB9	32	79	2321	3.67247	1	0.74738	0.693483
REACTOME_PATHWAY	R-SSC-5686938~Regulation of TLR by endogenous ligand	2	1.40845	0.0899419	S100A8, TLR2	32	7	2321	20.7232	1	0.748317	0.694352
GOTERM_BP_DIRECT	GO:0002232~leukocyte chemotaxis involved in inflammatory response	2	1.40845	0.0915214	FFAR2, SLAMF1	117	12	14566	20.7493	1	0.663248	0.631611
KEGG_PATHWAY	ssc04613:Neutrophil extracellular trap formation	5	3.52113	0.0936123	NCF1, PRKCB, CASP1, PIK3CD, TLR2	89	179	9148	2.87113	1	0.392805	0.337739
GOTERM_BP_DIRECT	GO:0032760~positive regulation of tumor necrosis factor production	3	2.11268	0.0946631	CD2, SASH3, CCR2	117	65	14566	5.74596	1	0.677649	0.645325
GOTERM_BP_DIRECT	GO:0034113~heterotypic cell-cell adhesion	2	1.40845	0.0987623	CD2, ITGB7	117	13	14566	19.1532	1	0.698475	0.665158
GOTERM_MF_DIRECT	GO:0043274~phospholipase binding	2	1.40845	0.0991035	LCK, WAS	118	14	15760	19.0799	1	0.731841	0.70516
