# Supplementary material for: Maternal dietary antioxidant supplementation regulates weaned piglets’ adipose tissue transcriptome and morphology
Source: PLoS One. 2024 Sep 12;19(9):e0310399. doi: 10.1371/journal.pone.0310399 (PMC11392410; doi:10.1371/journal.pone.0310399)
Supplement: S6 Table — (XLSX) [file pone.0310399.s007.xlsx]

## Sheet: CvsVE
Ingenuity Canonical Pathways	p value	Ratio	z-score	Molecules
Th1 and Th2 Activation Pathway	1.25893e-22	2,15E-01		CCR1,CCR4,CCR5,CCR8,CD274,CD28,CD3D,CD3E,CD3G,CD4,CD40,CD40LG,CD80,CXCR3,CXCR6,HAVCR2,HLA-DRA,ICAM1,ICOS,IFNAR1,IFNG,IKZF1,IL10RA,IL12RB1,IL27,IRF1,ITGB2,JAK3,LTA,PIK3CD,PIK3R1,PIK3R5,RUNX3,SOCS3,STAT4,TGFB1,TNFRSF4
Th1 Pathway	1.99526e-20	2,46E-01	3,674	CCR5,CD274,CD28,CD3D,CD3E,CD3G,CD4,CD40,CD40LG,CD80,CXCR3,HAVCR2,HLA-DRA,ICAM1,ICOS,IFNAR1,IFNG,IL10RA,IL12RB1,IL27,IRF1,ITGB2,JAK3,LTA,PIK3CD,PIK3R1,PIK3R5,RUNX3,SOCS3,STAT4
Granulocyte Adhesion and Diapedesis	2.51189e-18	1,8E-01		C5AR1,CCL1,CCL17,CCL19,CCL22,CCL5,CCL8,CCR1,CCR2,CCR4,CCR5,CCR7,CCR8,CSF3R,CXCL10,CXCL11,CXCL8,CXCL9,CXCR3,CXCR6,HRH2,ICAM1,ICAM2,IL18RAP,IL1A,IL1RL2,ITGAM,ITGB2,MMP12,MMP25,NGFR,PPBP,SELL,TNF
Th2 Pathway	7.94328e-17	2,04E-01	1,964	CCR1,CCR4,CCR5,CCR8,CD28,CD3D,CD3E,CD3G,CD4,CD40,CD80,CXCR6,HLA-DRA,ICAM1,ICOS,IFNG,IKZF1,IL12RB1,ITGB2,JAK3,PIK3CD,PIK3R1,PIK3R5,RUNX3,SOCS3,STAT4,TGFB1,TNFRSF4
Role of Pattern Recognition Receptors in Recognition of Bacteria and Viruses	3.16228e-16	1,86E-01	3,051	C3,C5AR1,CASP1,CCL5,CD40LG,CLEC7A,CSF2,CXCL8,IFNG,IL1A,LEP,LTA,NFKB2,NLRP3,PIK3CD,PIK3R1,PIK3R5,PLCG2,PRKCB,PTX3,RELB,SYK,TGFB1,TLR2,TLR8,TNF,TNFSF13B,TNFSF14,TNFSF15
Natural Killer Cell Signaling	7.94328e-16	1,61E-01	4,131	B2M,CD226,CD244,CD48,COL1A2,COL3A1,COL5A3,IFNG,IL12RB1,IL18RAP,ITGAL,JAK3,KLRC4-KLRK1/KLRK1,LAIR1,LCK,LCP2,MAP3K8,MRAS,NCR1,NFKB2,PIK3CD,PIK3R1,PIK3R5,PLCG2,RAC2,RELB,SH2D1A,STAT4,SYK,ULBP1,VAV3,ZAP70
Hepatic Fibrosis / Hepatic Stellate Cell Activation	2.51189e-15	1,6E-01		A2M,CCL5,CCR5,CCR7,CD14,CD40,CD40LG,COL15A1,COL1A2,COL3A1,COL4A5,COL4A6,COL5A3,CXCL8,CXCL9,CXCR3,ICAM1,IFNAR1,IFNG,IGF1R,IL10RA,IL18RAP,IL1A,IL1RL2,LEP,NFKB2,NGFR,RELB,TGFB1,TIMP1,TNF
Phagosome Formation	3.98107e-15	8,68E-02	6,971	ADGRE3,ADGRG5,ADORA3,BDKRB1,C3,C5AR1,CCR1,CCR2,CCR4,CCR5,CCR7,CCR8,CCRL2,CD14,CLEC7A,CNR2,CXCR6,DIAPH1,FCGR1A,FFAR2,FFAR4,FGR,GABBR2,GPR160,GPR171,GPR174,GPR18,GPR35,GPR82,HCK,HRH2,ITGAL,ITGAM,ITGB2,ITGB7,LCK,MARCO,MRAS,MRC1,P2RY10,P2RY11,P2RY13,P2RY6,PIK3CD,PIK3R1,PIK3R5,PLA2G2D,PLA2G2F,PLA2G5,PLA2G7,PLCG2,PRKCB,PTAFR,RAC2,RASGRP1,SYK,TLR2,TLR8,VAV3,XCR1
Neuroinflammation Signaling Pathway	1.25893e-13	1,17E-01	3,772	B2M,CASP1,CCL5,CD40,CD80,CREB3L3,CXCL10,CXCL8,GABBR2,HLA-DRA,ICAM1,IFNG,IKBKE,IRAK2,IRAK3,JAK3,NCF1,NFKB2,NLRP3,PIK3CD,PIK3R1,PIK3R5,PLA2G2D,PLA2G2F,PLA2G5,PLCG2,PTGS2,RAC2,RELB,SLC1A2,SLC6A12,SYK,TGFB1,TLR2,TLR8,TNF,TREM2
Hepatic Fibrosis Signaling Pathway	1.58489e-13	1,02E-01	2,596	CCL5,CD40,CD40LG,COL1A2,COL3A1,COL5A3,CREB3L3,CXCL8,ICAM1,IKBKE,IL18RAP,IL1A,IL1RL2,IRAK2,IRAK3,ITGAL,ITGAM,ITGB2,ITGB7,LEF1,LEP,MRAS,NCF1,NFKB2,NFKBIE,NGFR,PIK3CD,PIK3R1,PIK3R5,PLCG2,PRKCB,RAC2,RELB,RHOH,RND1,RND2,SP1,TCF7,TGFB1,TIMP1,TNF,WNT5A,WNT5B
Atherosclerosis Signaling	1.58489e-13	1,83E-01		CCR2,CD40,CD40LG,COL1A2,COL3A1,COL5A3,CXCL8,ICAM1,IFNG,IL1A,ITGB2,LPL,LYZ,NFKB2,PLA2G2D,PLA2G2F,PLA2G5,PLA2G7,RBP4,RELB,S100A8,TGFB1,TNF,TNFSF14
Primary Immunodeficiency Signaling	1.25893e-12	2,86E-01		CD19,CD3D,CD3E,CD4,CD40,CD40LG,CD79A,CIITA,ICOS,IL7R,JAK3,LCK,PTPRC,RFX5,TAP1,ZAP70
Agranulocyte Adhesion and Diapedesis	1.58489e-12	1,36E-01		C5AR1,CCL1,CCL17,CCL19,CCL22,CCL5,CCL8,CCR1,CCR2,CCR4,CCR5,CCR7,CCR8,CXCL10,CXCL11,CXCL8,CXCL9,CXCR3,CXCR6,ICAM1,ICAM2,IL1A,ITGB2,ITGB7,MMP12,MMP25,PPBP,SELL,TNF
IL-12 Signaling and Production in Macrophages	3.16228e-12	1,69E-01		CD40,CD40LG,IFNG,IKBKE,IL12RB1,IL23R,IRF1,IRF8,LYZ,MAP3K8,NFKB2,NFKBIE,PIK3CD,PIK3R1,PIK3R5,PRKCB,RBP4,RELB,S100A8,STAT4,TGFB1,TLR2,TNF
Cardiac Hypertrophy Signaling (Enhanced)	5.01187e-12	8,66E-02	4,110	ADCY8,ATP2A3,CD40LG,CSF2,CSF2RB,CXCL8,DIAPH1,FGF18,IFNAR1,IFNG,IGF1R,IKBKE,IL10RA,IL12RB1,IL18RAP,IL1A,IL1RL2,IL21R,IL22RA2,IL7R,INPP5F,ITGAL,ITGAM,ITGB2,ITGB7,LEP,LTA,MAP3K8,MRAS,NFKB2,NGFR,PDE4B,PIK3CD,PIK3R1,PIK3R5,PLCB2,PLCG2,PRKCB,PTGS2,RELB,TGFB1,TNF,TNFSF13B,TNFSF14,TNFSF15,WNT5A,WNT5B
Crosstalk between Dendritic Cells and Natural Killer Cells	5.01187e-12	2,09E-01	4,243	CCR7,CD226,CD28,CD40,CD40LG,CD69,CD80,CSF2,CSF2RB,HLA-DRA,IFNG,ITGAL,KLRC4-KLRK1/KLRK1,LTA,NFKB2,PRF1,RELB,TNF,TREM2
HMGB1 Signaling	6.30957e-12	1,5E-01	2,668	CD40LG,CSF2,CXCL8,ICAM1,IFNG,IL1A,LEP,LTA,MRAS,NFKB2,NGFR,PIK3CD,PIK3R1,PIK3R5,RAC2,RELB,RHOH,RND1,RND2,SP1,TGFB1,TNF,TNFSF13B,TNFSF14,TNFSF15
PI3K Signaling in B Lymphocytes	7.94328e-12	1,61E-01	3,411	ATF3,BLK,C3,CBL,CD180,CD19,CD40,CD79A,DAPP1,IKBKE,MRAS,NFKB2,NFKBIE,PIK3AP1,PIK3CD,PIK3R1,PLCB2,PLCG2,PRKCB,PTPRC,RELB,SYK,VAV3
Role of Macrophages, Fibroblasts and Endothelial Cells in Rheumatoid Arthritis	7.94328e-12	1,07E-01		C5AR1,CCL5,CREB3L3,CSF2,CXCL8,FCGR1A,ICAM1,IKBKE,IL18RAP,IL1A,IL1RL2,IRAK2,IRAK3,LEF1,LTA,MRAS,NFKBIE,NGFR,PIK3CD,PIK3R1,PIK3R5,PLCB2,PLCG2,PRKCB,SFRP1,SFRP2,SOCS3,TCF7,TGFB1,TLR2,TLR8,TNF,TNFSF13B,WNT5A,WNT5B
Hepatic Cholestasis	1.99526e-11	1,36E-01		ADCY8,CD14,CD40LG,CSF2,CXCL8,ESR1,IFNG,IKBKE,IL18RAP,IL1A,IL1RL2,IRAK2,IRAK3,LEP,LTA,NFKB2,NFKBIE,NGFR,PRKCB,RELB,SREBF1,TGFB1,TNF,TNFSF13B,TNFSF14,TNFSF15
FAK Signaling	1e-10	6,44E-02	5,986	ADGRE3,ADGRG5,ADORA3,BDKRB1,C5AR1,CAPN8,CCR1,CCR2,CCR4,CCR5,CCR7,CCR8,CCRL2,CD3D,CD3E,CD3G,CNR2,COL1A2,COL3A1,COL5A3,CSF2RB,CXCR6,ECM2,ETS2,FFAR2,FFAR4,GABBR2,GPR160,GPR171,GPR174,GPR18,GPR35,GPR82,HRH2,IFNAR1,IGF1R,IL10RA,IL12RB1,IL18RAP,IL1RL2,IL21R,IL22RA2,IL7R,ITGAL,ITGAM,ITGB2,ITGB7,LCK,LEF1,MRAS,NFKB2,P2RY10,P2RY11,P2RY13,P2RY6,PIK3CD,PIK3R1,PIK3R5,PLCG2,PTAFR,SH2D2A,SOCS3,SP1,TCF7,TGFB1,TR…
Production of Nitric Oxide and Reactive Oxygen Species in Macrophages	1.12202e-10	1,31E-01	3,411	IFNG,IKBKE,IRF1,IRF8,JAK3,LYZ,MAP3K8,NCF1,NFKB2,NFKBIE,NGFR,PIK3CD,PIK3R1,PIK3R5,PLCG2,PRKCB,RAC2,RBP4,RELB,RHOH,RND1,RND2,S100A8,TLR2,TNF
TREM1 Signaling	2.5704e-10	2,08E-01	3,873	CASP1,CD40,CIITA,CSF2,CXCL8,ICAM1,NFKB2,NLRC3,NLRP12,NLRP3,PLCG2,RELB,TLR2,TLR8,TNF,TREM1
Pathogenesis of Multiple Sclerosis	3.98107e-10	7,78E-01		CCL5,CCR1,CCR5,CXCL10,CXCL11,CXCL9,CXCR3
CREB Signaling in Neurons	6.16595e-10	7,59E-02	5,308	ADCY8,ADGRE3,ADGRG5,ADORA3,BDKRB1,C5AR1,CCR1,CCR2,CCR4,CCR5,CCR7,CCR8,CCRL2,CNR2,CREB3L3,CXCR6,FFAR2,FFAR4,GABBR2,GPR160,GPR171,GPR174,GPR18,GPR35,GPR82,GRIA2,HRH2,IGF1R,IGF2R,MRAS,NGFR,NTRK1,P2RY10,P2RY11,P2RY13,P2RY6,PIK3CD,PIK3R1,PIK3R5,PLCB2,PLCG2,PRKCB,PTAFR,RPS6KA1,TGFB1,XCR1
PD-1, PD-L1 cancer immunotherapy pathway	6.45654e-10	1,7E-01	-2,000	B2M,CD274,CD28,CD80,HLA-DRA,IFNG,JAK3,LCK,LCP2,NGFR,PDCD1LG2,PIK3CD,PIK3R1,PIK3R5,RASGRP1,TGFB1,TNF,ZAP70
G-Protein Coupled Receptor Signaling	1.02329e-09	7,11E-02	5,657	ADCY8,ADGRE3,ADGRG5,ADORA3,BDKRB1,C5AR1,CCR1,CCR2,CCR4,CCR5,CCR7,CCR8,CCRL2,CNR2,CREB3L3,CXCR6,FFAR2,FFAR4,GABBR2,GPR160,GPR171,GPR174,GPR18,GPR35,GPR82,HRH2,IKBKE,MAP3K8,MEGF6,MRAS,NFKB2,NFKBIE,P2RY10,P2RY11,P2RY13,P2RY6,PDE4B,PIK3CD,PIK3R1,PIK3R5,PLCB2,PLCG2,PREX1,PRKCB,PTAFR,RAC2,RASGRP1,RELB,RPS6KA1,XCR1
PI3K/AKT Signaling	1.44544e-09	1,21E-01	1,897	CSF2RB,IFNAR1,IKBKE,IL10RA,IL12RB1,IL18RAP,IL1RL2,IL21R,IL22RA2,IL7R,INPP5F,ITGAL,ITGAM,ITGB2,ITGB7,JAK3,MAP3K8,MRAS,NFKB2,NFKBIE,PIK3CD,PIK3R1,PTGS2,RELB
Erythropoietin Signaling Pathway	3.89045e-09	1,24E-01	-1,528	CD40LG,CSF2,CSF2RB,CXCL8,IFNG,IL1A,LEP,LTA,MRAS,NFKB2,NFKBIE,PIK3CD,PIK3R1,PIK3R5,PRKCB,RAC2,RELB,TGFB1,TNF,TNFSF13B,TNFSF14,TNFSF15
Tumor Microenvironment Pathway	4.89779e-09	1,23E-01	2,236	ARG1,CD274,COL1A2,COL3A1,CSF2,CXCL8,FGF18,ICAM1,IDO1,LEP,MMP12,MMP25,MRAS,NFKB2,PDCD1LG2,PIK3CD,PIK3R1,PIK3R5,PTGS2,RELB,TGFB1,TNF
LXR/RXR Activation	7.58578e-09	1,46E-01	-2,496	ACACA,C3,CD14,IL18RAP,IL1A,IL1RL2,LPL,LYZ,NFKB2,NGFR,PON3,PTGS2,RBP4,RELB,S100A8,SCD,SREBF1,TNF
Wound Healing Signaling Pathway	8.51138e-09	1,03E-01	0,784	CCL5,CD40LG,COL15A1,COL1A2,COL3A1,COL4A5,COL4A6,COL5A3,CSF2,CXCL8,HBEGF,IFNG,IL18RAP,IL1A,IL1RL2,LEP,LTA,MRAS,NFKB2,NFKBIE,NGFR,TGFB1,TNF,TNFSF13B,TNFSF14,TNFSF15
IL-10 Signaling	8.51138e-09	1,94E-01		CCR1,CCR5,CD14,IKBKE,IL10RA,IL18RAP,IL1A,IL1RL2,NFKB2,NFKBIE,RELB,SOCS3,SP1,TNF
Osteoarthritis Pathway	9.54993e-09	1,06E-01	2,668	ACVRL1,CASP1,CREB3L3,CXCL8,FGF18,IL18RAP,IL1RL2,ITGAL,ITGAM,ITGB2,ITGB7,LEF1,LEP,MMP12,NFKB2,PTGS2,RBP4,RELB,RUNX2,S100A8,SP1,TCF7,TGFB1,TLR2,TNF
Breast Cancer Regulation by Stathmin1	2.75423e-08	7,07E-02	4,938	ADGRE3,ADGRG5,ADORA3,ARHGEF19,BDKRB1,C5AR1,CAMK1,CCR1,CCR2,CCR4,CCR5,CCR7,CCR8,CCRL2,CNR2,CREB3L3,CXCR6,FFAR2,FFAR4,GABBR2,GPR160,GPR171,GPR174,GPR18,GPR35,GPR82,HRH2,MRAS,NFKB2,P2RY10,P2RY11,P2RY13,P2RY6,PIK3CD,PIK3R1,PIK3R5,PLCB2,PRKCB,PTAFR,RAC2,TGFB1,XCR1
MSP-RON Signaling In Macrophages Pathway	2.88403e-08	1,43E-01	-0,500	ARG1,CIITA,CREB3L3,HLA-DRA,IFNG,IKBKE,ITGAM,ITGB2,MRAS,NFKB2,PIK3CD,PIK3R1,PIK3R5,PTGS2,RELB,SOCS3,TNF
CD40 Signaling	2.95121e-08	1,94E-01	2,111	CD40,CD40LG,ICAM1,IKBKE,JAK3,LTA,NFKB2,NFKBIE,PIK3CD,PIK3R1,PIK3R5,PTGS2,RELB
STAT3 Pathway	3.38844e-08	1,33E-01	1,265	CSF2RB,IFNAR1,IGF1R,IGF2R,IL10RA,IL12RB1,IL18RAP,IL1A,IL1RL2,IL21R,IL22RA2,IL7R,MRAS,NGFR,NTRK1,PIM1,SOCS3,TGFB1
IL-23 Signaling Pathway	3.46737e-08	2,39E-01	1,667	CSF2,IL12RB1,IL23R,NFKB2,PIK3CD,PIK3R1,PIK3R5,RELB,SOCS3,STAT4,TNF
Fcγ Receptor-mediated Phagocytosis in Macrophages and Monocytes	4.16869e-08	1,6E-01	2,840	CBL,CSF2,DGKB,FCGR1A,FGR,FYB1,HCK,LCP2,NCF1,PIK3R1,PRKCB,RAC2,SYK,VASP,VAV3
Glucocorticoid Receptor Signaling	4.2658e-08	7,06E-02		A2M,B2M,CCL5,CD163,CD3D,CD3E,CD3G,CSF2,CSF2RB,CXCL8,ESR1,FBP1,FCGR1A,HLA-DRA,ICAM1,IFNAR1,IFNG,IKBKE,IL10RA,IL12RB1,IL18RAP,IL1A,IL1RL2,IL21R,IL22RA2,IL7R,JAK3,MRAS,NFKB2,NFKBIE,PCK2,PIK3CD,PIK3R1,PIK3R5,PLA2G2D,PLA2G2F,PLA2G5,PTGS2,TGFB1,TLR2,TNF
IL-6 Signaling	8.70964e-08	1,33E-01	1,807	A2M,CD14,CXCL8,IKBKE,IL18RAP,IL1A,IL1RL2,MRAS,NFKB2,NFKBIE,NGFR,PIK3CD,PIK3R1,PIK3R5,RELB,SOCS3,TNF
IL-8 Signaling	9.12011e-08	1,05E-01	3,300	CXCL8,HBEGF,ICAM1,IKBKE,IRAK2,IRAK3,ITGAM,ITGB2,MRAS,NCF1,NFKBIE,PIK3CD,PIK3R1,PIK3R5,PLCB2,PRKCB,PTGS2,RAC2,RHOH,RND1,RND2,VASP
Fc Epsilon RI Signaling	1.54882e-07	1,36E-01	2,138	CSF2,INPP5F,LCP2,MRAS,PIK3CD,PIK3R1,PIK3R5,PLA2G2D,PLA2G2F,PLA2G5,PLCG2,PRKCB,RAC2,SYK,TNF,VAV3
PTEN Signaling	1.7378e-07	1,2E-01	-1,508	CBL,IGF1R,IGF2R,IKBKE,INPP5F,ITGAL,ITGAM,ITGB2,ITGB7,MRAS,NFKB2,NGFR,NTRK1,PIK3CD,PIK3R1,PIK3R5,RAC2,RELB
IL-15 Production	2.75423e-07	1,3E-01	2,840	BLK,FGR,FRK,HCK,IGF1R,IRF1,JAK3,LCK,MATK,MERTK,NFKB2,NTRK1,RELB,SYK,TNK2,ZAP70
HER-2 Signaling in Breast Cancer	3.54813e-07	9,69E-02	2,985	BLK,ETS2,FGR,FRK,HBEGF,HCK,IKBKE,IL1A,ITGB2,ITGB7,LCK,MRAS,NFKB2,NFKBIE,NRG1,PIK3CD,PIK3R1,PIK3R5,PRKCB,PTGS2,RELB,SP1
Antioxidant Action of Vitamin C	4.46684e-07	1,34E-01	-3,464	CSF2,CSF2RB,IKBKE,NFKB2,NFKBIE,PLA2G2D,PLA2G2F,PLA2G5,PLA2G7,PLCB2,PLCG2,RELB,SLC23A1,SLC2A5,TNF
iNOS Signaling	4.7863e-07	2,13E-01	2,828	CD14,IFNG,IKBKE,IRAK2,IRAK3,IRF1,JAK3,NFKB2,NFKBIE,RELB
T Cell Receptor Signaling	5.01187e-07	6,51E-02	4,218	B2M,CARD11,CBL,CD28,CD3D,CD3E,CD3G,CD4,CD80,CD8B,CSF2,DUSP5,FYB1,HLA-DRA,ICAM1,ICOS,IFNG,IKBKE,ITGAL,ITGB2,LCK,LCP2,LEF1,MRAS,NFKB2,NFKBIE,PIK3CD,PIK3R1,PIK3R5,PTPN22,PTPN7,PTPRC,RASGRP1,RELB,SKAP1,TCF7,TNF,TRDC,VAV3,ZAP70
Colorectal Cancer Metastasis Signaling	5.49541e-07	8,86E-02	2,524	ADCY8,IFNG,JAK3,LEF1,MMP12,MMP25,MRAS,NFKB2,PIK3CD,PIK3R1,PIK3R5,PTGS2,RAC2,RELB,RHOH,RND1,RND2,TCF7,TGFB1,TLR2,TLR8,TNF,WNT5A,WNT5B
Pulmonary Healing Signaling Pathway	6.76083e-07	1,01E-01	1,789	BLK,CSF2,FGR,FRK,HBEGF,HCK,LCK,LEF1,MMP12,MMP25,MRAS,NFKB2,NGFR,PRKCB,TCF7,TGFB1,TLR2,TNF,WNT5A,WNT5B
Airway Pathology in Chronic Obstructive Pulmonary Disease	8.70964e-07	1,27E-01		CD40LG,CSF2,CXCL8,FGF18,IFNG,IL1A,LEP,LTA,PRF1,RBP4,TGFB1,TNF,TNFSF13B,TNFSF14,TNFSF15
IL-17 Signaling	1.07152e-06	1,02E-01	2,982	CCL17,CCL22,CD40LG,CSF2,CXCL8,IFNG,IL1A,LEP,LTA,MRAS,PIK3CD,PIK3R1,PIK3R5,PTGS2,TGFB1,TNF,TNFSF13B,TNFSF14,TNFSF15
Role of Osteoblasts, Osteoclasts and Chondrocytes in Rheumatoid Arthritis	1.12202e-06	9,38E-02		CBL,CSF2,IFNG,IKBKE,IL18RAP,IL1A,IL1RL2,LEF1,NFKBIE,NGFR,PIK3CD,PIK3R1,PIK3R5,RUNX2,SFRP1,SFRP2,TCF7,TGFB1,TNF,WNT5A,WNT5B
Role of MAPK Signaling in Inhibiting the Pathogenesis of Influenza	1.20226e-06	1,56E-01	2,887	CCL5,CXCL10,CXCL8,IFNG,NFKB2,NFKBIE,PLA2G2D,PLA2G2F,PLA2G5,PLA2G7,PTGS2,TNF
NF-κB Activation by Viruses	1.41254e-06	1,54E-01	1,897	CCR5,CD4,IKBKE,LCK,MRAS,NFKB2,NFKBIE,PIK3CD,PIK3R1,PIK3R5,PRKCB,RELB
Regulation Of The Epithelial Mesenchymal Transition By Growth Factors Pathway	1.62181e-06	9,9E-02	2,183	CD40LG,DOCK10,FGF18,ID2,IKBKE,JAK3,LTA,MRAS,NFKB2,NGFR,PIK3CD,PIK3R1,PIK3R5,RELB,TGFB1,TNF,TNFSF13B,TNFSF14,TNFSF15
Leukocyte Extravasation Signaling	1.7378e-06	9,84E-02	2,357	ARHGAP9,ICAM1,ITGAL,ITGAM,ITGB2,MMP12,MMP25,NCF1,PIK3CD,PIK3R1,PIK3R5,PLCG2,PRKCB,RAC2,RASGRP1,RHOH,TIMP1,VASP,VAV3
GP6 Signaling Pathway	2.23872e-06	1,18E-01	-0,277	COL15A1,COL1A2,COL3A1,COL4A5,COL4A6,COL5A3,FYB1,LCP2,PIK3CD,PIK3R1,PIK3R5,PLCG2,PRKCB,SYK,VAV3
ERK/MAPK Signaling	2.45471e-06	9,26E-02	2,000	CREB3L3,DUSP2,ESR1,ETS2,ITGAL,ITGAM,ITGB2,ITGB7,KSR1,MRAS,PIK3CD,PIK3R1,PIK3R5,PLA2G2D,PLA2G2F,PLA2G5,PLCG2,PRKCB,RAC2,RPS6KA1
Sperm Motility	2.51189e-06	8,63E-02	1,897	BLK,FGR,FRK,HCK,IGF1R,JAK3,LCK,MATK,MERTK,MRAS,NTRK1,PDE4B,PLA2G2D,PLA2G2F,PLA2G5,PLA2G7,PLCB2,PLCG2,PRKCB,SYK,TNK2,ZAP70
HOTAIR Regulatory Pathway	2.75423e-06	1,04E-01	0,775	COL1A2,COL3A1,ESR1,ICAM1,IRF1,LEF1,MMP12,MMP25,NFKB2,PIK3CD,PIK3R1,PIK3R5,RELB,TCF7,TGFB1,WNT5A,WNT5B
Role of IL-17A in Arthritis	3.0903e-06	1,75E-01		CCL5,CXCL8,NFKB2,NFKBIE,PIK3CD,PIK3R1,PIK3R5,PTGS2,RELB,RPS6KA1
Dendritic Cell Maturation	3.54813e-06	6,25E-02	3,656	B2M,CCR7,CD3D,CD3E,CD3G,CD40,CD40LG,CD80,COL1A2,COL3A1,COL5A3,CREB3L3,CSF2,FCGR1A,HLA-DRA,ICAM1,IFNAR1,IKBKE,IL1A,IL1RL2,IRF8,LEP,LTA,NFKB2,NFKBIE,NGFR,PIK3CD,PIK3R1,PIK3R5,PLCB2,PLCG2,RELB,STAT4,TLR2,TNF,TRDC,TREM2
MSP-RON Signaling Pathway	3.63078e-06	1,72E-01		CCR2,CSF2RB,IFNG,ITGAM,ITGB2,PIK3CD,PIK3R1,PIK3R5,TLR2,TNF
IL-9 Signaling	3.80189e-06	2,29E-01	1,134	JAK3,NFKB2,PIK3CD,PIK3R1,PIK3R5,RELB,SOCS3,TNF
MIF-mediated Glucocorticoid Regulation	4.7863e-06	2,22E-01	2,646	CD14,NFKB2,NFKBIE,PLA2G2D,PLA2G2F,PLA2G5,PTGS2,RELB
Role of PKR in Interferon Induction and Antiviral Response	5.24807e-06	1,1E-01	2,714	ATF3,CASP1,FCGR1A,IFNAR1,IFNG,IKBKE,IRF1,MARCO,NFKB2,NFKBIE,NLRP12,NLRP3,RELB,SP1,TNF
NGF Signaling	5.62341e-06	1,17E-01	1,941	CREB3L3,IKBKE,MAP3K8,MRAS,NFKB2,NGFR,NTRK1,PIK3CD,PIK3R1,PIK3R5,PLCG2,RELB,RPS6KA1,SMPD3
Acute Myeloid Leukemia Signaling	7.4131e-06	1,32E-01	0,333	CSF2RB,CSF3R,FLT3,LEF1,MRAS,NFKB2,PIK3CD,PIK3R1,PIK3R5,PIM1,RELB,TCF7
FAT10 Cancer Signaling Pathway	7.76247e-06	1,8E-01	1,890	IFNG,IKBKE,NFKB2,NFKBIE,NGFR,RELB,TGFB1,TNF,UBD
ID1 Signaling Pathway	1.14815e-05	0.09	1,886	ACVRL1,ATF3,BLK,CHRNA9,FGR,FRK,HCK,IGF1R,LCK,MRAS,NFKB2,NGFR,PIK3CD,PIK3R1,PIK3R5,TGFB1,TGM2,TNF
Role of PI3K/AKT Signaling in the Pathogenesis of Influenza	1.23027e-05	1,52E-01	1,667	CCL5,CCR5,IFNAR1,IFNG,NFKB2,NFKBIE,PIK3CD,PIK3R1,PIK3R5,RELB
Role of Tissue Factor in Cancer	1.86209e-05	1,12E-01		BLK,CSF2,CXCL8,FGR,FRK,HBEGF,HCK,LCK,MRAS,PIK3CD,PIK3R1,PIK3R5,RPS6KA1
GM-CSF Signaling	2.0893e-05	1,43E-01	1,667	BCL2A1,CSF2,CSF2RB,HCK,MRAS,PIK3CD,PIK3R1,PIK3R5,PIM1,PRKCB
MIF Regulation of Innate Immunity	2.29087e-05	1,82E-01	2,646	CD14,NFKB2,NFKBIE,PLA2G2D,PLA2G2F,PLA2G5,PTGS2,RELB
Sphingosine-1-phosphate Signaling	2.69153e-05	1,08E-01	1,265	ADCY8,CASP1,NAAA,PIK3CD,PIK3R1,PIK3R5,PLCB2,PLCG2,RAC2,RHOH,RND1,RND2,SMPD3
p38 MAPK Signaling	2.69153e-05	1,08E-01	3,464	CREB3L3,IL18RAP,IL1A,IL1RL2,IRAK2,IRAK3,MAP4K1,PLA2G2D,PLA2G2F,PLA2G5,RPS6KA1,TGFB1,TNF
Oxytocin In Brain Signaling Pathway	3.38844e-05	8,63E-02	0,243	CASP1,CREB3L3,MRAS,NFKB2,NLRP12,NLRP3,PIK3CD,PIK3R1,PIK3R5,PLA2G2D,PLA2G2F,PLA2G5,PLA2G7,PRKCB,PTGS2,PTPN1,TNF
Macropinocytosis Signaling	4.2658e-05	1,32E-01	0,816	CD14,ITGB2,ITGB7,MRAS,MRC1,PIK3CD,PIK3R1,PIK3R5,PLCG2,PRKCB
Angiopoietin Signaling	4.7863e-05	1,3E-01	0,000	ANGPTL1,DOK2,IKBKE,MRAS,NFKB2,NFKBIE,PIK3CD,PIK3R1,PIK3R5,RELB
Pyroptosis Signaling Pathway	4.89779e-05	1,18E-01	2,714	CASP1,GZMA,IL1A,NFKB2,NGFR,NLRP12,NLRP3,PANX1,TLR2,TLR8,TNF
Molecular Mechanisms of Cancer	5.12861e-05	6,26E-02		ADCY8,ARHGEF19,CBL,HIPK2,ITGAL,ITGAM,ITGB2,ITGB7,JAK3,LEF1,MRAS,NFKB2,NFKBIE,PIK3CD,PIK3R1,PIK3R5,PLCB2,PRKCB,PRKDC,RAC2,RASGRP1,RELB,RHOH,RND1,RND2,TGFB1,WNT5A,WNT5B
Toll-like Receptor Signaling	5.37032e-05	1,28E-01	2,236	CD14,IL1A,IRAK2,IRAK3,NFKB2,RELB,TLR2,TLR8,TNF,UBD
Acute Phase Response Signaling	5.62341e-05	8,65E-02	1,155	A2M,C3,C4BPB,IKBKE,IL1A,MRAS,NFKB2,NFKBIE,NGFR,PIK3CD,PIK3R1,RBP1,RBP4,RELB,SOCS3,TNF
Protein Kinase A Signaling	7.4131e-05	6,36E-02	0,000	ADCY8,CREB3L3,DUSP16,DUSP2,DUSP5,LEF1,NFKB2,NFKBIE,NGFR,PDE4B,PLCB2,PLCG2,PRKCB,PTGS2,PTPN1,PTPN22,PTPN7,PTPRC,PTPRD,PTPRE,PTPRO,PTPRZ1,RELB,TCF7,TGFB1,VASP
Estrogen-Dependent Breast Cancer Signaling	7.4131e-05	1,23E-01	1,000	CREB3L3,ESR1,IGF1R,MRAS,NFKB2,PIK3CD,PIK3R1,PIK3R5,RELB,SP1
HGF Signaling	7.4131e-05	9,85E-02	1,134	ETS2,ITGAL,ITGAM,ITGB2,ITGB7,MAP3K8,MRAS,PIK3CD,PIK3R1,PIK3R5,PLCG2,PRKCB,PTGS2
Gαq Signaling	7.58578e-05	8,82E-02	2,111	IKBKE,MRAS,NFKB2,NFKBIE,PIK3CD,PIK3R1,PIK3R5,PLCB2,PLCG2,PRKCB,RAC2,RELB,RHOH,RND1,RND2
P2Y Purigenic Receptor Signaling Pathway	7.94328e-05	9,77E-02	2,309	ADCY8,CREB3L3,MRAS,NFKB2,P2RY11,P2RY6,PIK3CD,PIK3R1,PIK3R5,PLCB2,PLCG2,PRKCB,RELB
JAK/STAT Signaling	8.31764e-05	1,22E-01	0,333	JAK3,MRAS,NFKB2,PIK3CD,PIK3R1,PIK3R5,PTPN1,RELB,SOCS3,STAT4
Antigen Presentation Pathway	8.31764e-05	1,79E-01		B2M,CIITA,HLA-DRA,IFNG,PSMB8,PSMB9,TAP1
Role of MAPK Signaling in the Pathogenesis of Influenza	8.31764e-05	1,22E-01		CCL5,CXCL10,IFNG,MRAS,PLA2G2D,PLA2G2F,PLA2G5,PLA2G7,PTGS2,TNF
IL-13 Signaling Pathway	8.51138e-05	1,03E-01	1,732	ARG1,BLK,FGR,FRK,HBEGF,HCK,LCK,PIK3CD,PIK3R1,PIK3R5,SOCS3,TGFB1
Integrin Signaling	9.12011e-05	7,98E-02	1,000	ARHGAP26,CAPN8,ITGAL,ITGAM,ITGB2,ITGB7,MRAS,PIK3CD,PIK3R1,PIK3R5,PLCG2,RAC2,RHOH,RND1,RND2,TNK2,VASP
VEGF Family Ligand-Receptor Interactions	0.000102329	1,19E-01	1,667	MRAS,NRP2,PIK3CD,PIK3R1,PIK3R5,PLA2G2D,PLA2G2F,PLA2G5,PLCG2,PRKCB
LPS-stimulated MAPK Signaling	0.000112202	1,18E-01	1,667	CD14,IKBKE,MRAS,NFKB2,NFKBIE,PIK3CD,PIK3R1,PIK3R5,PRKCB,RELB
Role of JAK1 and JAK3 in γc Cytokine Signaling	0.000112202	1,3E-01		IL21R,IL7R,JAK3,MRAS,PIK3CD,PIK3R1,PIK3R5,SOCS3,SYK
RAC Signaling	0.000114815	9,42E-02	0,816	CYFIP2,ITGAL,ITGAM,ITGB2,ITGB7,MRAS,NCF1,NFKB2,PIK3CD,PIK3R1,PIK3R5,RAC2,RELB
Systemic Lupus Erythematosus In B Cell Signaling Pathway	0.00011749	5,26E-02	3,781	CARD11,CBL,CD19,CD22,CD40,CD40LG,CD5,CD79A,CSF2,CXCL8,FGR,HCK,IFNAR1,IFNG,IL1A,INPP5F,LCK,LEP,LTA,MRAS,NFKB2,PIK3AP1,PIK3CD,PIK3R1,PIK3R5,PLCG2,PRKCB,RAC2,RASGRP1,RELB,SHF,SYK,TGFB1,TLR8,TNF,TNFSF13B,TNFSF14,TNFSF15
Lymphotoxin β Receptor Signaling	0.000123027	1,45E-01	1,633	IKBKE,LTA,NFKB2,PIK3CD,PIK3R1,PIK3R5,RELB,TNFSF14
Prolactin Signaling	0.000125893	1,16E-01	1,265	IRF1,MRAS,PIK3CD,PIK3R1,PIK3R5,PLCG2,PRKCB,SOCS3,SP1,TCF7
Role of Hypercytokinemia/hyperchemokinemia in the Pathogenesis of Influenza	0.000125893	1,16E-01	3,162	CASP1,CCL5,CXCL10,CXCL8,IFNAR1,IFNG,IL1A,NFKB2,NLRP3,TNF
Adrenomedullin signaling pathway	0.000131826	8,04E-02	1,807	ADCY8,ADM,C3,IL1A,LTA,MATK,MRAS,NFKB2,PIK3CD,PIK3R1,PIK3R5,PLCB2,PLCG2,RELB,SHF,TNF
Growth Hormone Signaling	0.000138038	1,27E-01	1,414	A2M,IGF1R,PIK3CD,PIK3R1,PIK3R5,PLCG2,PRKCB,RPS6KA1,SOCS3
Renin-Angiotensin Signaling	0.000141254	9,84E-02	1,265	ADCY8,CCL5,MRAS,NFKB2,PIK3CD,PIK3R1,PIK3R5,PLCG2,PRKCB,RELB,SHF,TNF
Glioma Invasiveness Signaling	0.00017378	1,23E-01	0,378	MRAS,PIK3CD,PIK3R1,PIK3R5,RAC2,RHOH,RND1,RND2,TIMP1
PPAR Signaling	0.000177828	1,03E-01	-1,897	IKBKE,IL18RAP,IL1A,IL1RL2,MRAS,NFKB2,NFKBIE,NGFR,PTGS2,RELB,TNF
Ceramide Signaling	0.00018197	1,11E-01	0,000	KSR1,MRAS,NFKB2,NGFR,PIK3CD,PIK3R1,PIK3R5,RELB,SMPD3,TNF
B Cell Development	0.00018197	1,59E-01		CD19,CD40,CD79A,CD80,HLA-DRA,IL7R,PTPRC
Axonal Guidance Signaling	0.000199526	5,7E-02		ADAM8,ADAMTS17,HHIP,ITGAL,ITGAM,ITGB2,ITGB7,MMP12,MMP25,MRAS,NGFR,NRP2,NTRK1,PIK3CD,PIK3R1,PIK3R5,PLCB2,PLCG2,PLXNC1,PRKCB,RAC2,RND1,SEMA3D,SEMA4A,SEMA4B,SEMA7A,VASP,WNT5A,WNT5B
TNFR2 Signaling	0.00020893	1,88E-01		IKBKE,LTA,NFKB2,NFKBIE,RELB,TNF
HIF1α Signaling	0.000218776	7,69E-02	1,807	ADM,CAMK1,EGLN3,HK3,MMP12,MMP25,MRAS,NCF1,PIK3CD,PIK3R1,PIK3R5,PLCG2,PRKCB,RAC2,SLC2A5,TGFB1
Actin Nucleation by ARP-WASP Complex	0.000239883	1,08E-01	1,000	ITGAL,ITGAM,ITGB2,ITGB7,MRAS,RAC2,RHOH,RND1,RND2,VASP
Role of IL-17F in Allergic Inflammatory Airway Diseases	0.000275423	1,49E-01	2,236	CREB3L3,CSF2,CXCL10,CXCL8,NFKB2,RELB,RPS6KA1
NF-κB Signaling	0.000275423	5,44E-02	3,272	CARD11,CD3D,CD3E,CD3G,CD40,CD40LG,IGF1R,IGF2R,IL1A,IRAK3,LCK,LTA,MAP3K8,MRAS,NFKB2,NFKBIE,NGFR,NTRK1,PIK3CD,PIK3R1,PIK3R5,PLCG2,PRKCB,RELB,TLR2,TLR8,TNF,TNFRSF17,TNFSF13B,TRDC,ZAP70
Glioblastoma Multiforme Signaling	0.000281838	8,19E-02	1,155	IGF1R,LEF1,MRAS,PIK3CD,PIK3R1,PIK3R5,PLCB2,PLCG2,RAC2,RHOH,RND1,RND2,WNT5A,WNT5B
Endothelin-1 Signaling	0.000288403	7,81E-02	1,807	ADCY8,CASP1,MRAS,PIK3CD,PIK3R1,PIK3R5,PLA2G2D,PLA2G2F,PLA2G5,PLA2G7,PLCB2,PLCG2,PRKCB,PTGS2,SHF
Pulmonary Fibrosis Idiopathic Signaling Pathway	0.000301995	6,44E-02	-0,218	COL15A1,COL1A2,COL3A1,COL4A5,COL4A6,COL5A3,FGF18,LEF1,MMP12,MMP25,MRAS,NFKB2,PIK3CD,PIK3R1,PIK3R5,RELB,RPS6KA1,TCF7,TGFB1,WNT5A,WNT5B
Superpathway of Inositol Phosphate Compounds	0.000323594	7,17E-02	3,500	DUSP16,DUSP2,DUSP5,INPP5F,PIK3CD,PIK3R1,PIK3R5,PLCB2,PLCG2,PPFIA4,PSPH,PTPN1,PTPN22,PTPN7,PTPRC,PTPRO,SOCS3
Huntington's Disease Signaling	0.000338844	6,71E-02	1,265	CAPN8,CASP1,CREB3L3,IGF1R,NTRK1,PENK,PIK3CD,PIK3R1,PIK3R5,PLCB2,PRKCB,PSMB10,PSMB8,PSMB9,RCOR2,SP1,STX1B,TGM2,UBD
Differential Regulation of Cytokine Production in Intestinal Epithelial Cells by IL-17A and IL-17F	0.000346737	2,17E-01	2,236	CCL5,CSF2,IFNG,IL1A,TNF
Neuregulin Signaling	0.000389045	9,4E-02	0,378	HBEGF,ITGAL,ITGAM,ITGB2,ITGB7,MATK,MRAS,NRG1,PIK3R1,PLCG2,PRKCB
Activation of IRF by Cytosolic Pattern Recognition Receptors	0.000398107	1,23E-01	1,890	CD40,IFNAR1,IKBKE,LTA,NFKB2,NFKBIE,RELB,TNF
FLT3 Signaling in Hematopoietic Progenitor Cells	0.000416869	1,1E-01	1,667	CBL,CREB3L3,FLT3,MRAS,PIK3CD,PIK3R1,PIK3R5,RPS6KA1,STAT4
Tumoricidal Function of Hepatic Natural Killer Cells	0.00042658	2,08E-01		ICAM1,ITGAL,PRF1,SERPINB9,SRGN
ILK Signaling	0.000446684	7,5E-02	2,887	CREB3L3,ITGB2,ITGB7,LEF1,NFKB2,PIK3CD,PIK3R1,PIK3R5,PTGS2,RAC2,RELB,RHOH,RND1,RND2,TNF
Signaling by Rho Family GTPases	0.00047863	6,72E-02	1,265	ARHGEF19,ITGAL,ITGAM,ITGB2,ITGB7,MRAS,NCF1,NFKB2,PIK3CD,PIK3R1,PIK3R5,RAC2,RELB,RHOH,RND1,RND2,SEPTIN1,SEPTIN3
IL-17A Signaling in Airway Cells	0.000489779	1,19E-01	1,134	IKBKE,JAK3,NFKB2,NFKBIE,PIK3CD,PIK3R1,PIK3R5,RELB
Phospholipases	0.000489779	1,19E-01	2,646	LIPG,LPL,PLA2G2D,PLA2G2F,PLA2G5,PLA2G7,PLCB2,PLCG2
PEDF Signaling	0.000501187	1,07E-01	1,134	IKBKE,MRAS,NFKB2,NFKBIE,PIK3CD,PIK3R1,PIK3R5,RELB,TCF7
MSP-RON Signaling In Cancer Cells Pathway	0.000501187	8,57E-02	2,111	CREB3L3,CSF2RB,ETS2,LEF1,MRAS,NFKB2,PIK3CD,PIK3R1,PIK3R5,RELB,SP1,TCF7
Thrombin Signaling	0.000524807	7,11E-02	1,155	ADCY8,ARHGEF19,CAMK1,MRAS,NFKB2,PIK3CD,PIK3R1,PIK3R5,PLCB2,PLCG2,PRKCB,RAC2,RELB,RHOH,RND1,RND2
Apoptosis Signaling	0.000588844	9,62E-02	-1,000	BCL2A1,CAPN8,IKBKE,MRAS,NFKB2,NFKBIE,PLCG2,RELB,RPS6KA1,TNF
Virus Entry via Endocytic Pathways	0.000588844	9,62E-02		B2M,ITGB2,ITGB7,MRAS,PIK3CD,PIK3R1,PIK3R5,PLCG2,PRKCB,RAC2
IL-17A Signaling in Gastric Cells	0.000630957	1,92E-01		CCL5,CXCL10,CXCL11,CXCL8,TNF
Role of Cytokines in Mediating Communication between Immune Cells	0.000660693	1,3E-01		CSF2,CXCL8,IFNG,IL1A,IL27,TGFB1,TNF
3-phosphoinositide Biosynthesis	0.000676083	7,21E-02	3,207	DUSP16,DUSP2,DUSP5,INPP5F,PIK3CD,PIK3R1,PIK3R5,PPFIA4,PSPH,PTPN1,PTPN22,PTPN7,PTPRC,PTPRO,SOCS3
Endocannabinoid Cancer Inhibition Pathway	0.000776247	8,16E-02	0,302	ADCY8,ATF3,CASP1,CNR2,CREB3L3,LEF1,PIK3CD,PIK3R1,PIK3R5,SMPD3,SPTLC2,TCF7
Opioid Signaling Pathway	0.000812831	6,43E-02	1,000	ADCY8,BLK,CAMK1,CREB3L3,FGR,FRK,HCK,LCK,LEF1,MRAS,NFKB2,PENK,PRKCB,RAC2,RGS1,RGS8,RPS6KA1,TCF7
RANK Signaling in Osteoclasts	0.000891251	9,89E-02	1,890	CBL,IKBKE,MAP3K8,NFKB2,NFKBIE,PIK3CD,PIK3R1,PIK3R5,RELB
fMLP Signaling in Neutrophils	0.001	8,4E-02	1,000	MRAS,NCF1,NFKB2,NFKBIE,PIK3CD,PIK3R1,PIK3R5,PLCB2,PRKCB,RAC2,RELB
Regulation of the Epithelial-Mesenchymal Transition Pathway	0.00104713	7,18E-02		FGF18,ID2,JAK3,LEF1,MRAS,NFKB2,PIK3CD,PIK3R1,PIK3R5,RELB,TCF7,TGFB1,WNT5A,WNT5B
B Cell Activating Factor Signaling	0.00107152	1,4E-01	2,000	IKBKE,NFKB2,NFKBIE,RELB,TNFRSF17,TNFSF13B
Type II Diabetes Mellitus Signaling	0.00109648	7,84E-02	1,667	IKBKE,NFKB2,NFKBIE,NGFR,PIK3CD,PIK3R1,PIK3R5,PRKCB,RELB,SMPD3,SOCS3,TNF
Leptin Signaling in Obesity	0.00114815	1,05E-01	-0,447	ADCY8,LEP,PIK3CD,PIK3R1,PIK3R5,PLCB2,PLCG2,SOCS3
D-myo-inositol-5-phosphate Metabolism	0.00123027	7,07E-02	3,606	DUSP16,DUSP2,DUSP5,INPP5F,PLCB2,PLCG2,PPFIA4,PSPH,PTPN1,PTPN22,PTPN7,PTPRC,PTPRO,SOCS3
Adipogenesis pathway	0.00128825	8,15E-02		EGR2,KMT2B,LEP,LPL,RBP1,RPS6KA1,SREBF1,TCF7,TGFB1,TNF,WNT5A
Actin Cytoskeleton Signaling	0.00131826	6,53E-02	1,667	CD14,CYFIP2,DIAPH1,FGD3,FGF18,ITGAL,ITGAM,ITGB2,ITGB7,MATK,MRAS,PIK3CD,PIK3R1,PIK3R5,RAC2,VAV3
IL-1 Signaling	0.00131826	9,38E-02	1,890	ADCY8,IKBKE,IL1A,IRAK2,IRAK3,MRAS,NFKB2,NFKBIE,RELB
Neurotrophin/TRK Signaling	0.00134896	1,03E-01	0,378	CREB3L3,MRAS,NGFR,NTRK1,PIK3CD,PIK3R1,PIK3R5,RPS6KA1
VDR/RXR Activation	0.00134896	1,03E-01	0,707	CCL5,CD14,CSF2,CXCL10,IFNG,PRKCB,RUNX2,SP1
IL-2 Signaling	0.00138038	1,15E-01	1,134	JAK3,LCK,MRAS,PIK3CD,PIK3R1,PIK3R5,SYK
Thyroid Cancer Signaling	0.00147911	1,01E-01	1,414	CXCL8,LEF1,MRAS,NTRK1,PIK3CD,PIK3R1,PIK3R5,TCF7
TEC Kinase Signaling	0.00151356	5,01E-02	2,668	BLK,CD3D,CD3E,CD3G,FGR,FRK,HCK,ITGAL,ITGAM,ITGB2,ITGB7,JAK3,LCK,MRAS,NFKB2,PIK3CD,PIK3R1,PIK3R5,PLCG2,PRKCB,RAC2,RELB,RHOH,RND1,RND2,STAT4,TNF,TRDC,VAV3
Reelin Signaling in Neurons	0.00162181	7,91E-02	1,897	ARHGEF19,BLK,CNR2,FGR,FRK,HCK,LCK,MAP4K1,PIK3CD,PIK3R1,PIK3R5
Cholecystokinin/Gastrin-mediated Signaling	0.00165959	8,4E-02	2,121	IL1A,MRAS,PLCB2,PRKCB,PTGS2,RAC2,RHOH,RND1,RND2,TNF
Apelin Endothelial Signaling Pathway	0.0018197	7,8E-02	1,265	ADCY8,ICAM1,MRAS,NFKB2,PIK3CD,PIK3R1,PIK3R5,PLCB2,PRKCB,RELB,SP1
Inflammasome pathway	0.00194984	0.2	2,000	CASP1,NFKB2,NLRP3,PANX1
ERB2-ERBB3 Signaling	0.00199526	1,08E-01	1,134	JAK3,MRAS,NRG1,PIK3CD,PIK3R1,PIK3R5,SP1
Prostanoid Biosynthesis	0.00213796	0.3		PTGES,PTGS2,TBXAS1
WNT/Ca+ pathway	0.00218776	1,06E-01	0,816	CREB3L3,NFKB2,PLCB2,PLCG2,RELB,WNT5A,WNT5B
T Cell Exhaustion Signaling Pathway	0.00218776	4,95E-02	1,279	CD274,CD28,CD3D,CD3E,CD3G,CD80,EOMES,HAVCR2,HLA-DRA,IFNAR1,IFNG,IL10RA,IL12RB1,IRF4,JAK3,LAG3,MRAS,PDCD1LG2,PIK3CD,PIK3R1,PIK3R5,PLCG2,PRDM1,STAT4,TCF7,TGFB1,TRDC,ZAP70
Oxytocin Signaling Pathway	0.00218776	6,03E-02	2,668	CCL5,CREB3L3,CXCL8,LEP,LPL,MRAS,NFKB2,PIK3CD,PIK3R1,PIK3R5,PLA2G2D,PLA2G2F,PLA2G5,PLCB2,PRKCB,PTGS2,RELB
TR/RXR Activation	0.00218776	9,52E-02		ACACA,ME1,PIK3CD,PIK3R1,PIK3R5,RAB3B,SREBF1,THRSP
L-serine Degradation	0.00223872	6,67E-01		SDS,SDSL
4-1BB Signaling in T Lymphocytes	0.00223872	1,47E-01		IKBKE,NFKB2,NFKBIE,RELB,TNFRSF9
Estrogen Receptor Signaling	0.00229087	5,38E-02	1,964	ADCY8,CREB3L3,ESR1,IGF1R,IGF2R,JAK3,LEP,MMP12,MMP25,MRAS,NFKB2,PIK3CD,PIK3R1,PIK3R5,PLCB2,PLCG2,PRKCB,PRKDC,RELB,RUNX2,SHF,SP1
PDGF Signaling	0.00251189	9,3E-02	1,414	INPP5F,JAK3,MRAS,PIK3CD,PIK3R1,PIK3R5,PLCG2,PRKCB
CXCR4 Signaling	0.0025704	7,1E-02	1,265	ADCY8,CD4,MRAS,PIK3CD,PIK3R1,PIK3R5,PLCB2,PRKCB,RAC2,RHOH,RND1,RND2
ERBB4 Signaling	0.00263027	1,03E-01	1,134	MRAS,NRG1,PIK3CD,PIK3R1,PIK3R5,PLCG2,PRKCB
Eicosanoid Signaling	0.00263027	1,03E-01	2,000	PLA2G2D,PLA2G2F,PLA2G5,PLA2G7,PTGES,PTGS2,TBXAS1
14-3-3-mediated Signaling	0.00269153	7,87E-02	1,667	CBL,MRAS,PIK3CD,PIK3R1,PIK3R5,PLCB2,PLCG2,PRKCB,RPS6KA1,TNF
Clathrin-mediated Endocytosis Signaling	0.00275423	6,74E-02		CBL,FGF18,ITGB2,ITGB7,LYZ,MYO1E,PIK3CD,PIK3R1,PIK3R5,RBP4,S100A8,SH3GL2,UBD
Germ Cell-Sertoli Cell Junction Signaling	0.00281838	7,02E-02		A2M,MAP3K8,MRAS,PIK3CD,PIK3R1,PIK3R5,RAC2,RHOH,RND1,RND2,TGFB1,TNF
Interferon Signaling	0.00288403	1,39E-01	2,236	IFNAR1,IFNG,IRF1,PSMB8,TAP1
PPARα/RXRα Activation	0.00301995	6,67E-02	-1,000	ADCY8,IKBKE,IL18RAP,IL1RL2,LPL,MRAS,NFKB2,NFKBIE,PLCB2,PLCG2,PRKCB,RELB,TGFB1
Semaphorin Neuronal Repulsive Signaling Pathway	0.0030903	7,28E-02	0,333	ITGAL,ITGAM,ITGB2,ITGB7,NRP2,PDE4B,PIK3CD,PIK3R1,PIK3R5,PLCG2,RND1
Complement System	0.00323594	1,35E-01		C3,C4BPB,C5AR1,ITGAM,ITGB2
p70S6K Signaling	0.00354813	7,58E-02	1,897	CD19,CD79A,MRAS,PIK3CD,PIK3R1,PIK3R5,PLCB2,PLCG2,PRKCB,SYK
Role of MAPK Signaling in Promoting the Pathogenesis of Influenza	0.00398107	7,96E-02	1,667	ATP6V1B2,MRAS,NFKB2,NFKBIE,PLA2G2D,PLA2G2F,PLA2G5,PLA2G7,PTGS2
IL-4 Signaling	0.0040738	8,6E-02		HLA-DRA,INPP5F,IRF4,JAK3,MRAS,PIK3CD,PIK3R1,PIK3R5
Necroptosis Signaling Pathway	0.00416869	7,01E-02	2,111	CAPN8,CASP1,CYLD,IFNAR1,MERTK,NGFR,NLRP3,PLA2G2D,PLA2G2F,PLA2G5,TNF
Prostate Cancer Signaling	0.0042658	7,89E-02		CREB3L3,LEF1,MRAS,NFKB2,NFKBIE,PIK3CD,PIK3R1,PIK3R5,RELB
FAT10 Signaling Pathway	0.0042658	1,07E-01		IFNG,PSMB10,PSMB8,PSMB9,TNF,UBD
ERBB Signaling	0.00436516	8,51E-02	1,414	HBEGF,MRAS,NRG1,PIK3CD,PIK3R1,PIK3R5,PLCG2,PRKCB
Caveolar-mediated Endocytosis Signaling	0.00457088	9,33E-02		B2M,CD48,ITGAL,ITGAM,ITGB2,ITGB7,PTPN1
D-myo-inositol (1,4,5,6)-Tetrakisphosphate Biosynthesis	0.00467735	6,59E-02	3,317	DUSP16,DUSP2,DUSP5,INPP5F,PPFIA4,PSPH,PTPN1,PTPN22,PTPN7,PTPRC,PTPRO,SOCS3
D-myo-inositol (3,4,5,6)-tetrakisphosphate Biosynthesis	0.00467735	6,59E-02	3,317	DUSP16,DUSP2,DUSP5,INPP5F,PPFIA4,PSPH,PTPN1,PTPN22,PTPN7,PTPRC,PTPRO,SOCS3
Small Cell Lung Cancer Signaling	0.00501187	8,33E-02	1,633	IKBKE,NFKB2,NFKBIE,PIK3CD,PIK3R1,PIK3R5,PTGS2,RELB
Apelin Liver Signaling Pathway	0.00524807	1,54E-01	-2,000	COL1A2,COL3A1,COL5A3,TNF
Role of JAK1, JAK2 and TYK2 in Interferon Signaling	0.00524807	1,54E-01		IFNAR1,IFNG,NFKB2,RELB
PAK Signaling	0.00537032	7,63E-02	0,447	ITGAL,ITGAM,ITGB2,ITGB7,MRAS,PIK3CD,PIK3R1,PIK3R5,TNF
April Mediated Signaling	0.00562341	1,19E-01	1,000	IKBKE,NFKB2,NFKBIE,RELB,TNFRSF17
UVA-Induced MAPK Signaling	0.00562341	8,16E-02	1,134	MRAS,PIK3CD,PIK3R1,PIK3R5,PLCB2,PLCG2,RPS6KA1,SMPD3
Melanocyte Development and Pigmentation Signaling	0.00562341	8,16E-02	1,414	ADCY8,CREB3L3,MRAS,PIK3CD,PIK3R1,PIK3R5,PLCG2,RPS6KA1
Apelin Cardiomyocyte Signaling Pathway	0.0060256	8,08E-02	1,414	ATP2A3,PIK3CD,PIK3R1,PIK3R5,PLCB2,PLCG2,PRKCB,TGFB1
Cardiac Hypertrophy Signaling	0.0060256	5,75E-02	2,496	ADCY8,IGF1R,MAP3K8,MRAS,PIK3CD,PIK3R1,PIK3R5,PLCB2,PLCG2,RAC2,RHOH,RND1,RND2,RPS6KA1,TGFB1
Renal Cell Carcinoma Signaling	0.00645654	8,75E-02	0,000	EGLN3,MRAS,PIK3CD,PIK3R1,PIK3R5,TGFB1,UBD
Chemokine Signaling	0.00645654	8,75E-02	1,134	CAMK1,CCL5,CCR5,MRAS,PLCB2,PLCG2,PRKCB
Neuropathic Pain Signaling In Dorsal Horn Neurons	0.00676083	7,92E-02	0,707	CAMK1,GRIA2,PIK3CD,PIK3R1,PIK3R5,PLCB2,PLCG2,PRKCB
BEX2 Signaling Pathway	0.00691831	8,64E-02	0,000	LEF1,LGALS1,NFKB2,NGFR,PLXNC1,RELB,TCF7
G Protein Signaling Mediated by Tubby	0.00691831	1,14E-01		LCK,MRAS,PLCB2,PLCG2,TUB
Glioma Signaling	0.0074131	7,26E-02	1,000	CAMK1,IGF1R,IGF2R,MRAS,PIK3CD,PIK3R1,PIK3R5,PLCG2,PRKCB
Thrombopoietin Signaling	0.00758578	9,52E-02	0,816	MRAS,PIK3CD,PIK3R1,PIK3R5,PLCG2,PRKCB
3-phosphoinositide Degradation	0.00758578	6,19E-02	3,317	DUSP16,DUSP2,DUSP5,INPP5F,PPFIA4,PSPH,PTPN1,PTPN22,PTPN7,PTPRC,PTPRO,SOCS3
Phospholipase C Signaling	0.00776247	4,42E-02	2,828	ADCY8,ARHGEF19,CD3D,CD3E,CD3G,CD79A,CREB3L3,ITGAL,ITGAM,ITGB2,ITGB7,LCK,LCP2,MRAS,NFKB2,PLA2G2D,PLA2G2F,PLA2G5,PLCB2,PLCG2,PRKCB,RAC2,RELB,RHOH,RND1,RND2,SYK,TGM2,TRDC,ZAP70
Mouse Embryonic Stem Cell Pluripotency	0.00794328	7,69E-02	1,134	ID2,JAK3,LEF1,MRAS,PIK3CD,PIK3R1,PIK3R5,TCF7
Pancreatic Adenocarcinoma Signaling	0.00812831	7,14E-02	1,890	HBEGF,JAK3,NFKB2,PIK3CD,PIK3R1,PIK3R5,PTGS2,RELB,TGFB1
FXR/RXR Activation	0.00812831	7,14E-02		C3,FBP1,IL1A,LPL,PCK2,PON3,RBP4,SREBF1,TNF
Apelin Pancreas Signaling Pathway	0.00831764	1,09E-01	0,000	NFKB2,PIK3CD,PIK3R1,PIK3R5,RELB
Induction of Apoptosis by HIV1	0.00891251	9,23E-02	0,447	IKBKE,NFKB2,NFKBIE,NGFR,RELB,TNF
FcγRIIB Signaling in B Lymphocytes	0.00891251	8,24E-02	1,134	CD79A,MRAS,PIK3CD,PIK3R1,PIK3R5,PLCG2,SYK
Insulin Secretion Signaling Pathway	0.00891251	5,49E-02	3,207	ADCY8,CREB3L3,FGR,HCK,JAK3,LCK,PIK3CD,PIK3R1,PIK3R5,PLCB2,PLCG2,PRKCB,SLC2A5,STAT4,STX1B
Ephrin A Signaling	0.00912011	1,06E-01		NGFR,PIK3CD,PIK3R1,PIK3R5,VAV3
Chronic Myeloid Leukemia Signaling	0.00933254	7,48E-02		IKBKE,MRAS,NFKB2,PIK3CD,PIK3R1,PIK3R5,RELB,TGFB1
Paxillin Signaling	0.01	7,41E-02	0,000	ITGAL,ITGAM,ITGB2,ITGB7,MRAS,PIK3CD,PIK3R1,PIK3R5
PFKFB4 Signaling Pathway	0.01	1,04E-01	1,342	CREB3L3,FBP1,HK3,TGFB1,XDH
Altered T Cell and B Cell Signaling in Rheumatoid Arthritis	0.01	4,67E-02		CD28,CD3D,CD3E,CD3G,CD40,CD40LG,CD79A,CD80,CSF2,HLA-DRA,IFNG,IL1A,LTA,NFKB2,RELB,SLAMF1,TGFB1,TLR2,TLR8,TNF,TNFRSF17,TNFSF13B,TRDC
Tryptophan Degradation to 2-amino-3-carboxymuconate Semialdehyde	0.0104713	3,33E-01		IDO1,KMO
Coronavirus Pathogenesis Pathway	0.0107152	5,91E-02	2,309	CASP1,CCL5,CCR2,CXCL8,IFNAR1,IFNG,NFKB2,NFKBIE,NLRP3,PTGS2,RELB,TGFB1
RAR Activation	0.0112202	5,88E-02		ADCY8,CSF2RB,NFKB2,NSD1,PIK3CD,PIK3R1,PRKCB,RBP1,RBP4,RDH5,RELB,TGFB1
Gα12/13 Signaling	0.0114815	6,77E-02	1,134	IKBKE,MRAS,NFKB2,NFKBIE,PIK3CD,PIK3R1,PIK3R5,RELB,VAV3
SPINK1 General Cancer Pathway	0.011749	8,7E-02	0,000	GZMA,JAK3,MRAS,PIK3CD,PIK3R1,PIK3R5
CCR3 Signaling in Eosinophils	0.0123027	6,67E-02	1,667	MRAS,PIK3CD,PIK3R1,PIK3R5,PLA2G2D,PLA2G2F,PLA2G5,PLCB2,PRKCB
Airway Inflammation in Asthma	0.0123027	1,21E-01		CSF2,CXCL8,IFNG,TGFB1
Differential Regulation of Cytokine Production in Macrophages and T Helper Cells by IL-17A and IL-17F	0.0123027	1,67E-01		CCL5,CSF2,TNF
Triacylglycerol Biosynthesis	0.0128825	9,8E-02	-1,000	ASPG,DGAT2,ELOVL6,LPCAT2,PLPP2
CLEAR Signaling Pathway	0.0128825	5,26E-02	0,258	ATP6V1B2,BLOC1S3,CREB3L3,HPS5,IGF1R,IGF2R,MRAS,NGFR,NTRK1,PRKCB,SESN2,TGFB1,TLR2,TLR8,TNF
Inhibition of ARE-Mediated mRNA Degradation Pathway	0.0138038	6,21E-02	1,890	CD40LG,LTA,NGFR,PSMB10,PSMB8,PSMB9,TNF,TNFSF13B,TNFSF14,TNFSF15
TNFR1 Signaling	0.0138038	9,62E-02	2,000	IKBKE,NFKB2,NFKBIE,RELB,TNF
Regulation of Actin-based Motility by Rho	0.0147911	6,9E-02		ITGAL,ITGAM,ITGB2,ITGB7,RAC2,RHOH,RND1,RND2
RHOGDI Signaling	0.0162181	5,58E-02	0,000	ARHGAP9,ARHGEF19,ESR1,ITGAL,ITGAM,ITGB2,ITGB7,MRAS,RAC2,RHOH,RND1,RND2
ERK5 Signaling	0.0162181	8,11E-02	1,342	CREB3L3,MAP3K8,MRAS,NTRK1,RPS6KA1,SH2D2A
Type I Diabetes Mellitus Signaling	0.0167109	3,54E-02	2,309	CD28,CD3D,CD3E,CD3G,CD80,HLA-DRA,IFNG,IKBKE,IRF1,LTA,NFKB2,NFKBIE,NGFR,PRF1,RELB,SOCS3,TNF,TRDC
Human Embryonic Stem Cell Pluripotency	0.0169824	6,02E-02		LEF1,MRAS,NTRK1,PIK3CD,PIK3R1,PIK3R5,TCF7,TGFB1,WNT5A,WNT5B
Circadian Rhythm Signaling	0.017378	5,2E-02		ADCY8,BLK,CREB3L3,DBP,FGR,FRK,GRIA2,HCK,LCK,MRAS,NGFR,PLCB2,PLCG2,PRKCB
GDNF Family Ligand-Receptor Interactions	0.018197	7,89E-02	0,816	DOK2,MRAS,PIK3CD,PIK3R1,PIK3R5,PLCG2
TWEAK Signaling	0.018197	1,08E-01		IKBKE,NFKB2,NFKBIE,RELB
VEGF Signaling	0.0194984	7,07E-02	0,378	MRAS,PIK3CD,PIK3R1,PIK3R5,PLCG2,PRKCB,SH2D2A
Systemic Lupus Erythematosus In T Cell Signaling Pathway	0.0194984	4,21E-02	2,294	B2M,CASP1,CBL,CD28,CD3D,CD3E,CD3G,CD40LG,CD80,CREB3L3,ESR1,HLA-DRA,ICOS,IRF4,ITGAL,LEP,MRAS,PIK3CD,PIK3R1,PIK3R5,RAC2,RHOH,RND1,RND2,SP1,SYK,TRDC
CNTF Signaling	0.0199526	8,77E-02	0,447	MRAS,PIK3CD,PIK3R1,PIK3R5,RPS6KA1
CD27 Signaling in Lymphocytes	0.0199526	8,77E-02		IKBKE,MAP3K8,NFKB2,NFKBIE,RELB
Docosahexaenoic Acid (DHA) Signaling	0.0199526	1,05E-01		BCL2A1,PIK3CD,PIK3R1,PIK3R5
IL-17A Signaling in Fibroblasts	0.0199526	1,05E-01		IKBKE,NFKB2,NFKBIE,RELB
IL-7 Signaling Pathway	0.0204174	7,69E-02	0,816	IFNG,IL7R,JAK3,PIK3CD,PIK3R1,PIK3R5
IL-3 Signaling	0.0213796	7,59E-02	0,816	CSF2RB,MRAS,PIK3CD,PIK3R1,PIK3R5,PRKCB
PKCθ Signaling in T Lymphocytes	0.0213796	4,3E-02	3,838	CARD11,CD28,CD3D,CD3E,CD3G,CD4,CD80,HLA-DRA,IKBKE,LCK,LCP2,MAP3K8,MRAS,NFKB2,NFKBIE,PIK3CD,PIK3R1,PIK3R5,PLCG2,RAC2,RELB,TRDC,VAV3,ZAP70
Gap Junction Signaling	0.0213796	5,56E-02		ADCY8,DBN1,GRIA2,MRAS,PIK3CD,PIK3R1,PIK3R5,PLCB2,PLCG2,PRKCB,SP1
Inhibition of Matrix Metalloproteases	0.0218776	1,03E-01	0,000	A2M,MMP12,MMP25,TIMP1
Sumoylation Pathway	0.0234423	6,8E-02	-1,000	NFKB2,RAC2,RHOH,RND1,RND2,SP1,ZNF217
Endocannabinoid Developing Neuron Pathway	0.0239883	6,3E-02	0,707	ADCY8,CNR2,CREB3L3,MRAS,PIK3CD,PIK3R1,PIK3R5,RAC2
Endometrial Cancer Signaling	0.0245471	8,33E-02	0,000	LEF1,MRAS,PIK3CD,PIK3R1,PIK3R5
ICOS-ICOSL Signaling in T Helper Cells	0.0245471	4,34E-02	3,357	CD28,CD3D,CD3E,CD3G,CD4,CD40,CD40LG,CD80,HLA-DRA,ICOS,IKBKE,LCK,LCP2,NFKB2,NFKBIE,PIK3CD,PIK3R1,PIK3R5,PTPRC,RELB,TRDC,ZAP70
Gustation Pathway	0.0251189	5,42E-02	2,111	ADCY8,FFAR4,LIPG,LPL,P2RY10,P2RY11,P2RY13,P2RY6,PANX1,PLCB2,SCN2B
Factors Promoting Cardiogenesis in Vertebrates	0.025704	5,88E-02	1,667	CREB3L3,LEF1,PLCB2,PLCG2,PRKCB,TCF7,TGFB1,WNT5A,WNT5B
Relaxin Signaling	0.0275423	5,81E-02	0,378	ADCY8,MRAS,NFKB2,NFKBIE,PDE4B,PIK3CD,PIK3R1,PIK3R5,RELB
Lanosterol Biosynthesis	0.0275423	1		LSS
Semaphorin Signaling in Neurons	0.0275423	8,06E-02		RAC2,RHOH,RND1,RND2,SEMA7A
Synaptic Long Term Potentiation	0.0281838	6,11E-02	1,414	ADCY8,CREB3L3,GRIA2,MRAS,PLCB2,PLCG2,PRKCB,RPS6KA1
BAG2 Signaling Pathway	0.0281838	7,14E-02		NFKB2,PSMB10,PSMB8,PSMB9,RELB,SP1
Glycine Betaine Degradation	0.0295121	0.2		SDS,SDSL
Synaptogenesis Signaling Pathway	0.0301995	4,73E-02	1,291	ADCY8,CREB3L3,FGR,GRIA2,HCK,LCK,MRAS,PIK3CD,PIK3R1,PIK3R5,PLCG2,RASGRP1,SHF,STX1B,STXBP1
cAMP-mediated signaling	0.0301995	5,11E-02	2,887	ADCY8,ADORA3,CAMK1,CCR4,CNR2,CREB3L3,GABBR2,HRH2,P2RY13,PDE4B,RPS6KA1,XCR1
Ovarian Cancer Signaling	0.030903	5,7E-02	0,000	LEF1,MRAS,PIK3CD,PIK3R1,PIK3R5,PTGS2,TCF7,WNT5A,WNT5B
Aryl Hydrocarbon Receptor Signaling	0.0323594	5,66E-02	0,378	CYP1B1,ESR1,IL1A,NFKB2,RELB,SP1,TGFB1,TGM2,TNF
eNOS Signaling	0.0323594	5,66E-02	1,667	ADCY8,BDKRB1,CHRNA9,ESR1,PIK3CD,PIK3R1,PIK3R5,PLCG2,PRKCB
Phagosome Maturation	0.0323594	5,66E-02		ATP6V1B2,B2M,CTSC,CTSS,HLA-DRA,NCF1,RAC2,STX1B,TAP1
Regulation Of The Epithelial Mesenchymal Transition In Development Pathway	0.0331131	6,9E-02		LEF1,NFKB2,RELB,TCF7,WNT5A,WNT5B
Regulation of Cellular Mechanics by Calpain Protease	0.0363078	6,74E-02		CAPN8,ITGAL,ITGAM,ITGB2,ITGB7,MRAS
Senescence Pathway	0.0371535	4,7E-02	1,604	ATF3,CAPN8,CXCL8,ETS2,HIPK2,IKBKE,IL1A,MRAS,NFKB2,PIK3CD,PIK3R1,PIK3R5,TGFB1,TLR2
Role of NFAT in Regulation of the Immune Response	0.0371535	4,07E-02	3,710	CD28,CD3D,CD3E,CD3G,CD4,CD79A,CD80,FCGR1A,HLA-DRA,IKBKE,LCK,LCP2,MRAS,NFKB2,NFKBIE,PIK3CD,PIK3R1,PIK3R5,PLCB2,PLCG2,RELB,SYK,TRDC,ZAP70
Tryptophan Degradation III (Eukaryotic)	0.0371535	1,11E-01		IDO1,KMO,TBXAS1
Gluconeogenesis I	0.0371535	1,11E-01		ALDOC,FBP1,ME1
Role of RIG1-like Receptors in Antiviral Innate Immunity	0.0371535	8,7E-02		IKBKE,NFKB2,NFKBIE,RELB
Insulin Receptor Signaling	0.0398107	5,71E-02	-0,707	CBL,INPP5F,MRAS,PIK3CD,PIK3R1,PIK3R5,PTPN1,SOCS3
Gαi Signaling	0.0398107	5,71E-02	1,414	ADCY8,ADORA3,CCR4,CNR2,GABBR2,MRAS,P2RY13,XCR1
Apelin Adipocyte Signaling Pathway	0.0398107	6,59E-02		ADCY8,GPX4,GPX8,NCF1,PTGES,RAC2
Amyotrophic Lateral Sclerosis Signaling	0.040738	6,03E-02	-0,378	CAPN8,CASP1,GRIA2,PIK3CD,PIK3R1,PIK3R5,SLC1A2
Glutathione Redox Reactions I	0.040738	1,07E-01		GPX4,GPX8,PTGES
Role of NFAT in Cardiac Hypertrophy	0.0436516	4,95E-02	1,508	ADCY8,CAMK1,IGF1R,MRAS,PIK3CD,PIK3R1,PIK3R5,PLCB2,PLCG2,PRKCB,TGFB1
Synaptic Long Term Depression	0.0436516	5,13E-02	1,897	GRIA2,IGF1R,MRAS,PLA2G2D,PLA2G2F,PLA2G5,PLA2G7,PLCB2,PLCG2,PRKCB
GPCR-Mediated Nutrient Sensing in Enteroendocrine Cells	0.0446684	5,93E-02	1,890	ADCY8,FFAR2,FFAR4,GPBAR1,PLCB2,PLCG2,PRKCB
Role of p14/p19ARF in Tumor Suppression	0.0446684	1,03E-01		PIK3CD,PIK3R1,PIK3R5
MYC Mediated Apoptosis Signaling	0.047863	0.08	-1,000	IKBKE,NFKB2,NGFR,TNF
Melanoma Signaling	0.047863	0.08	0,000	MRAS,PIK3CD,PIK3R1,PIK3R5
Role of NANOG in Mammalian Embryonic Stem Cell Pluripotency	0.047863	5,83E-02	0,447	JAK3,MRAS,PIK3CD,PIK3R1,PIK3R5,WNT5A,WNT5B
Basal Cell Carcinoma Signaling	0.047863	6,94E-02		HHIP,LEF1,TCF7,WNT5A,WNT5B
NAD biosynthesis II (from tryptophan)	0.047863	1,54E-01		IDO1,KMO
Cholesterol Biosynthesis I	0.047863	1,54E-01		LSS,SC5D
Cholesterol Biosynthesis II (via 24,25-dihydrolanosterol)	0.047863	1,54E-01		LSS,SC5D
Cholesterol Biosynthesis III (via Desmosterol)	0.047863	1,54E-01		LSS,SC5D
Death Receptor Signaling	0.0489779	6,25E-02	1,342	IKBKE,NFKB2,NFKBIE,RELB,TNF,TNFSF15
WNT/β-catenin Signaling	0.0501187	5,2E-02	-1,134	LEF1,MAP4K1,SFRP1,SFRP2,TCF7,TGFB1,UBD,WNT5A,WNT5B
CD28 Signaling in T Helper Cells	0.0501187	4,06E-02	3,207	CARD11,CD28,CD3D,CD3E,CD3G,CD4,CD80,HLA-DRA,IKBKE,LCK,LCP2,NFKB2,NFKBIE,PIK3CD,PIK3R1,PIK3R5,PTPRC,RELB,SYK,TRDC,ZAP70
Asparagine Degradation I	0.0537032	0.5		ASPG
UVB-Induced MAPK Signaling	0.0549541	7,69E-02	1,000	PIK3CD,PIK3R1,PIK3R5,PRKCB
Role of IL-17A in Psoriasis	0.0549541	1,43E-01		CXCL8,S100A8
Xenobiotic Metabolism Signaling	0.0588844	4,48E-02		CAMK1,CYP1B1,IL1A,IL4I1,MAP3K8,MRAS,NFKB2,PIK3CD,PIK3R1,PIK3R5,PRKCB,RELB,TNF
T Helper Cell Differentiation	0.0630957	4,03E-02		CD28,CD3D,CD3E,CD3G,CD40,CD40LG,CD80,HLA-DRA,ICOS,IFNG,IL10RA,IL12RB1,IL21R,IL23R,NGFR,STAT4,TGFB1,TNF,TRDC
IGF-1 Signaling	0.0676083	5,77E-02	0,000	IGF1R,MRAS,PIK3CD,PIK3R1,PIK3R5,SOCS3
mTOR Signaling	0.0691831	4,72E-02	1,414	MRAS,PIK3CD,PIK3R1,PIK3R5,PRKCB,RAC2,RHOH,RND1,RND2,RPS6KA1
Granzyme B Signaling	0.0707946	1,25E-01		PRF1,PRKDC
Adenosine Nucleotides Degradation II	0.0707946	1,25E-01		ADA2,XDH
AMPK Signaling	0.0758578	4,51E-02	0,000	ACACA,CHRNA9,CREB3L3,LEP,MRAS,PCK2,PFKFB2,PIK3CD,PIK3R1,PIK3R5,TBC1D1
Telomerase Signaling	0.0758578	5,61E-02	0,447	ETS2,MRAS,PIK3CD,PIK3R1,PIK3R5,SP1
Cancer Drug Resistance By Drug Efflux	0.0758578	6,9E-02		MRAS,PIK3CD,PIK3R1,PTGS2
Serine Biosynthesis	0.0794328	3,33E-01		PHGDH
Anandamide Degradation	0.0794328	3,33E-01		NAAA
Biotin-carboxyl Carrier Protein Assembly	0.0794328	3,33E-01		ACACA
GADD45 Signaling	0.0831764	6,67E-02	-1,000	NFKB2,RELB,TGFB1,TNF
PCP (Planar Cell Polarity) Pathway	0.0831764	6,67E-02	-1,000	CTHRC1,JUNB,WNT5A,WNT5B
SPINK1 Pancreatic Cancer Pathway	0.0831764	6,67E-02	-1,000	CPA4,CPZ,MMP12,TGFB1
GNRH Signaling	0.0831764	4,69E-02	1,414	ADCY8,CREB3L3,HBEGF,MAP3K8,MRAS,NFKB2,PLCB2,PRKCB,RELB
FGF Signaling	0.0891251	5,81E-02	0,447	CREB3L3,FGF18,PIK3CD,PIK3R1,PIK3R5
Xenobiotic Metabolism AHR Signaling Pathway	0.0912011	5,75E-02	2,000	CYP1B1,IL1A,NFKB2,RELB,TNF
BMP signaling pathway	0.0912011	5,75E-02		MAGED1,MRAS,NFKB2,RELB,RUNX2
Neurovascular Coupling Signaling Pathway	0.0933254	4,44E-02	2,530	ENTPD1,GABBR2,GRIA2,PLA2G2D,PLA2G2F,PLA2G5,PLA2G7,PLCB2,PTGS2,SLC1A2
Systemic Lupus Erythematosus Signaling	0.0933254	3,7E-02		CBL,CD22,CD28,CD3D,CD3E,CD3G,CD40,CD40LG,CD79A,CD80,FCGR1A,IL1A,LCK,LSM11,MRAS,PIK3CD,PIK3R1,PIK3R5,PLCG2,PTPRC,TNF,TNFSF13B,TRDC
Granzyme A Signaling	0.0954993	1,05E-01		GZMA,PRF1
Purine Nucleotides Degradation II (Aerobic)	0.0954993	1,05E-01		ADA2,XDH

## Sheet: CvsHT
Ingenuity Canonical Pathways	p value	Ratio	z-score	Molecules
Granulocyte Adhesion and Diapedesis	5.01187e-18	1,69E-01		C5AR1,CCL1,CCL17,CCL19,CCL2,CCL22,CCL26,CCL3L1,CCL8,CCR1,CCR2,CCR4,CCR5,CCR7,CLDN1,CSF3R,CXCL14,CXCL8,CXCR6,HRH2,IL18,IL1A,IL1R2,ITGAM,ITGB2,MMP12,MMP25,MMP27,MMP9,PPBP,SELL,TNF
TREM1 Signaling	1.58489e-15	2,6E-01	4,472	CASP1,CCL2,CD40,CD86,CSF2,CXCL8,IL18,LAT2,NLRP12,NLRP3,NOD1,NOD2,PLCG2,TLR2,TLR4,TLR6,TLR8,TNF,TREM1,TYROBP
Phagosome Formation	5.01187e-14	7,81E-02	6,532	ABHD3,ADGRE3,ADGRV1,AP1S2,AP1S3,C3,C5AR1,CCR1,CCR2,CCR4,CCR5,CCR7,CCRL2,CD14,CLEC7A,CMKLR1,CNR2,CXCR6,FFAR2,FGR,GPR160,GPR171,GPR35,GRM7,HCK,HRH2,ITGAM,ITGB2,LBP,LTB4R,MARCO,MRC1,NAPEPLD,P2RY11,P2RY13,P2RY6,PIK3CD,PIK3R1,PIK3R5,PLA2G2D,PLA2G2F,PLA2G5,PLA2G7,PLCG2,PRKCD,PTAFR,RAC3,SYK,TLR2,TLR4,TLR6,TLR8,VAV1,XCR1
Agranulocyte Adhesion and Diapedesis	5.01187e-13	1,31E-01		C5AR1,CCL1,CCL17,CCL19,CCL2,CCL22,CCL26,CCL3L1,CCL8,CCR1,CCR2,CCR4,CCR5,CCR7,CLDN1,CXCL14,CXCL8,CXCR6,IL18,IL1A,ITGB2,MMP12,MMP25,MMP27,MMP9,PPBP,SELL,TNF
Role of Pattern Recognition Receptors in Recognition of Bacteria and Viruses	6.30957e-13	1,54E-01	3,357	C3,C5AR1,CASP1,CLEC7A,CSF2,CXCL8,IL18,IL1A,NLRP3,NOD1,NOD2,PIK3CD,PIK3R1,PIK3R5,PLCG2,PRKCD,SYK,TLR2,TLR4,TLR6,TLR8,TNF,TNFSF13B,TNFSF15
Neuroinflammation Signaling Pathway	2.51189e-12	1,04E-01	3,157	BIRC5,CASP1,CCL2,CD200R1,CD40,CD86,CXCL8,IKBKE,IL18,JAK3,MMP9,NCF1,NCF2,NLRP3,PIK3CD,PIK3R1,PIK3R5,PLA2G2D,PLA2G2F,PLA2G5,PLCG2,PYCARD,RAC3,SLC6A12,SOD2,SYK,TLR2,TLR4,TLR6,TLR8,TNF,TREM2,TYROBP
Production of Nitric Oxide and Reactive Oxygen Species in Macrophages	3.0903e-10	1,2E-01	3,578	ARG2,CYBA,IKBKE,IRF8,JAK3,LYZ,MAP3K9,NCF1,NCF2,NCF4,PIK3CD,PIK3R1,PIK3R5,PLCG2,PRKCD,PTPN6,RAC3,RND2,S100A8,SPI1,TLR2,TLR4,TNF
Th1 and Th2 Activation Pathway	1.41254e-09	1,22E-01		CCR1,CCR4,CCR5,CD28,CD40,CD86,CXCR6,IFNAR1,IL10RA,IL18,IL27,IL27RA,ITGB2,JAK3,PIK3CD,PIK3R1,PIK3R5,SOCS3,SPI1,TNFRSF4,VAV1
Inflammasome pathway	1.12202e-08	0.4	2,828	CASP1,CTSB,IL18,NLRP3,NOD2,PANX1,PYCARD,TLR4
PI3K Signaling in B Lymphocytes	1.28825e-08	1,26E-01	3,153	BLK,BLNK,BTK,C3,CBL,CD180,CD40,CD79B,DAPP1,IKBKE,PIK3AP1,PIK3CD,PIK3R1,PLCB2,PLCG2,SYK,TLR4,VAV1
Atherosclerosis Signaling	2.0893e-08	1,3E-01		ABHD3,CCL2,CCR2,CD40,CXCL8,IL18,IL1A,ITGB2,LYZ,MMP9,PDGFD,PLA2G2D,PLA2G2F,PLA2G5,PLA2G7,S100A8,TNF
Th1 Pathway	4.67735e-08	1,31E-01	2,496	CCR5,CD28,CD40,CD86,IFNAR1,IL10RA,IL18,IL27,IL27RA,ITGB2,JAK3,PIK3CD,PIK3R1,PIK3R5,SOCS3,VAV1
Antioxidant Action of Vitamin C	9.12011e-08	1,34E-01	-3,464	ABHD3,CSF2,CSF2RB,IKBKE,NAPEPLD,PLA2G2D,PLA2G2F,PLA2G5,PLA2G7,PLCB2,PLCG2,SLC23A1,SLC23A2,SLC2A5,TNF
MSP-RON Signaling Pathway	1.28825e-07	1,9E-01		CCL2,CCR2,CSF2RB,ITGAM,ITGB2,PIK3CD,PIK3R1,PIK3R5,TLR2,TLR4,TNF
IL-10 Signaling	1.54882e-07	1,67E-01		ARG2,CCR1,CCR5,CD14,IKBKE,IL10RA,IL18,IL1A,IL1R2,LBP,SOCS3,TNF
Fc Epsilon RI Signaling	1.86209e-07	1,27E-01	2,496	BTK,CSF2,LCP2,PIK3CD,PIK3R1,PIK3R5,PLA2G2D,PLA2G2F,PLA2G5,PLCG2,PRKCD,RAC3,SYK,TNF,VAV1
Th2 Pathway	2.39883e-07	1,17E-01	2,138	CCR1,CCR4,CCR5,CD28,CD40,CD86,CXCR6,ITGB2,JAK3,PIK3CD,PIK3R1,PIK3R5,SOCS3,SPI1,TNFRSF4,VAV1
Leukocyte Extravasation Signaling	2.75423e-07	9,84E-02	2,828	BTK,CLDN1,CYBA,ITGAM,ITGB2,MMP12,MMP25,MMP27,MMP9,NCF1,NCF2,NCF4,PIK3CD,PIK3R1,PIK3R5,PLCG2,PRKCD,TIMP1,VAV1
Hepatic Fibrosis / Hepatic Stellate Cell Activation	3.01995e-07	9,79E-02		A2M,CCL2,CCR5,CCR7,CD14,CD40,COL4A6,CXCL8,IFNAR1,IFNAR2,IL10RA,IL1A,IL1R2,LBP,MMP9,PDGFD,TIMP1,TLR4,TNF
Fcγ Receptor-mediated Phagocytosis in Macrophages and Monocytes	4.46684e-07	1,38E-01	1,941	CBL,CSF2,FGR,FYB1,HCK,LCP2,NAPEPLD,NCF1,PIK3R1,PRKCD,RAC3,SYK,VAV1
Breast Cancer Regulation by Stathmin1	5.7544e-07	6,06E-02	4,667	ADGRE3,ADGRV1,ARHGEF16,C5AR1,CCR1,CCR2,CCR4,CCR5,CCR7,CCRL2,CDK1,CDK6,CMKLR1,CNR2,CXCR6,E2F8,FFAR2,GPR160,GPR171,GPR35,GRM7,HRH2,LTB4R,MMP9,P2RY11,P2RY13,P2RY6,PIK3CD,PIK3R1,PIK3R5,PLCB2,PRKCD,PTAFR,RAC3,SPDEF,XCR1
IL-12 Signaling and Production in Macrophages	1.1749e-06	1,1E-01		CD40,IKBKE,IL18,IL23R,IRF8,LYZ,PIK3CD,PIK3R1,PIK3R5,PRKCD,S100A8,SPI1,TLR2,TLR4,TNF
G-Protein Coupled Receptor Signaling	1.7378e-06	5,55E-02	4,003	ADCY7,ADGRE3,ADGRV1,C5AR1,CCR1,CCR2,CCR4,CCR5,CCR7,CCRL2,CMKLR1,CNR2,CXCR6,FFAR2,GPR160,GPR171,GPR35,GRM7,HRH2,IKBKE,LTB4R,MAP3K9,NAPEPLD,P2RY11,P2RY13,P2RY6,PIK3CD,PIK3R1,PIK3R5,PLCB2,PLCG2,PREX1,PTAFR,RAC3,RGS10,RGS14,RPS6KA1,SMPDL3B,XCR1
LXR/RXR Activation	1.8197e-06	1,14E-01	-2,673	ARG2,C3,CCL2,CD14,IL18,IL1A,IL1R2,KNG1,LBP,LYZ,MMP9,S100A8,TLR4,TNF
Tumor Microenvironment Pathway	1.90546e-06	9,5E-02	2,668	ARG1,CCL2,CSF2,CXCL8,IDO1,MMP12,MMP25,MMP27,MMP9,PDCD1LG2,PDGFD,PIK3CD,PIK3R1,PIK3R5,SPP1,TNC,TNF
Role of Macrophages, Fibroblasts and Endothelial Cells in Rheumatoid Arthritis	1.90546e-06	7,32E-02		C5AR1,CCL2,CSF2,CXCL8,IKBKE,IL18,IL1A,IL1R2,PDGFD,PIK3CD,PIK3R1,PIK3R5,PLCB2,PLCG2,PRKCD,SFRP2,SOCS3,TCF7,TLR2,TLR4,TLR6,TLR8,TNF,TNFSF13B
Pyroptosis Signaling Pathway	2.63027e-06	1,29E-01	3,464	CASP1,IL18,IL1A,NLRP12,NLRP3,PANX1,PYCARD,TLR2,TLR4,TLR6,TLR8,TNF
Kinetochore Metaphase Signaling Pathway	3.0903e-06	1,17E-01	1,387	BIRC5,BUB1,CCNB1,CDC20,CDCA8,CDK1,ESPL1,KIF2C,KNTC1,NEK2,SKA1,TTK,ZWINT
Tryptophan Degradation to 2-amino-3-carboxymuconate Semialdehyde	5.01187e-06	6,67E-01	2,000	AFMID,IDO1,KMO,KYNU
CREB Signaling in Neurons	6.30957e-06	5,61E-02	5,396	ADCY7,ADGRE3,ADGRV1,C5AR1,CCR1,CCR2,CCR4,CCR5,CCR7,CCRL2,CMKLR1,CNR2,CXCR6,FFAR2,GPR160,GPR171,GPR35,GRM7,HRH2,LTB4R,NTRK1,P2RY11,P2RY13,P2RY6,PIK3CD,PIK3R1,PIK3R5,PLCB2,PLCG2,POLR2I,PRKCD,PTAFR,RPS6KA1,XCR1
Role of Hypercytokinemia/hyperchemokinemia in the Pathogenesis of Influenza	7.58578e-06	1,28E-01	3,317	CASP1,CCL2,CXCL8,IFNAR1,IFNAR2,IL18,IL1A,NLRP3,PYCARD,TLR4,TNF
Crosstalk between Dendritic Cells and Natural Killer Cells	1.28825e-05	1,21E-01	3,317	CCR7,CD28,CD40,CD86,CSF2,CSF2RB,IL18,TLR4,TNF,TREM2,TYROBP
IL-23 Signaling Pathway	1.34896e-05	1,74E-01	1,414	CSF2,IL23R,PIK3CD,PIK3R1,PIK3R5,RUNX1,SOCS3,TNF
IL-6 Signaling	1.47911e-05	1,02E-01	2,111	A2M,CD14,CXCL8,IKBKE,IL18,IL1A,IL1R2,LBP,PIK3CD,PIK3R1,PIK3R5,SOCS3,TNF
Hepatic Cholestasis	1.90546e-05	8,38E-02		ABCC3,ADCY7,CD14,CSF2,CXCL8,CYP27A1,IKBKE,IL18,IL1A,IL1R2,LBP,PRKCD,TLR4,TNF,TNFSF13B,TNFSF15
Mitotic Roles of Polo-Like Kinase	3.01995e-05	1,36E-01	2,121	CCNB1,CCNB2,CCNB3,CDC20,CDK1,ESPL1,KIF11,KIF23,PRC1
Phospholipases	3.38844e-05	1,34E-01	3,000	ABHD3,LIPG,NAPEPLD,PLA2G2D,PLA2G2F,PLA2G5,PLA2G7,PLCB2,PLCG2
Tryptophan Degradation III (Eukaryotic)	3.89045e-05	2,22E-01	1,342	AFMID,GCDH,IDO1,KMO,KYNU,TBXAS1
Colorectal Cancer Metastasis Signaling	3.98107e-05	7,01E-02	2,668	ADCY7,BIRC5,CDH1,JAK3,MMP12,MMP25,MMP27,MMP9,PIK3CD,PIK3R1,PIK3R5,RAC3,RND2,TCF7,TLR2,TLR4,TLR6,TLR8,TNF
Role of JAK1 and JAK3 in γc Cytokine Signaling	4.2658e-05	1,3E-01		BLNK,IL21R,IL7R,JAK3,PIK3CD,PIK3R1,PIK3R5,SOCS3,SYK
Hepatic Fibrosis Signaling Pathway	4.46684e-05	5,92E-02	3,128	CCL2,CD40,CXCL8,IKBKE,IL18,IL1A,IL1R2,ITGAM,ITGB2,NCF1,NCF2,PDGFD,PIK3CD,PIK3R1,PIK3R5,PLCG2,PRKCD,RAC3,RND2,SOD2,SPP1,TCF7,TIMP1,TLR4,TNF
Growth Hormone Signaling	5.37032e-05	1,27E-01	1,000	A2M,PIK3CD,PIK3R1,PIK3R5,PLCG2,PRKCD,PTPN6,RPS6KA1,SOCS3
Cell Cycle Control of Chromosomal Replication	5.88844e-05	1,43E-01	2,828	CDK1,CDK6,MCM3,MCM4,MCM6,ORC1,POLE,TOP2A
IL-8 Signaling	6.0256e-05	7,62E-02	2,673	CDH1,CXCL8,IKBKE,ITGAM,ITGB2,MMP9,NAPEPLD,NCF1,NCF2,PIK3CD,PIK3R1,PIK3R5,PLCB2,PRKCD,RAC3,RND2
HMGB1 Signaling	6.16595e-05	8,38E-02	2,530	CCL2,CSF2,CXCL8,IL18,IL1A,PIK3CD,PIK3R1,PIK3R5,RAC3,RND2,TLR4,TNF,TNFSF13B,TNFSF15
Macropinocytosis Signaling	9.33254e-05	1,18E-01	1,342	CD14,ITGB2,MRC1,PDGFD,PIK3CD,PIK3R1,PIK3R5,PLCG2,PRKCD
Oxytocin In Brain Signaling Pathway	0.000102329	7,61E-02	0,258	ABHD3,CASP1,NLRP12,NLRP3,PIK3CD,PIK3R1,PIK3R5,PLA2G2D,PLA2G2F,PLA2G5,PLA2G7,PRKCD,PYCARD,TLR4,TNF
Role of MAPK Signaling in Inhibiting the Pathogenesis of Influenza	0.000102329	1,17E-01	3,000	ABHD3,CCL2,CXCL8,PLA2G2D,PLA2G2F,PLA2G5,PLA2G7,TLR4,TNF
Erythropoietin Signaling Pathway	0.000114815	7,91E-02	-1,604	CSF2,CSF2RB,CXCL8,IL18,IL1A,PIK3CD,PIK3R1,PIK3R5,PRKCD,PTPN6,RAC3,TNF,TNFSF13B,TNFSF15
Toll-like Receptor Signaling	0.000114815	1,15E-01	2,236	CD14,IL18,IL1A,LBP,TLR2,TLR4,TLR6,TLR8,TNF
Natural Killer Cell Signaling	0.000114815	7,54E-02	2,324	CD244,CD48,IL18,JAK3,LCP2,MAP3K9,PIK3CD,PIK3R1,PIK3R5,PLCG2,PTPN6,RAC3,SYK,TYROBP,VAV1
Pulmonary Healing Signaling Pathway	0.000114815	7,54E-02	2,840	BLK,CCNB1,CDH1,CSF2,FGR,HCK,MMP12,MMP25,MMP27,MMP9,PRKCD,TCF7,TLR2,TLR4,TNF
STAT3 Pathway	0.00011749	8,89E-02	1,414	CSF2RB,IFNAR1,IL10RA,IL1A,IL1R2,IL21R,IL27RA,IL7R,MAP3K9,NTRK1,PTPN6,SOCS3
IL-13 Signaling Pathway	0.000125893	9,48E-02	1,508	ARG1,BLK,CCL26,FGR,HCK,PIK3CD,PIK3R1,PIK3R5,PRKCD,SOCS3,SPDEF
Role of PKR in Interferon Induction and Antiviral Response	0.000125893	8,82E-02	2,121	CASP1,IFNAR1,IFNAR2,IKBKE,IL18,MARCO,NLRP12,NLRP3,PDGFD,PYCARD,TLR4,TNF
MSP-RON Signaling In Macrophages Pathway	0.000158489	9,24E-02	0,905	ARG1,IKBKE,ITGAM,ITGB2,PIK3CD,PIK3R1,PIK3R5,SOCS3,ST14,TLR4,TNF
Sphingosine-1-phosphate Signaling	0.000169824	9,17E-02	0,333	ADCY7,CASP1,NAAA,PDGFD,PIK3CD,PIK3R1,PIK3R5,PLCB2,PLCG2,RAC3,RND2
Cardiac Hypertrophy Signaling (Enhanced)	0.00017378	5,16E-02	4,491	ADCY7,CSF2,CSF2RB,CXCL8,DIAPH3,IFNAR1,IKBKE,IL10RA,IL18,IL1A,IL1R2,IL21R,IL27RA,IL7R,ITGAM,ITGB2,MAP3K9,NAPEPLD,PIK3CD,PIK3R1,PIK3R5,PLCB2,PLCG2,PRKCD,SMPDL3B,TNF,TNFSF13B,TNFSF15
IL-9 Signaling	0.000177828	1,71E-01	0,816	JAK3,PIK3CD,PIK3R1,PIK3R5,SOCS3,TNF
Sperm Motility	0.00018197	6,67E-02	2,828	ABHD3,ABL2,BLK,BTK,FGR,HCK,JAK3,NTRK1,PLA2G2D,PLA2G2F,PLA2G5,PLA2G7,PLCB2,PLCG2,PRKCD,SYK,TNK1
VEGF Family Ligand-Receptor Interactions	0.000204174	1,07E-01	2,121	NRP2,PIK3CD,PIK3R1,PIK3R5,PLA2G2D,PLA2G2F,PLA2G5,PLCG2,PRKCD
IL-17 Signaling	0.000204174	7,49E-02	3,207	CCL17,CCL2,CCL22,CSF2,CXCL8,IL18,IL1A,MMP9,PIK3CD,PIK3R1,PIK3R5,TNF,TNFSF13B,TNFSF15
NAD biosynthesis II (from tryptophan)	0.00020893	3,08E-01	2,000	AFMID,IDO1,KMO,KYNU
Endothelin-1 Signaling	0.000269153	7,29E-02	2,673	ABHD3,ADCY7,CASP1,NAPEPLD,PIK3CD,PIK3R1,PIK3R5,PLA2G2D,PLA2G2F,PLA2G5,PLA2G7,PLCB2,PLCG2,PRKCD
GP6 Signaling Pathway	0.000281838	8,66E-02	1,667	BTK,COL4A6,FYB1,LCP2,PIK3CD,PIK3R1,PIK3R5,PLCG2,PRKCD,SYK,VAV1
GM-CSF Signaling	0.000295121	1,14E-01	2,121	BCL2A1,CSF2,CSF2RB,HCK,PIK3CD,PIK3R1,PIK3R5,RUNX1
Inhibition of Matrix Metalloproteases	0.000331131	1,54E-01	0,000	A2M,MMP12,MMP25,MMP27,MMP9,TIMP1
ID1 Signaling Pathway	0.00040738	0.07	1,604	BHLHA15,BIRC5,BLK,CDC20,FGR,HCK,KIF11,MMP9,PIK3CD,PIK3R1,PIK3R5,TGM2,TNF,TYMS
Glucocorticoid Receptor Signaling	0.000512861	4,82E-02		A2M,ARG2,CCL2,CD163,CSF2,CSF2RB,CXCL8,IFNAR1,IKBKE,IL10RA,IL1A,IL1R2,IL21R,IL27RA,IL7R,JAK3,KRT7,MMP9,PCK2,PIK3CD,PIK3R1,PIK3R5,PLA2G2D,PLA2G2F,PLA2G5,POLR2I,TLR2,TNF
Phagosome Maturation	0.000537032	7,55E-02		ATP6V1A,ATP6V1B2,CTSA,CTSB,CTSC,CTSH,CTSL,CTSS,NCF1,NCF2,RAB7B,RAC3
HIF1α Signaling	0.00060256	6,73E-02	2,496	HK3,MMP12,MMP25,MMP27,MMP9,NCF1,NCF2,PIK3CD,PIK3R1,PIK3R5,PLCG2,PRKCD,RAC3,SLC2A5
FAK Signaling	0.000977237	4,03E-02	5,246	ADGRE3,ADGRV1,C5AR1,CCR1,CCR2,CCR4,CCR5,CCR7,CCRL2,CDH1,CMKLR1,CNR2,CSF2RB,CXCR6,FFAR2,GPR160,GPR171,GPR35,GRM7,HRH2,IFNAR1,IL10RA,IL1R2,IL21R,IL27RA,IL7R,ITGAM,ITGB2,LTB4R,MMP9,P2RY11,P2RY13,P2RY6,PIK3CD,PIK3R1,PIK3R5,PLCG2,PTAFR,SOCS3,TCF7,TRDC,XCR1
Virus Entry via Endocytic Pathways	0.001	8,65E-02		AP1S2,CLTC,ITGB2,PIK3CD,PIK3R1,PIK3R5,PLCG2,PRKCD,RAC3
DNA damage-induced 14-3-3σ Signaling	0.001	2,11E-01		CCNB1,CCNB2,CCNB3,CDK1
LPS-stimulated MAPK Signaling	0.00107152	9,41E-02	1,890	CD14,IKBKE,LBP,PIK3CD,PIK3R1,PIK3R5,PRKCD,TLR4
FcγRIIB Signaling in B Lymphocytes	0.00107152	9,41E-02	2,121	BLNK,BTK,CD79B,PIK3CD,PIK3R1,PIK3R5,PLCG2,SYK
PI3K/AKT Signaling	0.00123027	6,53E-02	2,000	CSF2RB,IFNAR1,IKBKE,IL10RA,IL1R2,IL21R,IL27RA,IL7R,ITGAM,ITGB2,JAK3,PIK3CD,PIK3R1
Role of Osteoblasts, Osteoclasts and Chondrocytes in Rheumatoid Arthritis	0.00123027	6,25E-02		CBL,CSF2,IKBKE,IL18,IL1A,IL1R2,PIK3CD,PIK3R1,PIK3R5,RUNX2,SFRP2,SPP1,TCF7,TNF
Cell Cycle: G2/M DNA Damage Checkpoint Regulation	0.00128825	1,2E-01	-2,449	CCNB1,CCNB2,CCNB3,CDK1,RPS6KA1,TOP2A
Eicosanoid Signaling	0.00128825	1,03E-01	2,449	ABHD3,LTB4R,PLA2G2D,PLA2G2F,PLA2G5,PLA2G7,TBXAS1
Acute Myeloid Leukemia Signaling	0.00169824	8,79E-02	-0,447	CSF2RB,CSF3R,PIK3CD,PIK3R1,PIK3R5,RUNX1,SPI1,TCF7
MIF-mediated Glucocorticoid Regulation	0.00169824	1,39E-01	2,236	CD14,PLA2G2D,PLA2G2F,PLA2G5,TLR4
CLEAR Signaling Pathway	0.00177828	5,61E-02	-0,500	ATP6V1A,ATP6V1B2,BNIP3,CTSA,CTSB,GLA,GNS,HPS5,IFI30,NTRK1,PRKCD,TLR2,TLR4,TLR6,TLR8,TNF
Glioma Invasiveness Signaling	0.00194984	9,59E-02	0,816	MMP9,PIK3CD,PIK3R1,PIK3R5,RAC3,RND2,TIMP1
Role of Cytokines in Mediating Communication between Immune Cells	0.00194984	1,11E-01		CSF2,CXCL8,IL18,IL1A,IL27,TNF
Osteoarthritis Pathway	0.00204174	5,93E-02	3,000	CASP1,CXCL8,IL1R2,ITGAM,ITGB2,MMP12,MMP9,RUNX2,S100A8,SPP1,TCF7,TLR2,TLR4,TNF
Differential Regulation of Cytokine Production in Intestinal Epithelial Cells by IL-17A and IL-17F	0.00213796	1,74E-01	2,000	CCL2,CSF2,IL1A,TNF
Reelin Signaling in Neurons	0.00213796	7,19E-02	2,530	ARHGEF16,BLK,CNR2,FGR,HCK,LRP8,MAP3K9,PIK3CD,PIK3R1,PIK3R5
Role of Tissue Factor in Cancer	0.00213796	7,76E-02		BLK,CSF2,CXCL8,FGR,HCK,PIK3CD,PIK3R1,PIK3R5,RPS6KA1
HOTAIR Regulatory Pathway	0.00218776	6,75E-02	1,508	CDH1,MMP12,MMP25,MMP27,MMP9,PIK3CD,PIK3R1,PIK3R5,SPP1,TCF7,TLR4
Airway Pathology in Chronic Obstructive Pulmonary Disease	0.00239883	7,63E-02		CCL2,CSF2,CXCL8,IL18,IL1A,MMP9,TNF,TNFSF13B,TNFSF15
Leptin Signaling in Obesity	0.00251189	9,21E-02	0,000	ADCY7,PIK3CD,PIK3R1,PIK3R5,PLCB2,PLCG2,SOCS3
Hereditary Breast Cancer Signaling	0.00251189	7,04E-02		CCNB1,CDK1,CDK6,FANCD2,GADD45G,PIK3CD,PIK3R1,PIK3R5,POLR2I,RAD51
Role of IL-17A in Arthritis	0.0025704	1,05E-01		CCL2,CXCL8,PIK3CD,PIK3R1,PIK3R5,RPS6KA1
Angiopoietin Signaling	0.00269153	9,09E-02	0,000	ANGPT4,BIRC5,DOK2,IKBKE,PIK3CD,PIK3R1,PIK3R5
Melanocyte Development and Pigmentation Signaling	0.00269153	8,16E-02	1,134	ADCY7,DCT,PIK3CD,PIK3R1,PIK3R5,PLCG2,PTPN6,RPS6KA1
Regulation Of The Epithelial Mesenchymal Transition By Growth Factors Pathway	0.00269153	6,25E-02	1,732	CDH1,DOCK10,IKBKE,JAK3,MMP9,PDGFD,PIK3CD,PIK3R1,PIK3R5,TNF,TNFSF13B,TNFSF15
NGF Signaling	0.00269153	7,5E-02	2,333	IKBKE,MAP3K9,NTRK1,PIK3CD,PIK3R1,PIK3R5,PLCG2,PRKCD,RPS6KA1
Actin Cytoskeleton Signaling	0.00281838	5,71E-02	0,378	CD14,DIAPH3,IQGAP2,ITGAM,ITGB2,KNG1,LBP,NCKAP1L,PDGFD,PIK3CD,PIK3R1,PIK3R5,RAC3,VAV1
Renin-Angiotensin Signaling	0.00301995	7,38E-02	2,121	ADCY7,CCL2,PIK3CD,PIK3R1,PIK3R5,PLCG2,PRKCD,PTPN6,TNF
Gαq Signaling	0.00301995	6,47E-02	2,530	BTK,IKBKE,NAPEPLD,PIK3CD,PIK3R1,PIK3R5,PLCB2,PLCG2,PRKCD,RAC3,RND2
Thyroid Cancer Signaling	0.0030903	8,86E-02	1,134	CDH1,CXCL8,NTRK1,PIK3CD,PIK3R1,PIK3R5,TCF7
Glioblastoma Multiforme Signaling	0.00316228	6,43E-02	1,414	CDK6,E2F8,PDGFD,PIK3CD,PIK3R1,PIK3R5,PLCB2,PLCG2,PRKCD,RAC3,RND2
IL-15 Production	0.00316228	7,32E-02	3,000	ABL2,BLK,BTK,FGR,HCK,JAK3,NTRK1,SYK,TNK1
Arginine Degradation I (Arginase Pathway)	0.00346737	0.5		ARG1,ARG2
PTEN Signaling	0.00371535	6,67E-02	-0,816	CBL,IKBKE,ITGAM,ITGB2,MAGIX,NTRK1,PIK3CD,PIK3R1,PIK3R5,RAC3
Pancreatic Adenocarcinoma Signaling	0.00371535	7,14E-02	1,890	BIRC5,E2F8,JAK3,MMP9,NAPEPLD,PIK3CD,PIK3R1,PIK3R5,RAD51
Role of MAPK Signaling in the Pathogenesis of Influenza	0.00380189	8,54E-02		ABHD3,CCL2,PLA2G2D,PLA2G2F,PLA2G5,PLA2G7,TNF
LPS/IL-1 Mediated Inhibition of RXR Function	0.00389045	5,51E-02	1,633	ABCC3,CD14,CHST11,CYP2D6,FMO2,IL18,IL1A,IL1R2,IL4I1,LBP,PAPSS2,SULT1C4,TLR4,TNF
14-3-3-mediated Signaling	0.00389045	7,09E-02	2,121	CBL,PIK3CD,PIK3R1,PIK3R5,PLCB2,PLCG2,PRKCD,RPS6KA1,TNF
Coronavirus Pathogenesis Pathway	0.00416869	5,91E-02	0,905	ATP6V1A,CASP1,CCL2,CCR2,CTSL,CXCL8,E2F8,IFNAR1,IFNAR2,KNG1,NLRP3,PYCARD
MIF Regulation of Innate Immunity	0.00416869	1,14E-01	2,236	CD14,PLA2G2D,PLA2G2F,PLA2G5,TLR4
PD-1, PD-L1 cancer immunotherapy pathway	0.00436516	7,55E-02	-1,134	CD28,JAK3,LCP2,PDCD1LG2,PIK3CD,PIK3R1,PIK3R5,TNF
Prolactin Signaling	0.00501187	8,14E-02	1,134	PIK3CD,PIK3R1,PIK3R5,PLCG2,PRKCD,SOCS3,TCF7
PDGF Signaling	0.00501187	8,14E-02	1,134	ABL2,JAK3,PDGFD,PIK3CD,PIK3R1,PIK3R5,PLCG2
p70S6K Signaling	0.00501187	6,82E-02	2,333	BTK,CD79B,PIK3CD,PIK3R1,PIK3R5,PLCB2,PLCG2,PRKCD,SYK
cAMP-mediated signaling	0.00512861	5,53E-02	1,941	ADCY7,CCR4,CNR2,GRM7,HRH2,LTB4R,NAPEPLD,P2RY13,RGS10,RGS14,RPS6KA1,SMPDL3B,XCR1
Necroptosis Signaling Pathway	0.00512861	6,37E-02	2,530	CASP1,IFNAR1,NLRP3,PLA2G2D,PLA2G2F,PLA2G5,PYCARD,SLC25A13,TLR4,TNF
P2Y Purigenic Receptor Signaling Pathway	0.00524807	6,77E-02	2,333	ADCY7,P2RY11,P2RY6,PIK3CD,PIK3R1,PIK3R5,PLCB2,PLCG2,PRKCD
Pyridoxal 5'-phosphate Salvage Pathway	0.00537032	9,09E-02	2,449	CDK1,CDK6,MAP3K9,NEK2,PRKCD,TTK
iNOS Signaling	0.00549541	1,06E-01	2,000	CD14,IKBKE,JAK3,LBP,TLR4
CD40 Signaling	0.0057544	8,96E-02	1,633	CD40,IKBKE,JAK3,PIK3CD,PIK3R1,PIK3R5
Acute Phase Response Signaling	0.0057544	5,95E-02	2,714	A2M,C3,IKBKE,IL18,IL1A,LBP,PIK3CD,PIK3R1,SOCS3,SOD2,TNF
CCR3 Signaling in Eosinophils	0.00588844	6,67E-02	1,667	CCL26,PIK3CD,PIK3R1,PIK3R5,PLA2G2D,PLA2G2F,PLA2G5,PLCB2,PRKCD
ERBB4 Signaling	0.00616595	8,82E-02	1,633	NRG1,PIK3CD,PIK3R1,PIK3R5,PLCG2,PRKCD
Signaling by Rho Family GTPases	0.00630957	5,22E-02	2,530	ARHGEF16,CDH1,DIAPH3,ITGAM,ITGB2,MAP3K9,NCF1,NCF2,PIK3CD,PIK3R1,PIK3R5,RAC3,RND2,SEPTIN3
Adenosine Nucleotides Degradation II	0.00630957	1,88E-01		ACP3,ADA2,XDH
Senescence Pathway	0.00660693	5,03E-02	-0,775	CCNB1,CCNB2,CCNB3,CDK1,CDK6,CXCL8,E2F8,GADD45G,IKBKE,IL1A,PIK3CD,PIK3R1,PIK3R5,SOD2,TLR2
RAC Signaling	0.00676083	6,52E-02	1,342	IQGAP2,ITGAM,ITGB2,NCF1,NCF2,PIK3CD,PIK3R1,PIK3R5,RAC3
ERK/MAPK Signaling	0.00691831	5,56E-02	1,897	ITGAM,ITGB2,PIK3CD,PIK3R1,PIK3R5,PLA2G2D,PLA2G2F,PLA2G5,PLCG2,PRKCD,RAC3,RPS6KA1
Gαi Signaling	0.0074131	6,43E-02	0,333	ADCY7,CCR4,CNR2,GRM7,LTB4R,P2RY13,RGS10,RGS14,XCR1
Airway Inflammation in Asthma	0.00812831	1,21E-01		CCL2,CSF2,CXCL8,MMP9
PAK Signaling	0.00831764	6,78E-02	0,447	ARHGAP10,ITGAM,ITGB2,PDGFD,PIK3CD,PIK3R1,PIK3R5,TNF
Urea Cycle	0.00831764	3,33E-01		ARG1,ARG2
Arginine Degradation VI (Arginase 2 Pathway)	0.00831764	3,33E-01		ARG1,ARG2
Differential Regulation of Cytokine Production in Macrophages and T Helper Cells by IL-17A and IL-17F	0.00891251	1,67E-01		CCL2,CSF2,TNF
p38 MAPK Signaling	0.00912011	6,67E-02	2,646	IL18,IL1A,IL1R2,PLA2G2D,PLA2G2F,PLA2G5,RPS6KA1,TNF
Salvage Pathways of Pyrimidine Ribonucleotides	0.01	7,14E-02	2,646	CDK1,CDK6,MAP3K9,NEK2,PRKCD,TTK,UPP1
HER-2 Signaling in Breast Cancer	0.01	5,29E-02	2,887	BIRC5,BLK,FGR,HCK,IKBKE,IL1A,ITGB2,NRG1,PIK3CD,PIK3R1,PIK3R5,PRKCD
ATM Signaling	0.0104713	7,07E-02	-0,816	CCNB1,CCNB2,CCNB3,CDK1,FANCD2,GADD45G,RAD51
Purine Nucleotides Degradation II (Aerobic)	0.0104713	1,58E-01		ACP3,ADA2,XDH
Glioma Signaling	0.0109648	6,45E-02	0,816	CDK6,E2F8,PDGFD,PIK3CD,PIK3R1,PIK3R5,PLCG2,PRKCD
Systemic Lupus Erythematosus In B Cell Signaling Pathway	0.0109648	3,87E-02	3,780	BLNK,BTK,CBL,CD22,CD40,CD79B,CSF2,CXCL8,FGR,HCK,IFNAR1,IFNAR2,IL18,IL1A,PIK3AP1,PIK3CD,PIK3R1,PIK3R5,PLCG2,PRKCD,PTPN6,RAC3,SYK,TLR8,TNF,TNFSF13B,TNFSF15,VAV1
Trehalose Degradation II (Trehalase)	0.0114815	2,86E-01		HK3,TREH
Primary Immunodeficiency Signaling	0.0114815	8,93E-02		BLNK,BTK,CD40,IL7R,JAK3
Neuropathic Pain Signaling In Dorsal Horn Neurons	0.011749	6,93E-02	1,134	GRM7,PIK3CD,PIK3R1,PIK3R5,PLCB2,PLCG2,PRKCD
NF-κB Activation by Viruses	0.011749	7,69E-02	1,342	CCR5,IKBKE,PIK3CD,PIK3R1,PIK3R5,PRKCD
Xenobiotic Metabolism Signaling	0.0120226	4,83E-02		ABCC3,CHST11,CYP1B1,FMO2,GCLC,IL1A,IL4I1,MAP3K9,PIK3CD,PIK3R1,PIK3R5,PRKCD,SULT1C4,TNF
Complement System	0.0120226	1,08E-01		C3,C5AR1,ITGAM,ITGB2
IL-3 Signaling	0.0125893	7,59E-02	0,816	CSF2RB,PIK3CD,PIK3R1,PIK3R5,PRKCD,PTPN6
Docosahexaenoic Acid (DHA) Signaling	0.0131826	1,05E-01		BCL2A1,PIK3CD,PIK3R1,PIK3R5
Axonal Guidance Signaling	0.0134896	4,13E-02		ADAM28,ADAM8,ADAMTS14,ITGAM,ITGB2,MMP12,MMP25,MMP27,MMP9,NRP2,NTRK1,PDGFD,PIK3CD,PIK3R1,PIK3R5,PLCB2,PLCG2,PLXNC1,PRKCD,RAC3,SEMA4A
JAK/STAT Signaling	0.0147911	7,32E-02	0,000	JAK3,PIK3CD,PIK3R1,PIK3R5,PTPN6,SOCS3
fMLP Signaling in Neutrophils	0.0147911	6,11E-02	1,890	NCF1,NCF2,PIK3CD,PIK3R1,PIK3R5,PLCB2,PRKCD,RAC3
HGF Signaling	0.0154882	6,06E-02	1,633	ITGAM,ITGB2,MAP3K9,PIK3CD,PIK3R1,PIK3R5,PLCG2,PRKCD
IL-2 Signaling	0.0162181	8,2E-02	1,342	JAK3,PIK3CD,PIK3R1,PIK3R5,SYK
PEDF Signaling	0.0165959	7,14E-02	0,816	IKBKE,PIK3CD,PIK3R1,PIK3R5,SOD2,TCF7
Cyclins and Cell Cycle Regulation	0.0165959	7,14E-02	2,449	CCNB1,CCNB2,CCNB3,CDK1,CDK6,E2F8
Thrombopoietin Signaling	0.0186209	7,94E-02	1,342	PIK3CD,PIK3R1,PIK3R5,PLCG2,PRKCD
Pathogenesis of Multiple Sclerosis	0.0190546	2,22E-01		CCR1,CCR5
Phosphatidylethanolamine Biosynthesis II	0.0190546	2,22E-01		PCYT2,SELENOI
Citrulline Biosynthesis	0.0190546	2,22E-01		ARG1,ARG2
Salvage Pathways of Pyrimidine Deoxyribonucleotides	0.0190546	2,22E-01		TK1,UPP1
Clathrin-mediated Endocytosis Signaling	0.0199526	5,18E-02		AP1S2,CBL,CLTC,ITGB2,LYZ,PDGFD,PIK3CD,PIK3R1,PIK3R5,S100A8
Role of MAPK Signaling in Promoting the Pathogenesis of Influenza	0.0204174	6,19E-02	2,646	ABHD3,ATP6V1A,ATP6V1B2,PLA2G2D,PLA2G2F,PLA2G5,PLA2G7
ERB2-ERBB3 Signaling	0.020893	7,69E-02	1,342	JAK3,NRG1,PIK3CD,PIK3R1,PIK3R5
Role of PI3K/AKT Signaling in the Pathogenesis of Influenza	0.0218776	7,58E-02	1,342	CCR5,IFNAR1,PIK3CD,PIK3R1,PIK3R5
B Cell Development	0.0218776	9,09E-02		CD40,CD79B,CD86,IL7R
IL-17A Signaling in Airway Cells	0.0234423	7,46E-02	1,342	IKBKE,JAK3,PIK3CD,PIK3R1,PIK3R5
RANK Signaling in Osteoclasts	0.0234423	6,59E-02	1,633	CBL,IKBKE,MAP3K9,PIK3CD,PIK3R1,PIK3R5
Superpathway of Melatonin Degradation	0.0234423	7,46E-02	2,236	CYP1B1,CYP2D6,IL4I1,LARGE2,SULT1C4
Adrenomedullin signaling pathway	0.0239883	5,03E-02	1,897	ADCY7,C3,IL18,IL1A,PIK3CD,PIK3R1,PIK3R5,PLCB2,PLCG2,TNF
Germ Cell-Sertoli Cell Junction Signaling	0.0245471	5,26E-02		A2M,CDH1,MAP3K9,PIK3CD,PIK3R1,PIK3R5,RAC3,RND2,TNF
Sorbitol Degradation I	0.0245471	1		SORD
Role of JAK1, JAK2 and TYK2 in Interferon Signaling	0.0245471	1,15E-01		IFNAR1,IFNAR2,PTPN6
Cholecystokinin/Gastrin-mediated Signaling	0.0263027	5,88E-02	2,449	IL18,IL1A,PLCB2,PRKCD,RAC3,RND2,TNF
Molecular Mechanisms of Cancer	0.0263027	4,03E-02		ADCY7,ARHGEF16,CBL,CDH1,CDK1,CDK6,E2F8,FANCD2,ITGAM,ITGB2,JAK3,PIK3CD,PIK3R1,PIK3R5,PLCB2,PRKCD,RAC3,RND2
ERBB Signaling	0.0269153	6,38E-02	1,633	NRG1,PIK3CD,PIK3R1,PIK3R5,PLCG2,PRKCD
Role of IL-17F in Allergic Inflammatory Airway Diseases	0.0269153	8,51E-02	2,000	CCL2,CSF2,CXCL8,RPS6KA1
Ephrin A Signaling	0.0269153	8,51E-02		PIK3CD,PIK3R1,PIK3R5,VAV1
Endocannabinoid Cancer Inhibition Pathway	0.0275423	5,44E-02	0,378	ADCY7,CASP1,CDH1,CNR2,PIK3CD,PIK3R1,PIK3R5,TCF7
UVA-Induced MAPK Signaling	0.0323594	6,12E-02	1,633	PIK3CD,PIK3R1,PIK3R5,PLCB2,PLCG2,RPS6KA1
Role of p14/p19ARF in Tumor Suppression	0.0323594	1,03E-01		PIK3CD,PIK3R1,PIK3R5
Melanoma Signaling	0.0331131	0.08		CDH1,PIK3CD,PIK3R1,PIK3R5
Apelin Cardiomyocyte Signaling Pathway	0.0338844	6,06E-02	1,633	PIK3CD,PIK3R1,PIK3R5,PLCB2,PLCG2,PRKCD
FXR/RXR Activation	0.0346737	5,56E-02		C3,CYP27A1,IL18,IL1A,KNG1,PCK2,TNF
UVB-Induced MAPK Signaling	0.0371535	7,69E-02	1,000	PIK3CD,PIK3R1,PIK3R5,PRKCD
Autophagy	0.0380189	4,65E-02	0,000	BNIP3,NOD2,PIK3CD,PIK3R1,PIK3R5,RAB7B,SESN1,SLC7A5,TLR4,TNF
GDNF Family Ligand-Receptor Interactions	0.0380189	6,58E-02	1,342	DOK2,PIK3CD,PIK3R1,PIK3R5,PLCG2
Guanosine Nucleotides Degradation III	0.0389045	1,54E-01		ACP3,XDH
Apoptosis Signaling	0.0416869	5,77E-02	-0,816	BCL2A1,CDK1,IKBKE,PLCG2,RPS6KA1,TNF
VDR/RXR Activation	0.0416869	6,41E-02	0,000	CD14,CSF2,PRKCD,RUNX2,SPP1
Neurotrophin/TRK Signaling	0.0416869	6,41E-02	1,000	NTRK1,PIK3CD,PIK3R1,PIK3R5,RPS6KA1
IL-7 Signaling Pathway	0.0416869	6,41E-02	1,342	IL7R,JAK3,PIK3CD,PIK3R1,PIK3R5
Gα12/13 Signaling	0.0436516	5,26E-02	1,134	BTK,CDH1,IKBKE,PIK3CD,PIK3R1,PIK3R5,VAV1
Lymphotoxin β Receptor Signaling	0.0446684	7,27E-02	1,000	IKBKE,PIK3CD,PIK3R1,PIK3R5
Wound Healing Signaling Pathway	0.0446684	4,37E-02	2,111	COL4A6,CSF2,CXCL8,IL18,IL1A,IL1R2,MMP9,PDGFD,TNF,TNFSF13B,TNFSF15
Role of IL-17A in Psoriasis	0.0446684	1,43E-01		CXCL8,S100A8
Urate Biosynthesis/Inosine 5'-phosphate Degradation	0.0446684	1,43E-01		ACP3,XDH
PPAR Signaling	0.0467735	5,61E-02	-1,633	IKBKE,IL18,IL1A,IL1R2,PDGFD,TNF
Chronic Myeloid Leukemia Signaling	0.0467735	5,61E-02		CDK6,E2F8,IKBKE,PIK3CD,PIK3R1,PIK3R5
Asparagine Degradation I	0.047863	0.5		ASPG
Sulfate Activation for Sulfonation	0.047863	0.5		PAPSS2
Thrombin Signaling	0.0489779	4,44E-02	1,667	ADCY7,ARHGEF16,PIK3CD,PIK3R1,PIK3R5,PLCB2,PLCG2,PRKCD,RAC3,RND2
Synaptic Long Term Depression	0.0489779	4,62E-02	2,333	ABHD3,GRM7,PLA2G2D,PLA2G2F,PLA2G5,PLA2G7,PLCB2,PLCG2,PRKCD
CNTF Signaling	0.0501187	7,02E-02	1,000	PIK3CD,PIK3R1,PIK3R5,RPS6KA1
FLT3 Signaling in Hematopoietic Progenitor Cells	0.0501187	6,1E-02	1,342	CBL,PIK3CD,PIK3R1,PIK3R5,RPS6KA1
Superpathway of Citrulline Metabolism	0.0501187	1,33E-01		ARG1,ARG2
Coagulation System	0.0524807	8,57E-02		A2M,F13A1,KNG1
CXCR4 Signaling	0.0549541	4,73E-02	1,134	ADCY7,PIK3CD,PIK3R1,PIK3R5,PLCB2,PRKCD,RAC3,RND2
Dendritic Cell Maturation	0.0549541	3,55E-02	4,025	CCR7,CD40,CD86,CSF2,IFNAR1,IKBKE,IL18,IL1A,IRF8,LY75,PIK3CD,PIK3R1,PIK3R5,PLCB2,PLCG2,TLR2,TLR4,TNF,TRDC,TREM2,TYROBP
Pulmonary Fibrosis Idiopathic Signaling Pathway	0.0562341	3,99E-02	0,832	BIRC5,CDH1,COL4A6,MMP12,MMP25,MMP27,MMP9,PDGFD,PIK3CD,PIK3R1,PIK3R5,RPS6KA1,TCF7
ILK Signaling	0.0562341	4,5E-02	1,890	CDH1,ITGB2,MMP9,PIK3CD,PIK3R1,PIK3R5,RAC3,RND2,TNF
GADD45 Signaling	0.057544	6,67E-02	-2,000	CCNB1,CDK1,GADD45G,TNF
Endometrial Cancer Signaling	0.057544	6,67E-02	0,000	CDH1,PIK3CD,PIK3R1,PIK3R5
Apelin Endothelial Signaling Pathway	0.057544	4,96E-02	1,134	ADCY7,CCL2,PIK3CD,PIK3R1,PIK3R5,PLCB2,PRKCD
Melatonin Degradation I	0.0645654	6,45E-02	2,000	CYP1B1,CYP2D6,LARGE2,SULT1C4
Bladder Cancer Signaling	0.0645654	5,17E-02		CDH1,CXCL8,MMP12,MMP25,MMP27,MMP9
Neuregulin Signaling	0.0660693	5,13E-02	1,000	ITGAM,ITGB2,NRG1,PIK3R1,PLCG2,PRKCD
GPCR-Mediated Nutrient Sensing in Enteroendocrine Cells	0.0691831	5,08E-02	2,449	ADCY7,FFAR2,GPBAR1,PLCB2,PLCG2,PRKCD
Isoleucine Degradation I	0.0691831	1,11E-01		BCAT1,SDS
Insulin Secretion Signaling Pathway	0.0707946	4,03E-02	2,714	ADCY7,FGR,HCK,JAK3,PIK3CD,PIK3R1,PIK3R5,PLCB2,PLCG2,PRKCD,SLC2A5
Apelin Adipocyte Signaling Pathway	0.0707946	5,49E-02		ADCY7,GPX1,NCF1,NCF2,RAC3
5-aminoimidazole Ribonucleotide Biosynthesis I	0.0707946	3,33E-01		GART
Glutathione Biosynthesis	0.0707946	3,33E-01		GCLC
D-glucuronate Degradation I	0.0707946	3,33E-01		DCXR
Anandamide Degradation	0.0707946	3,33E-01		NAAA
Tyrosine Biosynthesis IV	0.0707946	3,33E-01		PAH
L-serine Degradation	0.0707946	3,33E-01		SDS
Nitric Oxide Signaling in the Cardiovascular System	0.0724436	0.05	0,447	ARG2,KNG1,PIK3CD,PIK3R1,PIK3R5,PRKCD
PXR/RXR Activation	0.074131	6,15E-02	0,000	ABCC3,PAPSS2,PCK2,TNF
Activation of IRF by Cytosolic Pattern Recognition Receptors	0.074131	6,15E-02	2,000	CD40,IFNAR1,IKBKE,TNF
Semaphorin Neuronal Repulsive Signaling Pathway	0.0758578	4,64E-02	0,000	ITGAM,ITGB2,NRP2,PIK3CD,PIK3R1,PIK3R5,PLCG2
NAD Signaling Pathway	0.0758578	4,64E-02	1,633	CD38,PIK3CD,PIK3R1,PIK3R5,POLR2I,SLC7A5,SOD2
Estrogen Receptor Signaling	0.0758578	3,67E-02	2,324	ADCY7,ARG2,JAK3,MMP12,MMP25,MMP27,MMP9,PIK3CD,PIK3R1,PIK3R5,PLCB2,PLCG2,PRKCD,RUNX2,SOD2
IL-4 Signaling	0.0758578	5,38E-02		JAK3,PIK3CD,PIK3R1,PIK3R5,PTPN6
Nicotine Degradation II	0.0776247	6,06E-02	1,000	CYP1B1,CYP2D6,FMO2,LARGE2
Opioid Signaling Pathway	0.0812831	3,93E-02	0,632	ADCY7,BLK,CLTC,FGR,HCK,PRKCD,RAC3,RGS10,RGS14,RPS6KA1,TCF7
Type II Diabetes Mellitus Signaling	0.0812831	4,58E-02	1,633	IKBKE,PIK3CD,PIK3R1,PIK3R5,PRKCD,SOCS3,TNF
Glutaryl-CoA Degradation	0.0831764	0.1		GCDH,TBXAS1
Relaxin Signaling	0.0851138	4,52E-02	1,342	ADCY7,MMP9,NAPEPLD,PIK3CD,PIK3R1,PIK3R5,SMPDL3B
Small Cell Lung Cancer Signaling	0.0851138	5,21E-02	1,342	CDK6,IKBKE,PIK3CD,PIK3R1,PIK3R5
SPINK1 General Cancer Pathway	0.0870964	5,8E-02	1,000	JAK3,PIK3CD,PIK3R1,PIK3R5
Huntington's Disease Signaling	0.0870964	3,89E-02	1,414	CASP1,CLTC,IFT57,NTRK1,PIK3CD,PIK3R1,PIK3R5,PLCB2,POLR2I,PRKCD,TGM2
Synaptogenesis Signaling Pathway	0.0870964	3,79E-02	1,732	ADCY7,CDH1,FGR,GRM7,HCK,LRP8,PIK3CD,PIK3R1,PIK3R5,PLCG2,PRKCD,STXBP1
B Cell Activating Factor Signaling	0.0870964	6,98E-02		IKBKE,TNFRSF17,TNFSF13B
Endocannabinoid Developing Neuron Pathway	0.0891251	4,72E-02	0,000	ADCY7,CNR2,PIK3CD,PIK3R1,PIK3R5,RAC3
p53 Signaling	0.0912011	5,1E-02	-1,000	BIRC5,GADD45G,PIK3CD,PIK3R1,PIK3R5
Valine Degradation I	0.0912011	9,52E-02		BCAT1,SDS
VEGF Signaling	0.0933254	5,05E-02	0,447	PIK3CD,PIK3R1,PIK3R5,PLCG2,PTPN6
eNOS Signaling	0.0933254	4,4E-02	1,134	ADCY7,KNG1,PIK3CD,PIK3R1,PIK3R5,PLCG2,PRKCD
Serotonin Degradation	0.0933254	5,63E-02	2,000	DHRS9,IL4I1,LARGE2,SULT1C4
2-ketoglutarate Dehydrogenase Complex	0.0933254	2,5E-01		DHTKD1
Eumelanin Biosynthesis	0.0933254	2,5E-01		DCT
Glutathione Redox Reactions II	0.0933254	2,5E-01		GSR
Melatonin Degradation II	0.0933254	2,5E-01		IL4I1
Phenylalanine Degradation I (Aerobic)	0.0933254	2,5E-01		PAH
Serotonin Receptor Signaling	0.0954993	6,67E-02		ADCY7,IL4I1,SLC18A1
