# Supplementary material for: Maternal dietary antioxidant supplementation regulates weaned piglets’ adipose tissue transcriptome and morphology
Source: PLoS One. 2024 Sep 12;19(9):e0310399. doi: 10.1371/journal.pone.0310399 (PMC11392410; doi:10.1371/journal.pone.0310399)
Supplement: S7 Table — (XLSX) [file pone.0310399.s008.xlsx]

## Sheet: CvsVE
Upstream Regulator	Expr Log Ratio	Molecule Type	Predicted Activation State	Activation z-score	p-value of overlap	Target Molecules in Dataset	Mechanistic Network
lipopolysaccharide		chemical drug	Activated in C	10,128	3,89E-77	ACOD1,ACSS2,ADM,ADORA3,ALDOC,AMPD3,ANKRD22,AOAH,APOBEC3B,ARG1,ATF3,B2M,BATF3,BCL2A1,BDKRB1,C3,C5AR1,CALHM6,CASP1,CCL1,CCL17,CCL19,CCL22,CCL5,CCL8,CCR1,CCR2,CCR4,CCR5,CCR7,CCR8,CCRL2,CD14,CD163,CD180,CD19,CD22,CD274,CD28,CD37,CD38,CD3E,CD4,CD40,CD40LG,CD48,CD69,CD80,CD8B,CFP,CHD7,CIITA,CLEC7A,CNR2,COL1A2,COL3A1,COL4A6,COL5A3,CORO1A,CREB3L3,CRTAM,CSF2,CSF2RB,CSF3R,CTSC,CTSS,CUX2,CXCL10,CXCL11,CXCL8…	368 (14)
TNF	2,108	cytokine	Activated in C	8,659	1,25E-54	A2M,ABCD2,ACACA,ACOD1,ADAM8,ADM,ALAD,AMPD3,APOBEC3B,ARG1,ARSI,ATF3,B2M,BCL2A1,BDKRB1,C15orf48,C3,C5AR1,CALHM6,CASP1,CCDC80,CCL1,CCL17,CCL19,CCL22,CCL5,CCR1,CCR2,CCR4,CCR5,CCR7,CCR8,CCRL2,CD14,CD163,CD274,CD28,CD38,CD3E,CD4,CD40,CD40LG,CD5,CD69,CD80,CIDEC,CIITA,CNR2,COL15A1,COL1A2,COL3A1,CREB3L3,CSF2,CSF2RB,CST7,CTSC,CTSS,CXCL10,CXCL11,CXCL8,CXCL9,CXCR3,CYLD,CYP1B1,DBI,DOCK8,DUSP16,DUSP2,DUSP5,EGL…	309 (12)
IFNG	3,593	cytokine	Activated in C	8,600	1,56E-51	A2M,ACOD1,ADA2,ADM,ARAP2,ARG1,ATF3,B2M,BACH1,BCL2A1,C15orf48,C3,C5AR1,CALHM6,CASP1,CCL1,CCL17,CCL19,CCL22,CCL5,CCL8,CCR1,CCR2,CCR4,CCR5,CCR7,CCRL2,CD14,CD163,CD2,CD274,CD38,CD4,CD40,CD40LG,CD80,CFP,CIITA,CLEC7A,COL1A2,CORO1A,CSF2,CSF2RB,CTSC,CTSS,CXCL10,CXCL11,CXCL8,CXCL9,CXCR3,CYLD,DBP,DUSP5,EGLN3,EGR2,ENTPD1,ETS2,FBP1,FCGR1A,HBEGF,HCK,HLA-DRA,ICAM1,ID2,IDO1,IFNG,IGF1R,IKBKE,IL10RA,IL12RB1,IL18R…	304 (16)
IL1B		cytokine	Activated in C	7,723	1,03E-42	A2M,ACOD1,ADAM8,ADM,AMPD3,ARG1,ATF3,B2M,BCL2A1,BDKRB1,C3,CCL1,CCL17,CCL22,CCL5,CCL8,CCR1,CCR2,CCR5,CCR7,CCR8,CCRL2,CD14,CD244,CD274,CD4,CD40,CD40LG,CD69,CD80,CIITA,CNR2,CSF2,CSF2RB,CTSS,CXCL10,CXCL11,CXCL8,CXCL9,CYP1B1,DBI,DBP,DUSP5,EGLN3,ESR1,ETS2,FGF18,FUT7,G0S2,GM2A,HBEGF,HLA-DRA,ICAM1,ID2,IDO1,IFNG,IKBKE,IKZF3,IL10RA,IL18RAP,IL1A,IL23R,IL27,IL4I1,IL7R,IRAK2,IRAK3,IRF1,IRF4,IRF8,ITGAM,JUNB,LCP…	286 (11)
tetradecanoylphorbol acetate		chemical drug	Activated in C	7,370	3,56E-37	ADAM8,ADM,APOBEC3B,ARG1,ATF3,ATP2A3,BCL2A1,C3,C5AR1,CASP1,CCL1,CCL5,CCR2,CCR4,CCR7,CD14,CD163,CD226,CD28,CD4,CD40LG,CD69,CIDEC,CIITA,CRHBP,CRTAM,CSF2,CSF3R,CXCL10,CXCL8,DBP,DENND3,DUSP2,DUSP5,EGR2,ESR1,ETS2,FCGR1A,FFAR2,GAP43,GPR35,HBEGF,HLA-DRA,HPSE,HRH2,ICAM1,ICOS,ID2,IFNG,IKBKE,IKZF1,IKZF3,IL12RB1,IL1A,IL22RA2,IL23R,IL4I1,IL7R,IRAK3,IRF1,IRF4,IRF8,ITGAL,ITGAM,ITGB2,JAK3,JUNB,KCNK2,LIPG,LPL,LTA…	365 (17)
NFkB (complex)		complex	Activated in C	7,014	2,98E-31	A2M,ADM,ATF3,BCL2A1,C3,CASP1,CCL1,CCL17,CCL22,CCL5,CCL8,CCR2,CCR7,CD274,CD40,CD40LG,CD69,CD80,CIITA,COL1A2,CSF2,CST7,CXCL10,CXCL11,CXCL8,CXCL9,CYLD,DBP,DUSP2,DUSP5,EOMES,FCGR1A,G0S2,GAP43,GZMK,ICAM1,ICOS,IDO1,IFNG,IKBKE,IL10RA,IL1A,IL27,IL7R,IRF1,IRF4,ITGAL,ITGAM,JUNB,LTA,MAP3K8,NFKB2,NFKBIE,NLRP12,OLR1,PRDM1,PSMB9,PTAFR,PTGES,PTGS2,PTX3,RELB,RFTN1,SERPINB2,SFRP2,SLC1A2,SLC2A5,SLC2A6,SOCS3,STAT4,…	267 (13)
CSF2	6,128	cytokine	Activated in C	6,995	5,71E-36	ADAM8,ARG1,BATF3,BCL2A1,C3,C5AR1,CA4,CARD11,CASP1,CCL17,CCR1,CCR2,CCR5,CCR7,CCRL2,CD14,CD163,CD180,CD28,CD38,CD40,CD40LG,CD5,CD69,CD80,CIITA,CLEC7A,CSF2,CSF2RB,CTSC,CXCL10,CXCL8,CXCR3,DOK2,DUSP2,EGR2,FCGR1A,FFAR2,FOLR2,HBEGF,ICAM1,ICOS,ID2,IDO1,IFNG,IL1A,IRAK3,IRF4,ITGAM,JUNB,LCP1,LEP,LTA,MARCO,MRC1,NFE2,NFKB2,NLRP3,NR4A3,OLR1,PDE4B,PHGDH,PIM1,PTGS2,RELB,RHOH,RIPOR2,SERPINB9,SLAMF7,SOCS3,SREBF1,T…	328 (13)
poly rI:rC-RNA		biologic drug	Activated in C	6,645	1,19E-29	ACOD1,ARG1,ARID5A,ATF3,B2M,C3,CCL17,CCL22,CCL5,CCL8,CCR7,CD14,CD274,CD40,CD40LG,CD69,CD80,CHD7,CIITA,CLEC7A,CSF2,CXCL10,CXCL11,CXCL8,CXCL9,DISC1,DUSP5,FCGR1A,HAVCR2,HBEGF,ICAM1,IDO1,IFNG,IKBKE,IL10RA,IL1A,IL27,IL4I1,IRAK2,IRF1,IRF8,ITGAM,JUNB,KMO,KMT2B,LIPG,LPL,LTA,LYZ,MARCO,MERTK,MRAS,NAAA,NFKB2,NFKBIE,NKG7,NLRP3,NR4A3,OLR1,P2RY6,PCK2,PDCD1LG2,PIM1,POU2AF1,PSMB8,PSMB9,PTGS2,RELB,RGS1,SERPINB2,SF…	269 (12)
E. coli B5 lipopolysaccharide		chemical - endogenous non-mammalian	Activated in C	6,368	5,49E-23	B2M,CCL1,CCL17,CCL19,CCL22,CCL5,CCR1,CCR4,CCR5,CCR7,CCR8,CD274,CD40,CD69,CSF2,CSF3R,CXCL10,CXCL8,CXCR3,CXCR6,DBI,ETS2,ICAM1,IDO1,IFNG,IL18RAP,IL1A,IL21R,IL27,IL7R,IRAK3,IRF1,ITGAL,JUNB,MAP3K8,NCF1,PDE4B,PRDM1,PTGS2,SOCS3,TGFB1,TGM2,TLR2,TNF,TREM1,XCR1	288 (14)
IL5		cytokine	Activated in C	6,337	1,00E-23	A2M,ALDOC,CA4,CCL22,CCR1,CCR2,CCR5,CCR7,CCRL2,CD40,CD40LG,CD5,CD69,CD79A,CD80,CIITA,CLEC2B,CSF2,CSF2RB,CSF3R,CTSC,CXCL8,CXCR3,DUSP5,EGLN3,EGR2,HBEGF,ICAM1,IFNG,ITGAM,ITGB7,JCHAIN,LCP2,LTA,NFE2,PDE4B,PIM1,PRDM1,PTPRC,RHOH,RIPOR2,SEMA4A,SLAIN1,TGFB1,TNF,TNFRSF4,TNFRSF9,UPP1,ZBTB32	326 (16)
IL2		cytokine	Activated in C	6,295	1,48E-39	ADAM8,BCL2A1,C3,CASP1,CCL1,CCL17,CCL22,CCL5,CCR1,CCR2,CCR4,CCR5,CCR7,CCR8,CD2,CD244,CD274,CD28,CD38,CD3D,CD3G,CD40,CD40LG,CD5,CD69,CD80,CD8B,CFP,CSF2,CSF2RB,CST7,CTSC,CXCL10,CXCL8,CXCR3,CXCR6,DUSP2,DUSP5,ENTPD1,EOMES,FCMR,GZMA,GZMK,HAVCR2,HBEGF,HCK,HLA-DRA,ICAM1,ICOS,IDO1,IFNG,IKZF3,IL10RA,IL12RB1,IL18RAP,IL1A,IL23R,IL7R,IRF1,IRF4,ITGB7,JAK3,JAML,JUNB,KLRC4-KLRK1/KLRK1,LCK,LCP2,LTA,ME1,MMP25,MYO1…	332 (14)
MYD88		other	Activated in C	6,268	5,59E-24	ACOD1,APOBEC3B,ARG1,C3,CCL17,CCL5,CCRL2,CD14,CD274,CD38,CD40,CD80,CREB3L3,CSF2,CXCL10,CXCL8,ETS2,HCK,ICAM1,IFNG,IKBKE,IL1A,IL27,IRAK2,IRAK3,IRF1,IRF8,ITGAM,ITGB7,MARCO,MRC1,NFKB2,NLRP3,OLR1,PDE4B,PRF1,PTGES,PTGS2,RELB,S100A8,SAMHD1,SOCS3,TFEC,TGFB1,TIMP1,TLR2,TNF,TNFSF13B,XDH,ZAP70	304 (15)
Interferon alpha		group	Activated in C	6,092	3,52E-31	ADA2,APOBEC3B,ATF3,B2M,BCL2A1,C3,CASP1,CCL19,CCL22,CCL5,CCR1,CCR5,CCR7,CD274,CD38,CD40,CD69,CD80,CIITA,COL15A1,COL1A2,CSF2,CSF2RB,CTSS,CXCL10,CXCL11,CXCL8,CXCL9,CXCR3,CYP1B1,DOCK10,DOCK2,ENTPD1,FCGR1A,GIMAP4,ICAM1,IDO1,IFNAR1,IFNG,IKBKE,IL10RA,IL12RB1,IL18RAP,IL21R,IL27,IL7R,IRF1,IRF4,IRF8,ITGAM,LCK,MARCHF1,MARCKSL1,MERTK,NCR1,NKG7,PIM1,PON3,PRF1,PSMB10,PSMB8,PSMB9,PTGES,PTGS2,RGS1,SERPINB9,SLAMF…	297 (15)
AHR		ligand-dependent nuclear receptor	Activated in C	6,031	6,59E-26	A2M,ACACA,ADM,CARD11,CCL1,CCL19,CCL22,CCL5,CCR5,CCR7,CD14,CD274,CD28,CD38,CD3D,CD3E,CD3G,CD4,CD40LG,CD84,CD8B,CHD7,COL1A2,COL3A1,CSF2RB,CXCL10,CXCL11,CYP1B1,EGLN3,EGR2,ENTPD1,ESR1,HAVCR2,ICOS,IDO1,IFNG,IKZF3,IL18RAP,IL21R,IL7R,IRF1,IRF4,ITGAM,JUNB,LCK,MGP,MMP25,NLRP3,PDE4B,PTGS2,PTX3,RASGRP1,RBP1,SCD,SDSL,SERPINB2,SLAMF1,SLAMF6,SLAMF8,SOCS3,SPTLC2,SREBF1,STEAP4,TGFB1,TNF,TNFAIP8L1,ZAP70	269 (14)
STAT1		transcription regulator	Activated in C	6,008	3,30E-26	A2M,ACOD1,ALPK1,APOBEC3B,ARG1,B2M,BCL2A1,C3,CALHM6,CASP1,CCL19,CCL5,CCR1,CCR2,CCR7,CCRL2,CD14,CD274,CD40,CIITA,COL3A1,CSF2,CSF3R,CTSS,CXCL10,CXCL11,CXCL8,CXCL9,CXCR3,EGLN3,FCGR1A,HAVCR2,HBEGF,ICAM1,IDO1,IFNG,IGF1R,IL1A,IRF1,IRF8,LPL,NEURL3,NFE2,PDCD1LG2,PHACTR1,PIM1,PRF1,PSMB10,PSMB8,PSMB9,PTGS2,SAMHD1,SELL,SLAMF8,SOCS3,SREBF1,TAP1,TGFB1,TLR8,TNF,TNFSF13B,UBD	270 (13)
CD3		complex	Activated in C	5,774	3,88E-31	BCL2A1,CBL,CCL1,CCL17,CCL22,CCL5,CCR1,CCR2,CCR4,CCR5,CD2,CD226,CD274,CD28,CD3E,CD4,CD40LG,CD5,CD69,CD80,CD8B,CORO1A,CSF2,CXCL10,CXCL8,CXCR3,CXCR6,DOCK2,DUSP2,EGR2,EOMES,ETS2,FUT7,FYB1,GZMA,GZMK,ICAM1,ICAM2,ICOS,IFNG,IL12RB1,IL1A,IL21R,IL23R,IL4I1,IL7R,IRF1,IRF4,IRF8,ITGB7,JAK3,JUNB,LCK,LCP1,LEF1,LTA,MAP3K8,OGN,PCYT2,PDE4B,PLEK,PRF1,PTGS2,PTPN22,PTPN7,PTPRC,RAC2,RELB,RHOH,SERPINB10,SH2D2A,SOCS3,SP…	322 (18)
BHLHE40		transcription regulator	Activated in C	5,478	2,88E-30	ATF3,B2M,C15orf48,CASP1,CCR1,CCR7,CCRL2,CD14,CD274,CD38,CD69,CD80,CSF2,CSF2RB,CTSS,DAPL1,EGLN3,EOMES,FFAR2,GBE1,GCNT2,GPR18,GZMK,HAVCR2,HBEGF,IFNAR1,IFNG,IL12RB1,IRAK2,IRF8,JCHAIN,KCNA3,LCP2,LEF1,MARCO,MERTK,NLRP3,OLR1,PDE4B,PTGS2,PTPRC,RASGRP1,RGS1,SAMHD1,SELL,SLAMF1,SLAMF6,SLAMF7,SLC15A2,SLC1A2,SLC6A6,SOCS3,SREBF1,TGM2,TNF,TNFRSF9,TNFSF14,TNFSF15,UPP1	304 (18)
CD40LG	4,115	cytokine	Activated in C	5,460	4,73E-43	ATF3,B2M,BATF3,BCL2A1,CASP1,CCL17,CCL19,CCL22,CCL5,CCR1,CCR2,CCR5,CCR7,CD38,CD40,CD40LG,CD69,CD80,CFP,CIITA,CTSC,CXCL10,CXCL8,CXCR3,CYP1B1,DAPP1,DUSP2,DUSP5,FFAR4,G0S2,ICAM1,ID2,IDO1,IFNG,IL10RA,IL12RB1,IL1A,IL21R,IL27,IL7R,IRF1,IRF4,ITGAM,ITGB2,ITGB7,JUNB,LTA,MARCKSL1,NFKB2,NFKBIE,NR4A3,PIM1,PLEK,PRDM1,PRKDC,PSMB10,PSMB8,PSMB9,PTGS2,PTPN1,PTPN7,RASSF2,RELB,RGS1,RUNX3,SELL,SLAMF1,SLC23A1,SP1,STAT…	309 (15)
Ige		complex	Activated in C	5,455	9,86E-27	ADAM8,ARG1,BCL2A1,BNIP5,C3,CARD11,CCL1,CCL17,CCL22,CCL5,CCR5,CD40,CD80,CLEC7A,CSF2,CXCL8,DUSP2,EGR2,FCGR1A,FFAR2,FGD2,HAVCR2,HBEGF,ICAM1,IFNG,IKBKE,IL1A,IL7R,IRF4,JUNB,LCP2,LTA,MAP3K8,MARCKSL1,NFKB2,NFKBIE,NGFR,PENK,PIK3CD,PTGS2,PTPN22,PTX3,RASGRP1,RELB,RNF180,RPS6KA1,SCD,SEMA7A,SERPINB2,SOCS3,TGFB1,TLR2,TMEM71,TNF,TNFRSF9,TNFSF14	337 (15)
E. coli B4 lipopolysaccharide		chemical toxicant	Activated in C	5,439	2,87E-23	ACOD1,AMPD3,ARHGAP30,CCL1,CCL5,CCR7,CD274,CD38,CD40,CD40LG,CD80,CSF2,CXCL10,CXCL8,CXCL9,ESR1,ETS2,EVI2B,FCGR1A,FLT3,GPNMB,ICAM1,IFNG,IL1A,IL27,IRAK3,KMO,LCP1,LCP2,MRC1,NCF1,NLRP3,PIM1,PLEK,PSMB8,PTGES,PTGS2,PTPRC,RAB20,RELB,SARM1,SERPINH1,SLC6A12,SOCS3,TAP1,TLR2,TNF,TNFRSF4	268 (17)
RELA		transcription regulator	Activated in C	5,423	6,62E-24	A2M,B2M,BCL2A1,C3,CCL19,CCL22,CCL5,CCR4,CCR7,CD14,CD274,CD28,CD40,CD69,CD80,CIITA,COL1A2,CSF2,CXCL10,CXCL11,CXCL8,CXCL9,DOCK8,EOMES,ICAM1,IFNG,IGF1R,IKBKE,IL1A,IL27,IL7R,IRF1,IRF4,JUNB,LEF1,LTA,NFKB2,NFKBIE,NR4A3,OLR1,PDE4B,POU2AF1,PRDM1,PSMB10,PSMB9,PTGES,PTGS2,PTX3,RELB,RGS1,RUNX2,SLC1A2,SLC2A5,SREBF1,TAP1,TGFB1,TGM2,TLR2,TNF,TNFRSF4,TREM1,UBD,VASP	287 (14)
IL33		cytokine	Activated in C	5,403	4,32E-38	ARG1,ARHGAP30,ARHGAP9,ATP8B4,BATF3,BCL2A1,CASP1,CCL1,CCL17,CCL22,CCL5,CCR1,CCR2,CCR4,CD28,CD40,CD69,CD80,CLEC7A,COL3A1,CSF2,CSF2RB,CSF3R,CXCL10,CXCL8,DGAT2,DOCK2,DUSP2,EGLN3,EGR2,ENTPD1,FGD2,FGR,G0S2,HAVCR2,HCK,ICAM1,ICOS,ID2,IFNG,IKBKE,IKZF3,IL10RA,IL1A,IL4I1,IL7R,IRAK3,ITGAM,JUNB,LGALS1,MMP12,NFKB2,NFKBIE,NLRP3,PIK3CD,PIK3R5,PRDM1,PTPRC,RASGRP1,RELB,RGS1,S100A8,SERPINB2,SERPINB9,SOCS3,STX11,TFE…	306 (17)
TGM2	1,986	enzyme	Activated in C	5,369	4,41E-15	ACSS2,ADGRE3,BCL2A1,C3,C5AR1,CCL22,CCRL2,CFP,CXCL10,CXCL8,FFAR2,GIMAP2,GIMAP6,GM2A,HK3,IFNG,IGF1R,IL10RA,ITGAM,JAML,MERTK,MGP,PIM1,PTGES,RUNX2,S100A8,SAMHD1,SELL,SEMA7A,SERPINB2,SLAMF7,TAP1,TGFB1,TNF	234 (19)
KLF6		transcription regulator	Activated in C	5,369	1,87E-30	ACVRL1,ADM,ALDOC,ARG1,ATF3,CASP1,CCL22,CCL5,CCR1,CD274,CD38,CSF2RB,CXCL8,EGR2,ETS2,HK3,ICAM1,ID2,IFNAR1,IFNG,IGF1R,IL1A,IRAK2,IRF1,JUNB,LCP2,MMP12,MRC1,NFKB2,NFKBIE,NLRP3,PANX1,PDCD1LG2,PDE4B,PIK3R5,PIM1,PLA2G7,PRDM1,PSMB10,PTAFR,PTGS2,PTPN1,RELB,SERPINB2,SERPINH1,SLAMF1,SLAMF7,SLC16A6,SLC2A6,SOCS3,TGFB1,TIMP1,TNF,UPP1,VAV3	285 (17)
IL18		cytokine	Activated in C	5,349	2,40E-28	ADA2,ARG1,ATF3,CCL5,CCR2,CCR4,CCR5,CCR7,CCRL2,CD163,CD226,CD244,CD40,CD40LG,CD69,CSF2,CXCL10,CXCL11,CXCL8,CXCL9,GIMAP4,GZMA,GZMK,HAVCR2,ICAM1,IDO1,IFNAR1,IFNG,IL12RB1,IL18RAP,IL1A,IL22RA2,IRF1,ITGAL,ITGAM,KLRC4-KLRK1/KLRK1,NCR1,NKG7,PENK,PRF1,PTGS2,SAMHD1,SELL,TIMP1,TNF,TNFRSF9	296 (16)
TLR4		transmembrane receptor	Activated in C	5,341	2,80E-24	ACACA,ADM,APOBEC3B,ARG1,ARID5A,ATF3,C3,CCL1,CCL5,CCL8,CCR5,CCR7,CCRL2,CD14,CD163,CD274,CD38,CD40,CD80,CREB3L3,CSF2,CXCL10,CXCL8,DUSP2,HBEGF,HPSE,ICAM1,IFNG,IL1A,IL27,IRAK3,IRF1,IRF8,ITGAM,LTA,MARCO,MCOLN2,MERTK,NFKB2,NLRP12,NLRP3,NR4A3,PLEK,PRDM1,PTGES,PTGS2,PTX3,RELB,RGS1,SLC6A12,SOCS3,SPTLC2,SREBF1,TGFB1,TLR2,TNF,TNFAIP8L2,TREM1,TREM2	293 (14)
salmonella minnesota R595 lipopolysaccharides		chemical - endogenous non-mammalian	Activated in C	5,184	7,50E-19	ACOD1,CCL22,CCL5,CCL8,CCRL2,CD38,CD80,CXCL10,CXCL8,CXCL9,ETS2,HLA-DRA,ICAM1,IFNG,IKBKE,IL1A,IRF1,IRF8,JUNB,NFKB2,PDE4B,PTGS2,RELB,SAMHD1,SERPINB2,SOCS3,TFEC,TLR2,TNF	283 (15)
IL6		cytokine	Activated in C	5,171	6,87E-33	A2M,ACVRL1,ADM,ARG1,ATF3,C3,C5AR1,CASP1,CCL5,CCR1,CCR2,CCR4,CCR5,CCR7,CD14,CD163,CD274,CD38,CD40,CD48,CD79A,CD80,CFP,CIITA,COL3A1,CSF2,CSF2RB,CSF3R,CTSC,CXCL10,CXCL8,CXCR3,CYP1B1,DUSP16,EGLN3,EGR2,EOMES,ETS2,FCGR1A,FFAR2,GAP43,ICAM1,ICOS,ID2,IDO1,IFNG,IKBKE,IL23R,IL7R,IRF1,IRF4,IRF8,ITGAM,JCHAIN,JUNB,LAG3,LEP,LGALS1,LPL,LY86,LYZ,MERTK,MFAP4,MMP12,MRAS,PENK,PIM1,PLA2G2D,PLEK,PPBP,PRDM1,PRF1,PSMB10…	318 (12)
cardiotoxin		chemical - other	Activated in C	5,099	7,90E-19	B2M,C5AR1,CASP1,CCL1,CCL17,CCL5,CCR1,CCR2,CCR5,CD180,COL1A2,CSF2RB,CSF3R,CXCL10,DOK2,FLT3,FNDC5,GM2A,HBEGF,IFNG,IL10RA,IL1A,IL7R,ITGAM,ITGB2,ITGB7,LTA,LY86,MERTK,MMP12,MRC1,PTPRC,S100A8,SERPINB10,SERPINB2,SFRP2,TGFB1,TIMP1,TNF,TREM1
TLR3		transmembrane receptor	Activated in C	5,075	2,73E-19	ACOD1,ARRDC4,ATF3,C3,CCL1,CCL17,CCL5,CD274,CD38,CD40,CD69,CD80,CSF2,CXCL10,CXCL11,CXCL8,DISC1,ICAM1,IFNAR1,IFNG,IL1A,IL27,IRF1,JUNB,LIPG,MAP3K8,PIK3CD,PIK3R1,PTGES,PTGS2,PTX3,RGS1,S100A8,SERPINB9,SOCS3,TIMP1,TNF,TNFAIP8L2,TNFSF13B,TREM1,TREML2,ZBTB32	254 (15)
TICAM1		other	Activated in C	4,971	9,74E-14	ACOD1,APOBEC3B,CCL5,CCRL2,CD38,CD40,CD80,CXCL10,CXCL11,CXCL8,ETS2,ICAM1,IFNG,IKBKE,IL1A,IRF1,NFKB2,PDE4B,PTGS2,RELB,SAMHD1,SOCS3,TFEC,TLR2,TNF,TREM1	218 (15)
TLR9		transmembrane receptor	Activated in C	4,935	4,03E-18	ACOD1,ARRDC4,ATF3,CCL17,CCL5,CCR7,CD274,CD38,CD40,CD5,CD69,CD80,CSF2,CXCL10,CXCL8,CXCL9,FCMR,ICAM1,IDO1,IFNG,IL10RA,IL1A,IL21R,IL4I1,IRF1,IRF4,LAIR1,LIPG,LTA,PRDM1,PTGS2,S100A8,SOCS3,SPTLC2,TGFB1,TIMP1,TNF,TNFSF13B,ZAP70	218 (16)
TCR		complex	Activated in C	4,934	1,23E-30	ADM,BCL2A1,CBL,CCL1,CCL17,CCL22,CCL5,CCR1,CCR2,CCR4,CCR5,CCR7,CCR8,CD28,CD38,CD4,CD40LG,CD5,CD6,CD69,CD8B,CSF2,CXCL10,CXCL11,CXCL8,CXCL9,CXCR3,EGR2,EOMES,GZMA,ICOS,IFNAR1,IFNG,IL12RB1,IL7R,IRF1,IRF4,ITGB7,JUNB,LCK,LCP2,LTA,MAP3K8,NFKB2,PIK3CD,PIK3R1,PIM1,PRDM1,PRF1,PTPRC,RASGRP1,RELB,SELL,SLAMF1,SOCS3,STAT4,TGFB1,TNF,TNFRSF4,TNFSF13B,TNIP3,UNC13D,ZAP70,ZBTB32	319 (19)
cisplatin		chemical drug	Activated in C	4,929	3,14E-10	A2M,APOBEC3B,ATF3,BCL2A1,C3,CASP1,CCL1,CCL5,CCR1,CCR5,CD14,CXCL10,CXCL8,CXCL9,ESR1,G0S2,GAP43,GPNMB,GRIA2,HIPK2,ICAM1,ID2,IFNG,IGF1R,IL10RA,IL1A,LYZ,MEGF6,MGP,MRC1,MYO1E,NCF1,NREP,PHGDH,PRKDC,PSMB10,PSMB8,PTAFR,PTGES,PTGS2,PTPRO,PURB,RBP4,RFTN1,S100A8,SEMA7A,SESN2,SH2D1A,SLC15A2,SLC6A6,SOCS3,TAP1,TGFB1,TIMP1,TNF,TNK2,UNC13D,UPP1,XDH	278 (18)
IL12 (complex)		complex	Activated in C	4,916	3,64E-38	CASP1,CCL1,CCL17,CCL19,CCL22,CCL5,CCR2,CCR4,CCR5,CCR7,CD226,CD244,CD28,CD40LG,CD69,CSF2,CXCL10,CXCL11,CXCL8,CXCR3,EOMES,FUT7,GCNT2,GZMA,HAVCR2,ICAM1,ICOS,IDO1,IFNG,IL12RB1,IL18RAP,IL27,IL7R,IRF1,IRF4,IRF8,ITGAL,ITGB2,KLRC4-KLRK1/KLRK1,LTA,MAP3K8,MARCO,NCR1,PIM1,PRDM1,PRF1,PTGS2,SELL,SH2D1A,SOCS3,STAT4,TGFB1,TIMP1,TLR2,TNF,TNFRSF9	301 (17)
IRF7		transcription regulator	Activated in C	4,870	7,46E-12	CALHM6,CCL19,CCL5,CCL8,CCRL2,CD40,CD69,CD80,CXCL10,CXCL9,FCGR1A,IDO1,IL1A,IL27,IL4I1,IRF1,IRF8,ITGAM,MAP3K8,PSMB10,PSMB8,PSMB9,S100A8,TAP1,TLR8,TNFSF13B	246 (17)
Salmonella enterica serotype abortus equi lipopolysaccharide		chemical toxicant	Activated in C	4,855	1,68E-16	ARRDC4,CCL5,CCR7,CCRL2,CD274,CSF2,DUSP2,ETS2,FFAR2,G0S2,ID2,IDO1,IL1A,IL7R,IRF1,MAP3K8,MCOLN2,NLRP3,PTGS2,PTX3,RGS1,RHOH,SERPINB2,SFMBT2,SLAMF1,SLAMF7,SOCS3,TNF,TNFSF15,TNIP3,WNT5A	316 (17)
TNFSF11		cytokine	Activated in C	4,794	4,81E-16	ACOD1,BCL2A1,CCL5,CCR1,CCR4,CD14,CD40,CXCL8,DOK2,DUSP16,EGR2,ESR1,FGR,HCK,HIPK2,HRH2,ICAM1,IFNG,IKBKE,IL1A,IRF4,IRF8,ITGAL,ITGAM,JUNB,MARCKSL1,NFKB2,NFKBIE,OSCAR,PIM1,PRDM1,PTGS2,PTPRE,RELB,SERPINB9,SOCS3,TGFB1,TLR2,TNF	320 (16)
TLR7		transmembrane receptor	Activated in C	4,763	3,95E-14	ACAP1,ATF3,BCL2A1,CCL5,CCR7,CD274,CD38,CD40,CD69,CD79A,CD80,CPA4,CXCL10,CXCL8,CXCL9,ETS2,FCMR,ICAM1,IDO1,IFNG,IL10RA,IL21R,IL27,IL4I1,IRF1,JUNB,LTA,MCOLN2,PTX3,TMEM154,TNF,ZAP70	226 (14)
IL27	4,445	cytokine	Activated in C	4,744	2,74E-24	B2M,CCL5,CD14,CD163,CD274,CD38,CD69,CD80,CIITA,CSF2,CXCL10,CXCL11,CXCL8,CXCL9,EGR2,EOMES,HLA-DRA,ICAM1,ICOS,ID2,IFNG,IL1A,IRF1,ITGAM,LAG3,MRC1,PDCD1LG2,PIM1,PRDM1,PTGS2,SOCS3,TAP1,TNF,TNFRSF4,TNFSF13B,TNFSF14,UBD	251 (14)
CD28	4,244	transmembrane receptor	Activated in C	4,679	3,65E-18	BCL2A1,CBL,CCR4,CCR5,CD226,CD274,CD28,CD3E,CD40LG,CD69,CD80,CSF2,CXCL8,CXCR3,CXCR6,EGR2,EOMES,FYB1,GZMA,HAVCR2,ICOS,IFNG,IGF1R,IL10RA,IL12RB1,IL21R,IL23R,IL27,IL4I1,IL7R,IRF1,IRF4,IRF8,ITGAL,ITGB7,LCP1,LTA,NFKB2,PDE4B,PRDM1,PTGS2,SH2D2A,SOCS3,SP1,SRGN,TCF7,TNF	290 (18)
CTNNB1		transcription regulator	Activated in C	4,662	2,18E-11	ABCD2,ACACA,ACAP1,CCL22,CCL5,CCRL2,CD274,CD4,CIDEC,CNN2,COL4A5,COL4A6,CTHRC1,CXCL10,CXCL8,CYFIP2,CYP1B1,DGAT2,EOMES,FGD2,FGF18,GAP43,HBEGF,HHIP,ID2,IDO1,IFNG,IL10RA,IL1A,IRF4,IRF8,ITGAL,ITGB2,ITGB7,JCHAIN,LCK,LEF1,LIMD2,LPL,ME1,NFKB2,NGFR,NRG1,NRP2,OGN,PDE4B,PIK3R1,PRDM1,PTGS2,RBP4,RELB,RETN,RUNX2,S100A8,SCD,SERPINB2,SFRP1,SLC16A6,SLC1A2,STRA6,STXBP1,SYK,TCF7,TGFB1,TGM1,TGM2,TIMP1,TNF,VASP,WNT5B	287 (25)
Tnf (family)		group	Activated in C	4,659	1,42E-20	ATF3,BCL2A1,CCL1,CCL5,CCL8,CCR1,CCR5,CCRL2,CD163,CD22,CD274,CD4,CD40,CXCL10,CXCL11,CXCL8,CXCL9,FCGR1A,FFAR2,ICAM1,IFNG,IKBKE,IL10RA,IL1A,IL1RL2,IRAK2,IRAK3,PTGS2,RUNX2,SELL,SERPINB9,SOCS3,TGM2,TLR2,TNF,TNFRSF4,TNFRSF9,TNFSF13B	208 (13)
DDX58		enzyme	Activated in C	4,638	3,87E-12	BLK,CASP1,CCL22,CCL5,CCL8,CD4,CSF2,CTSS,CXCL10,CXCL11,CXCL8,ICAM1,IDO1,IL1A,IRAK2,IRF1,IRF8,ITGAM,JAK3,NFKB2,PTGS2,RELB,SOCS3,TNF	242 (18)
IL4		cytokine	Activated in C	4,622	7,63E-54	ACOD1,ADAM8,ALDOC,ARG1,ARID5A,C15orf48,C3,C5AR1,CCL1,CCL17,CCL22,CCL5,CCL8,CCR1,CCR4,CCR5,CCR7,CCR8,CCRL2,CD14,CD163,CD2,CD22,CD274,CD38,CD40,CD40LG,CD5,CD6,CD69,CD79A,CD80,CD8B,CIITA,CLEC7A,CNR2,COL1A2,COL3A1,CSF2,CSF2RB,CSF3R,CST7,CTSC,CXCL10,CXCL11,CXCL8,CXCL9,CXCR3,DGAT2,DOCK10,EGR2,EOMES,FCGR1A,FCRL1,FFAR2,FFAR4,FUT7,GBE1,GPR18,GPX4,GZMA,HBEGF,HCK,HIPK2,HLA-DRA,ICAM1,ICOS,IDO1,IFNAR1,IFNG,IG…	340 (16)
ZBTB10		transcription regulator	Activated in C	4,603	2,26E-17	ACOD1,ADAM8,ARID5A,B2M,BATF3,CCL1,CCL5,CCR7,CD244,CD274,CD40,CD80,CXCL10,ESR1,HPSE,IDO1,IL27,IRF1,IRF4,LPL,LTA,NR4A3,PTGS2,PTPN22,SAMHD1,SASH3,SEMA7A,SP1,TIGIT,TNF,TNFSF15	200 (11)
tretinoin		chemical - endogenous mammalian	Activated in C	4,587	1,09E-23	A2M,ACSS2,ADGRE3,ADM,ARG1,ATF3,ATP2A3,ATP6V1B2,BCL2A1,C3,C5AR1,CASP1,CCL19,CCL22,CCR1,CCR5,CCRL2,CD14,CD244,CD274,CD38,CD6,CD80,CFP,COL1A2,COL3A1,COL4A5,CSF2,CSF3R,CTSC,CTSS,CXCL10,CXCL8,DBI,DDC,EOMES,FFAR2,FGR,FOLR2,G0S2,GAP43,GIMAP2,GIMAP6,GM2A,GZMA,HBEGF,HK3,ICAM1,ID2,IFNG,IGF1R,IKZF1,IL10RA,IL1A,IL23R,IL4I1,IRF1,IRF4,IRF8,ITGAL,ITGAM,ITGB2,ITGB7,JAML,JCHAIN,LGALS1,MAP3K8,MARCKSL1,MERTK,MGP,MR…	347 (16)
IL1		group	Activated in C	4,574	4,11E-19	ACACA,C3,CASP1,CCL1,CCL5,CCR7,CD40,CD40LG,CLEC7A,CSF2,CSF2RB,CTSC,CXCL10,CXCL11,CXCL8,CXCL9,DDC,ICAM1,IDO1,IFNG,IGF1R,IRF1,IRF4,ITGAM,ITGB2,LEP,LYZ,NGFR,NRG1,NRP2,NTRK1,PANX1,PTGS2,RBP4,RELB,RUNX2,SELL,SERPINB2,SOCS3,SREBF1,TGFB1,TGM2,TIMP1,TLR2,TNF,TNFRSF4,WNT5A,XDH	274 (15)
SPI1		transcription regulator	Activated in C	4,527	2,99E-21	ARID3A,CCL17,CCL22,CCR7,CD14,CD180,CD19,CD3E,CD40LG,CD79A,CIITA,CSF2RB,CSF3R,CTSS,CXCL10,EGR2,ETS2,FUT7,HK3,ID2,IKZF1,IL27,IL7R,IRAK3,IRF4,ITGAM,ITGB2,LEF1,LYZ,MCM3AP,MRC1,NCF1,OSCAR,P2RY10,PDCD1LG2,PRDM1,PSMB10,PSMB8,PSMB9,PTGS2,PTPRC,RUNX3,TFEC,TLR2,TNF,TREM1,VPREB1	301 (17)
5-O-mycolyl-beta-araf-(1->2)-5-O-mycolyl-alpha-araf-(1->1')-glycerol		chemical - endogenous non-mammalian	Activated in C	4,527	2,16E-22	ATF3,BCL2A1,CCL8,CCR7,CD40,CXCL10,CXCL11,CXCL8,CXCL9,EGR2,HBEGF,ICAM1,IDO1,IL18RAP,IL1A,NFKB2,NLRC3,NR4A3,PDE4B,PLA2G7,PTGS2,RGS1,SERPINB2,SLAMF7,SOCS3,STAT4,TNF,TNIP3	265 (12)
IL1A	4,109	cytokine	Activated in C	4,492	3,27E-10	ATF3,C3,CCL5,CCL8,CCR2,CD274,CD40,CD80,CSF2,CXCL10,CXCL8,ICAM1,IFNG,IL1A,IRF1,JUNB,LEP,MMP12,P2RY6,PDCD1LG2,PTGES,PTGS2,PTX3,S100A8,TGFB1,TIMP1,TLR2,TNF,WNT5A	274 (15)
CpG oligonucleotide		chemical drug	Activated in C	4,465	6,28E-14	BCL2A1,C5AR1,CCR1,CCR8,CD14,CD274,CD40,CD40LG,CD80,CSF2,CXCL10,CXCL8,ETS2,ICAM1,IDO1,IFNG,MARCO,OLR1,PHGDH,POU2AF1,PTGES,PTGS2,SC5D,SYK,TLR2,TNF,TNFRSF17,TNFSF13B,VASP	232 (14)
STING1		other	Activated in C	4,461	7,14E-12	ARG1,BLK,C15orf48,CASP1,CCL22,CCL5,CSF2,CXCL10,CXCL11,CXCL8,ICAM1,IDO1,IFNG,IL1A,IL22RA2,IRF8,ITGAM,JAK3,NFKB2,PTPRC,TNF,UPP1	190 (15)
IL3		cytokine	Activated in C	4,450	1,91E-14	ARG1,CCL17,CCL19,CD14,CD3D,CD3G,CD40,CD40LG,CD48,CD69,CD80,CSF2,CXCL8,CXCL9,DOK2,EGR2,GZMA,HBEGF,ICAM1,ITGAM,ITGB7,JCHAIN,JUNB,LTA,NCF1,PHGDH,PIM1,PLA2G7,PLCB2,PTPN22,SELL,SEMA7A,SERPINB2,SLAMF7,SOCS3,STAT4,TLR2,TNF,TNFRSF4,TNFRSF9,VASP	247 (18)
cytokine		group	Activated in C	4,440	5,70E-14	C5AR1,CCL22,CCL5,CCR7,CD4,CD40,CD40LG,CD69,CD80,CSF2,CXCL8,ICAM1,IDO1,IFNG,IRF1,KLRC4-KLRK1/KLRK1,LEP,LIPG,MMP12,NCR1,PDCD1LG2,PTGS2,RETN,SOCS3,TIMP1,TLR2,UPP1	247 (17)
adavosertib		chemical drug	Activated in C	4,428	3,39E-12	BLK,CASP1,CCL22,CCL8,CTSS,CXCL10,CXCL11,CXCL8,ICAM1,IDO1,IL1A,IRAK2,IRF1,IRF8,ITGAM,JAK3,MERTK,NFKB2,RELB,TNF	292 (14)
IRF1	1,885	transcription regulator	Activated in C	4,416	4,69E-16	ACOD1,ADAM8,B2M,CASP1,CCL19,CCL5,CD274,CD40,CIITA,CTSS,CXCL10,CXCL11,CXCL8,IDO1,IFNG,IL12RB1,IL27,IRF1,IRF4,NFE2,PDCD1LG2,PSMB10,PSMB8,PSMB9,PTGS2,SAMHD1,SELL,SP1,TAP1,TGFB1,TNF,TNFSF13B,UBD	263 (15)
TNFSF13B	3,419	cytokine	Activated in C	4,352	2,08E-14	BCL2A1,CCR1,CCR7,CD274,CD40,CD40LG,CD80,CSF2,CTSS,CXCL8,DUSP5,FFAR2,FGR,FLT3,GCNT2,HAVCR2,ICAM1,IL18RAP,LEP,MAGED1,NFKB2,PLEK,POU2AF1,PRDM1,RELB,SELL,TNFSF14	267 (18)
CD40	2,895	transmembrane receptor	Activated in C	4,324	3,58E-19	ATP6V1B2,BCL2A1,CCL17,CCL22,CCL5,CD22,CD38,CD40,CD40LG,CD69,CD80,CNR2,CXCL10,CXCL8,DAPP1,DUSP2,ICAM1,IFNG,IL10RA,IL1A,IL27,IL4I1,IRF1,IRF4,ITGAL,ITGAM,ITGB2,JCHAIN,LTA,MCM3AP,NFKB2,PIM1,POU2AF1,PRDM1,PRF1,PSMB10,PSMB9,PTGS2,SELL,SLAMF1,SLAMF7,TAP1,TLR2,TNF,TNFRSF9,TNFSF13B	294 (15)
IFNA2		cytokine	Activated in C	4,287	7,79E-10	B2M,BCL2L14,CCL5,CCL8,CD274,CD28,CD69,CIITA,CXCL10,CXCL11,CXCL9,CXCR3,EGLN3,HBEGF,IDO1,IFNG,IRF1,PTAFR,RIPOR2,SAMHD1,SERPINB9,SH2D1A,SOCS3,STAT4,TAP1,TGM2,TNF,UBD	221 (15)
EGF		growth factor	Activated in C	4,267	7,58E-08	ATF3,CASP1,CCL17,CD274,COL1A2,COL3A1,CXCL8,CXCR3,DUSP5,EGR2,EOMES,ESR1,ETS2,HBEGF,ICAM1,ID2,IGF1R,IL7R,ITGAM,JUNB,MMP12,NCF1,NR4A3,NRG1,PIK3R1,PRKDC,PTGES,PTGS2,PTPN1,RPS6KA1,RUNX2,SCD,SERPINB2,SFRP2,SLC1A2,SOCS3,SP1,SREBF1,TGFB1,TGM1,TGM2,TIMP1,TNFRSF4,TNFRSF9,VASP	269 (19)
P38 MAPK		group	Activated in C	4,252	1,49E-12	ATF3,BCL2A1,CCL5,CCL8,CCR7,CD40,CD69,CD80,COL3A1,CSF2,CXCL10,CXCL11,CXCL8,CXCL9,DDC,EGR2,ICAM1,IFNG,IL1A,ITGAM,ITGB2,JUNB,LEP,MMP12,NGFR,NR4A3,PLA2G7,PRDM1,PTGS2,RBP1,RUNX2,SERPINB2,SLC6A12,SOCS3,TGFB1,TIMP1,TLR2,TNF,TREM1,WNT5A	243 (16)
SMARCA4		transcription regulator	Activated in C	4,250	7,74E-17	A2M,ARHGAP30,ARRDC4,BCL2A1,CASP1,CCR1,CCR2,CCR8,CCRL2,CD19,CFP,CIITA,CTSS,CXCL8,CXCR3,CXCR6,ECM2,ELOVL6,ETS2,FBP1,FFAR2,GIMAP2,HHIP,HLA-DRA,ICAM1,ICAM2,IFNG,IL1A,IL7R,IRF1,LEF1,LGALS1,LPXN,MARCHF1,MGP,NFKB2,NRP2,PCP4L1,PDE4B,PLEKHO1,PON3,PSMB9,PTPN7,PTX3,RAC2,RBP1,RETN,RGS1,RUNX2,SEMA7A,SERPINB2,SERPINH1,SYK,TAP1,TLR2,TMEM154,TNFRSF9,TREM1,TREM2,TRIM36,UBD,UNC13D	270 (15)
CSF		group	Activated in C	4,243	6,38E-14	BCL2A1,C3,CCR1,CCRL2,CD22,CD274,FCGR1A,FFAR2,IL10RA,IL1A,IL1RL2,IRAK2,IRAK3,SERPINB9,SOCS3,TGM2,TNF,TNFRSF9
RIPK2		kinase	Activated in C	4,241	9,27E-14	ACACA,ACOD1,CCL5,CD40,CD69,CXCL10,DGAT2,ICAM1,IFNG,MARCKSL1,MCOLN2,NFKB2,PDE4B,PTGES,RASGRP1,SCD,SLC2A6,SREBF1,TNF	241 (18)
Tlr		group	Activated in C	4,240	3,32E-14	ARG1,CCL5,CCR7,CD40,CD80,CLEC2B,CSF2,CXCL10,CXCL8,HBEGF,ICAM1,ID2,IDO1,IFNG,IRAK3,IRF1,IRF4,PTGS2,RGS1,SOCS3,TNF,TNFSF13B,TREM1,WNT5A	280 (17)
MAVS		other	Activated in C	4,235	1,58E-09	BLK,CASP1,CCL22,CCL5,CCL8,CXCL10,CXCL11,CXCL8,ICAM1,IDO1,IFNG,IL1A,IRAK2,IRF8,JAK3,MERTK,NFKB2,RELB,SOCS3,TNF	247 (18)
pembrolizumab		biologic drug	Activated in C	4,231	2,05E-16	B2M,CCL5,CCL8,CD274,CD4,CXCL9,CXCR6,GZMA,HAVCR2,IDO1,IRF1,LAG3,MARCO,PDCD1LG2,PRF1,PSMB10,PTGS2,TIGIT	137 (7)
TPH1		enzyme	Activated in C	4,194	2,01E-11	CCR5,CD244,CXCR6,FCMR,GIMAP4,GPR171,GZMA,ICOS,IRAK3,KMO,MAP4K1,PLA2G7,SLAMF1,SLAMF6,SLC16A6,STAT4,SUSD3,TIGIT	167 (7)
concanavalin a		chemical drug	Activated in C	4,188	2,09E-20	BCL2A1,CASP1,CCL1,CCR2,CD3E,CD40LG,CD69,CSF2,CXCL10,CXCL8,DUSP2,FBP1,ICAM1,ICOS,IFNG,IL27,IRF1,IRF4,ITGB2,KCNA3,LGALS1,MAP3K8,NTRK1,PENK,PRDM1,PTGS2,PTPN7,RGS1,SOCS3,TGFB1,TNF,XCR1	284 (17)
IRF3		transcription regulator	Activated in C	4,184	9,82E-09	APOBEC3B,B2M,CALHM6,CCL19,CCL5,CCRL2,CD274,CD40,CD69,CXCL10,CXCL8,FCGR1A,ICAM1,IFNG,IL1A,IL27,IRF1,JUNB,LAG3,PLCG2,TAP1,TNF,TNFRSF4,TNFSF15	220 (16)
ionomycin		chemical reagent	Activated in C	4,172	1,12E-21	ATP2A3,BCL2A1,CCR4,CD4,CD40LG,CD69,CIDEC,CRTAM,CSF2,CXCL10,CXCL8,DUSP2,DUSP5,ETS2,FCGR1A,FGF18,HPSE,ICAM1,ICOS,IFNG,IKZF1,IL23R,IL4I1,IRF4,ITGAL,ITGB2,LTA,PIM1,POU2AF1,PRF1,PTAFR,PTGS2,PTPN1,SLAMF1,SLC6A6,TGFB1,TLR2,TNF,TNFSF14	300 (16)
Pam3-Cys-Ser-Lys4		chemical reagent	Activated in C	4,138	4,87E-26	BCL2A1,CCL17,CCL19,CCL22,CCL5,CCL8,CCR1,CCR2,CCR5,CCR7,CD14,CD180,CD274,CD40,CD40LG,CD69,CD80,CSF2,CXCL10,CXCL8,CYLD,HAVCR2,ICAM1,IDO1,IFNG,IL1A,IL27,IRF1,IRF4,ITGB7,NFE2,NFKB2,NLRP3,PRDM1,PTGES,PTGS2,RELB,RGS1,TLR2,TNF,TNFSF13B,TNFSF15	248 (13)
BTK		kinase	Activated in C	4,117	4,95E-14	BCL2A1,CBL,CCR7,CD2,CD274,CD38,CD40,CD69,CXCL10,CXCL8,CXCL9,ICOS,IFNG,IL10RA,IL1A,IL21R,IL27,IL4I1,IRF1,IRF4,NFKB2,PIM1,RELB,TNF	259 (15)
IL12 (family)		group	Activated in C	4,102	5,22E-23	ADA2,ATF3,CCL5,CCR5,CD244,CD274,CD3E,CD4,CD40LG,CD69,CD80,CSF2,EGR2,GIMAP4,ICOS,IDO1,IFNG,IKZF3,IL18RAP,IRF1,IRF4,IRF8,KLRC4-KLRK1/KLRK1,LEF1,NCR1,NKG7,PIM1,PRF1,PTPRC,SAMHD1,SELL,SH2D1A,STAT4,TNF,TNFRSF9,TNFSF13B	314 (18)
S100A9		other	Activated in C	4,092	6,65E-13	A2M,ATF3,C3,CASP1,CD274,CD69,CORO1A,CSF2RB,CXCL10,CXCL8,DDC,ICAM1,IFNG,ITGAM,NGFR,NR4A3,NRG1,OLR1,PTGES,PTPRO,RAB20,S100A8,SLC6A12,SOCS3,TNF,TNFRSF4,TNFRSF9	260 (16)
phytohemagglutinin		chemical drug	Activated in C	4,039	3,83E-10	ADORA3,CCL1,CCL5,CCR2,CCR7,CD3D,CD69,COL1A2,COL4A5,CXCL10,CXCL8,FGR,FOLR2,ICAM1,IFNG,IKZF3,IL21R,IL7R,JAK3,KLRC4-KLRK1/KLRK1,LTA,MMP12,PLA2G2F,PPBP,PRF1,PRKX,PTPN1,PTPN22,PTPRC,STAT4,TIMP1,TNF	286 (22)
peptidoglycan		chemical - endogenous non-mammalian	Activated in C	4,002	8,05E-18	BCL2A1,CCL5,CCL8,CCR5,CCR8,CD274,CD40,CD69,CD80,CORO1A,CSF2,CXCL10,CXCL8,CYLD,ICAM1,IFNG,IL1A,IRF1,ITGB2,JUNB,NLRP3,POU2AF1,PTGS2,S100A8,SELL,TLR2,TNF	212 (15)
Ifnar		group	Activated in C	3,967	6,20E-12	APOBEC3B,B2M,C3,CASP1,CCL22,CCL5,CD274,CD40,CXCL10,IDO1,IFNG,IRF1,IRF8,NLRP3,PDCD1LG2,PSMB8,PSMB9,TAP1,TLR2,TNF	275 (16)
NOD2		other	Activated in C	3,935	1,18E-16	ACOD1,BCL2A1,CCL5,CD40,CXCL10,CXCL8,ICAM1,IFNG,IL1A,IL27,ITGAM,MAP3K8,MARCKSL1,MCOLN2,NFKB2,PDE4B,PTGES,RASGRP1,SLC2A6,SOCS3,TNF,TNFRSF9	223 (16)
PML		transcription regulator	Activated in C	3,910	6,72E-06	ACACA,CIITA,CXCL11,ELOVL6,HLA-DRA,ID2,IL1A,LEP,LPL,LYZ,ME1,PSMB8,PSMB9,SCD,SREBF1,TAP1,TNF	321 (25)
PDGF BB		complex	Activated in C	3,868	8,27E-10	ADM,ATF3,BDKRB1,C3,CCL8,CCR4,COL1A2,COL3A1,CSF2,CXCL8,DUSP5,EGR2,ETS2,HBEGF,IGF1R,JUNB,MMP12,NR4A3,OLR1,PCOLCE,PIM1,PLCG2,PTGS2,RBP1,RGS1,SCD,SLC6A6,SOCS3,SREBF1,SYK,TGFB1,TGM2,TIMP1,XDH	323 (23)
SLC15A4		transporter	Activated in C	3,866	2,69E-09	BCL2A1,CCL5,CD274,CXCL10,CXCL8,DOCK10,DOCK2,ENTPD1,ITGAM,JCHAIN,MARCKSL1,PON3,PSMB10,PTGS2,RGS1,SLAMF7,TIGIT,TNF,TNFRSF17,TREM2	246 (19)
doxorubicin		chemical drug	Activated in C	3,864	4,08E-08	A2M,ADM,APOBEC3B,ATF3,BCL2A1,CASP1,CD14,CD274,CD40,COL3A1,CPZ,CXCL8,DUSP5,ESR1,GPNMB,HBEGF,HIPK2,ID2,IRF1,KLRC4-KLRK1/KLRK1,MRC1,NLRP3,NRG1,PIK3CD,PSMB10,PSMB8,PTGS2,RAC2,RETN,S100A8,SLC6A6,TAP1,TGFB1,TGM2,TIMP1,TNF,TNFSF15,UPP1,XDH,ZNF281	312 (20)
E. coli serotype 0127B8 lipopolysaccharide		chemical - endogenous non-mammalian	Activated in C	3,826	3,89E-09	CCL17,CCL5,CCRL2,CD14,CD40,CXCL10,EGR2,IRF1,MAP3K8,P2RY6,PANX1,PCK2,PTGES,PTGS2,PTX3,SEMA4A,SEMA7A,SLC1A2,SOCS3,TLR2,TNF,TNFSF13B,UBD	286 (13)
resiquimod		chemical drug	Activated in C	3,826	2,21E-26	ADAM8,APOBEC3B,ATF3,ATP6V1B2,BCL2A1,C3,CCL1,CCL19,CCL22,CCL5,CCR1,CCR7,CCRL2,CD40,CIITA,CLEC7A,CSF2,CXCL10,CXCL11,CXCL8,CXCL9,ETS2,FCGR1A,GM2A,HAVCR2,HCK,ICAM1,IFNG,IL18RAP,IL1A,IL27,IRAK2,IRAK3,IRF4,LTA,MMP25,NFKB2,NLRP3,PRDM1,PTGS2,PTPRC,PTX3,RELB,SEMA7A,TLR2,TLR8,TMEM154,TNF,TNFRSF9,TNFSF13B,TNFSF15,TNIP3	303 (15)
etoposide		chemical drug	Activated in C	3,820	6,31E-08	APOBEC3B,ATF3,BCL2A1,BCL2L14,CCL5,CD274,CD40,CD80,COL1A2,CSF2,CXCL10,CXCL8,ICAM1,ID2,IFNG,IL1A,IRF1,MERTK,NFKB2,PRF1,RELB,TNF,ZNF281	250 (17)
EBI3		cytokine	Activated in C	3,813	6,51E-11	B2M,CD274,CD80,CIITA,ENTPD1,EOMES,HAVCR2,HLA-DRA,ICAM1,IFNG,IRF1,LAG3,PDCD1LG2,PIM1,TAP1	244 (15)
IL12B		cytokine	Activated in C	3,776	2,94E-15	CCL5,CCR5,CSF2,CXCL10,CXCL8,DUSP5,EOMES,ICAM1,IFNG,IL12RB1,IL1A,LTA,MAP3K8,PIK3AP1,S100A8,SOCS3,STAT4,TGFB1,TNF	242 (14)
APP		other	Activated in C	3,775	2,86E-15	ADORA3,ALDOC,ARG1,ARL11,C3,CASP1,CCL5,CCR5,CD40,CD69,CSF2,CSF2RB,CXCL10,CXCL8,CYFIP2,DBI,DBN1,EOMES,ERMP1,ESR1,ETS2,FCGR1A,GABBR2,GAP43,HAVCR2,HIPK2,ICAM1,ICAM2,IDO1,IFNG,IGF1R,IGF2R,IL1A,IL27,IL4I1,IRF1,IRF4,ITGAL,ITGAM,JUNB,LEF1,MERTK,MMP12,MRC1,NCF1,NGFR,NLRP3,NRG1,NRP2,OGN,OLR1,PDE4B,PENK,PIK3R1,POU2AF1,PRKCB,PRKDC,PTGS2,PTPRC,RASSF2,RUNX2,S100A8,SH3GL2,SLAMF1,SLAMF8,SLC13A3,SLC1A2,SOCS3,STX1…	320 (16)
LEP	-1,874	growth factor	Activated in C	3,773	7,77E-09	ACACA,ADAM8,BCL2A1,CASP1,CCL5,CD14,COL3A1,CSF2,CXCL10,CXCL8,EGR2,ELOVL6,ESR1,GAP43,ICAM1,IFNG,IL1A,IRF1,ITGAM,JUNB,LEP,LPL,MMP12,NCF1,NLRP3,PRF1,PTGS2,PTPN1,RETN,RUNX2,SC5D,SCD,SOCS3,SREBF1,STEAP4,TGFB1,THRSP,TIMP1,TNF,WNT5A	322 (25)
RAF1		kinase	Activated in C	3,769	2,25E-04	CCL19,CD37,CSF2,DUSP2,DUSP5,ESR1,HBEGF,IGF1R,ITGAM,PRDM1,PTGS2,RGS1,SERPINB2,SH2D1A,TGM2,TIMP1,TNF	284 (19)
Srgn		other	Activated in C	3,742	6,49E-11	CD3D,FCMR,IFNG,IL21R,ITGAM,JCHAIN,LCK,LYZ,MZB1,NEURL3,POU2AF1,SERPINB9,TBC1D10C,TREM1
CXCL12		cytokine	Activated in C	3,726	8,93E-09	CCL1,CCL5,CD14,CD3G,CD4,CD40LG,CD69,COL3A1,CXCL10,CXCL8,CXCR6,CYP2D6,ICAM1,IFNG,IL1A,ITGAL,JUNB,LCP2,PTGS2,RUNX2,RUNX3,SOCS3,TIMP1,TNF	230 (18)
VEGFA		growth factor	Activated in C	3,722	8,70E-08	BCL2A1,CCRL2,CD244,CD40,CD80,CSF2,CTSS,CXCL10,CXCL8,DUSP5,EOMES,ETS2,GRIA2,HAVCR2,HBEGF,ICAM1,IFNG,IKBKE,JUNB,LAG3,MMP12,PIM1,PTGS2,RUNX2,TGFB1,TIMP1,TNF,TNFRSF9	268 (17)
BCR (complex)		complex	Activated in C	3,719	7,62E-15	ARAP2,ATF3,ATP6V1B2,BCL2A1,C15orf48,CCR7,CD22,CD5,CD69,CD80,CTSS,DUSP2,EGR2,FCMR,FCRL1,ICAM1,IFNAR1,IFNG,IL12RB1,IRF4,IRF8,JUNB,KSR1,LAIR1,LCK,NFKB2,PIM1,PLA2G5,PLEK,POU2AF1,PRDM1,PTAFR,PTGS2,PTPN22,RAC2,SELL,SEMA4B,SLAMF7,ZNF217	289 (18)
bleomycin		biologic drug	Activated in C	3,712	1,41E-13	ARG1,ATF3,C3,CCL17,CCL22,CCL5,CCR1,CCR2,CCR4,CCR5,COL1A2,COL3A1,CSF2RB,CTSS,CXCL10,DUSP5,HBEGF,ICAM1,IFNG,IL1A,IL27,JCHAIN,MMP12,MRC1,PTX3,SEMA7A,SFRP1,SFRP2,SOCS3,TGFB1,TIMP1,TLR2,TNF,TNFSF15,WNT5A	266 (16)
IFN alpha/beta		group	Activated in C	3,710	1,62E-11	CCL5,CCR2,CCR7,CCRL2,CD40,CD69,CD80,CXCL10,IDO1,IFNG,IL27,IRF1,IRF8,MRC1,SERPINB9,TLR2,TNFSF13B,TREM1	246 (15)
E. coli lipopolysaccharide		chemical - endogenous non-mammalian	Activated in C	3,709	2,76E-13	CCL22,CCL5,CCL8,CCR7,CD40,CD80,CSF2,CXCL10,CXCL8,ICAM1,IFNG,IL27,PTGS2,S100A8,SOCS3,TGFB1,TNF,TREM1,TREM2	235 (16)
lipid A		chemical toxicant	Activated in C	3,706	1,78E-11	ACOD1,C3,CCL5,CD14,CD40,CXCL10,CXCL8,FCGR1A,MARCO,OLR1,PTPRC,SYK,TNF,VASP	184 (16)
HRAS		enzyme	Activated in C	3,702	5,70E-10	A2M,ACACA,ADM,ARHGAP26,B2M,CCDC80,CCL5,CD69,CNN2,COL1A2,COL3A1,CSF2,CTSC,CTSS,CXCL10,CXCL11,CXCL8,CXCR3,DOK2,FUT7,GDF10,ICAM1,ID2,IGF1R,IL1A,IL7R,ITGAM,JAZF1,JUNB,LIPG,LYZ,MAP3K8,MMP12,PREX1,PRKCB,PSMB9,PTGS2,PTPRE,RASGRP1,SCD,SERPINB2,SERPINB9,SOCS3,SP1,SREBF1,STK10,TAP1,TGFB1,TGM2,TIMP1,TNF,ZNF217	272 (15)
OSM		cytokine	Activated in C	3,685	8,77E-09	A2M,AMPD3,ARG1,ATF3,B2M,CCL5,CLEC2B,COL1A2,COL3A1,CSF2,CXCL10,CXCL8,CYP1B1,ECM2,ETS2,GAP43,GPNMB,HBEGF,ICAM1,ID2,IFNG,IRF1,ITGAL,JUNB,MRC1,P2RY10,PFKFB2,PRDM1,PSMB8,PSMB9,PTGES,PTPRZ1,S100A8,SLC16A6,SLC4A8,SOCS3,STX11,TAP1,TIMP1,TLR2,TNF,WNT5A,XDH	252 (16)
hydrogen peroxide		chemical - endogenous mammalian	Activated in C	3,669	3,32E-07	ATF3,BCL2A1,CASP1,CCL5,CCR2,CCR5,CD80,COL1A2,COL3A1,CSF3R,CTSS,CXCL8,CXCR3,DUSP16,DUSP2,ETS2,HBEGF,HIPK2,HLA-DRA,ICAM1,IFNG,IGF1R,IL1A,LEF1,PIM1,PTGS2,PTX3,RUNX2,RUNX3,SC5D,SERPINH1,SFRP2,SP1,SRGN,TAP1,TGFB1,TGM2,TNF,WNT5A	333 (22)
calcimycin		chemical reagent	Activated in C	3,667	2,62E-07	ATF3,CD14,CD40,CD80,CSF2,CXCL8,ICAM1,IFNG,IRF4,JUNB,LTA,MAP3K8,PTGS2,THRSP,TLR2,TNF	217 (15)
PLG		peptidase	Activated in C	3,665	3,83E-08	ARG1,CD40,CLEC7A,CNN2,IFNG,IL1A,MERTK,MMP12,MRC1,PLA2G5,PTGS2,RAC2,SYK,TNF	266 (18)
TNFSF12		cytokine	Activated in C	3,663	7,38E-08	ADAM8,CCL19,CCL5,CCR1,CCR5,CSF2,CXCL10,CXCL8,ICAM1,ITGAM,MMP12,NFKB2,PTX3,S100A8,TIMP1,TNF	294 (14)
IL21		cytokine	Activated in C	3,663	1,29E-27	ARG1,CALHM6,CASP1,CCL17,CCL5,CCR7,CCRL2,CD2,CD244,CD28,CD38,CD40LG,CD69,CSF2,CXCL10,CXCL8,CXCR3,EOMES,GZMA,HAVCR2,ID2,IDO1,IFNG,IL18RAP,IL21R,IL23R,IL4I1,IL7R,IRF4,KLRC4-KLRK1/KLRK1,MMP12,NCR1,NEURL3,PRDM1,PRF1,PSMB9,PTPRC,SELL,SOCS3,STAT4,TAP1,TGFB1,TNF	269 (13)
NFKB1		transcription regulator	Activated in C	3,660	1,32E-18	A2M,ARG1,B2M,BCL2A1,BLK,CCL17,CCL19,CCL22,CCL5,CD274,CD3G,CD40,CD80,CIITA,COL1A2,CSF2,CXCL10,CXCL11,CXCL8,CXCL9,ICAM1,IFNG,IKBKE,IL10RA,IL1A,IL7R,IRF1,IRF4,LGALS1,LTA,MAP3K8,NFKB2,NR4A3,PIM1,PTAFR,PTGS2,PTX3,RELB,RGS1,TGFB1,TLR2,TNF,TNFRSF4,TNFSF15	292 (13)
FCGR2A		transmembrane receptor	Activated in C	3,649	3,56E-10	ACOD1,CCL1,CCL22,CCL5,CD40,CXCL10,CXCL8,ICAM1,IFNG,MARCKSL1,PTGS2,RASGRP1,SLC2A6,TNF	207 (16)
F2		peptidase	Activated in C	3,647	6,06E-05	CASP1,CCL8,CXCL10,CXCL8,DOCK10,ENTPD1,HBEGF,ICAM1,IGF1R,JUNB,NCF1,NR4A3,PDCD1LG2,PTGS2,RAC2,RDH5,RELB,SLC2A6,SRGN,TNF,VASP	240 (19)
Ap1		complex	Activated in C	3,629	1,59E-06	ATF3,BCL2A1,CCL5,CD40,CD40LG,CSF2,CXCL8,ICAM1,IFNG,IL1A,LPL,MMP12,PRDM1,PTGS2,RELB,SOCS3,TGFB1,TIMP1,TNF	283 (19)
IFN Beta		group	Activated in C	3,614	1,47E-12	ACOD1,ANKRD22,ATF3,CCL22,CCL5,CCL8,CCR7,CD163,CD22,CD274,CD40,CD69,CD79A,CD80,CXCL10,CXCL11,CXCL8,FCRL1,ICAM1,IDO1,IFNG,IL1A,IL27,IRF1,KMO,MARCHF1,OLR1,SLC16A6,STAT4,TAP1,TGFB1,TNF	207 (15)
N-acetylmuramyl-L-alanyl-D-isoglutamine		chemical - endogenous non-mammalian	Activated in C	3,607	9,01E-11	CASP1,CCL17,CCL19,CCL5,CCL8,CD40,CD80,CXCL11,CXCL8,ICAM1,IDO1,IL1A,ITGB2,PTGS2,TNF,TREM1	222 (15)
Ifn		group	Activated in C	3,603	3,28E-10	B2M,CD40,CD69,CD80,CXCL10,CXCL11,CXCR3,ICAM1,IDO1,IFNAR1,IL10RA,IL27,IRF1,IRF8,PTAFR,S100A8,TAP1,TLR2,TNFSF13B,XDH	200 (15)
imiquimod		chemical drug	Activated in C	3,572	8,72E-10	CCL22,CCL5,CCR7,CD274,CD40,CD80,CLEC7A,CTSS,CXCL10,CXCL8,CXCR3,HCK,HHIP,ICAM1,IFNG,IL1A,ITGB2,JUNB,NFKB2,POU2AF1,PTGS2,RBP1,S100A8,SELL,SOCS3,TGFB1,TNF	229 (15)
CD2	3,593	transmembrane receptor	Activated in C	3,564	4,95E-13	CCR7,CD4,CD40,CD40LG,CD48,CD80,CSF2,CXCL8,ICAM1,IFNG,ITGAL,PTPRC,SELL,STAT4,TNF	291 (18)
tributyrin		chemical drug	Activated in C	3,563	3,56E-08	ADM,ATF3,ATP2A3,BCL2A1,CD274,CXCL8,DAPP1,HBEGF,ID2,NFKB2,OLR1,PTGS2,SERPINB2	192 (10)
PARP1		enzyme	Activated in C	3,563	9,90E-08	CCL1,CCL5,CCR2,CCR5,CD274,CD80,COL3A1,CSF2,CXCL10,CXCL8,ICAM1,IFNG,IL23R,ITGAL,PTGS2,SP1,TIMP1,TNF	240 (17)
CpG ODN 1668		chemical reagent	Activated in C	3,541	7,67E-10	CD40,CD69,CD80,CXCL10,CXCL8,ICAM1,IFNG,IL1A,IL27,IRAK3,PRDM1,PTGS2,SOCS3,TNF	233 (18)
MAPK3		kinase	Activated in C	3,535	3,94E-07	CCR2,CD69,COL3A1,CSF2,CXCL8,EGR2,ESR1,HBEGF,IFNG,JUNB,PTGES,PTGS2,SELL,TIMP1,TNF	261 (22)
IL15		cytokine	Activated in C	3,532	1,61E-33	ALDOC,CCL17,CCL19,CCL5,CCR1,CCR2,CD2,CD226,CD244,CD274,CD28,CD38,CD40,CD40LG,CD5,CD69,CD80,CD84,CD8B,CORO1A,CSF2,CXCL10,CXCL8,CXCR6,DUSP5,EGR2,EOMES,FBP1,FYB1,GZMK,HAVCR2,HBEGF,HLA-DRA,ICAM2,ICOS,IFNG,IGF1R,IL12RB1,IL18RAP,IL21R,IL7R,IRF1,ITGB7,JUNB,KLRC4-KLRK1/KLRK1,LCK,LEF1,LEP,LTA,NCR1,OGN,P2RY6,PDE4B,PFKFB2,PIK3R1,PIM1,PLCG2,PLEK,PRDM1,PRF1,PSMB10,PSMB8,PSMB9,PTPRC,RAC2,SELL,SRGN,TCF7,TIMP1,T…	319 (16)
TRAF6		enzyme	Activated in C	3,521	1,79E-07	CCL17,CD274,CD80,CREB3L3,CSF2,CXCL8,CYLD,ICAM1,NCF1,RELB,TGFB1,TNF,UBD	255 (13)
STAT4	2,514	transcription regulator	Activated in C	3,509	9,50E-09	ACAP1,ACVRL1,ALDOC,ARHGAP15,C3,CCR5,CD40LG,CXCL10,FYB1,GBE1,GCNT2,IFNG,IL10RA,IL12RB1,IL18RAP,IRF1,IRF4,MAGED1,MAP3K8,MATK,PRDM1,SOCS3,TIMP1,TNF,UNC13D	279 (14)
FLT3LG		cytokine	Activated in C	3,504	1,67E-14	CCL5,CCR5,CCR7,CD19,CD274,CD3D,CD3G,CD40,CD79A,CD80,FCGR1A,FLT3,ICAM1,ID2,IFNG,IL7R,IRF8,ITGAM,PTPRC,TNF	287 (17)
S100A8	3,694	other	Activated in C	3,484	3,05E-12	A2M,ATF3,CASP1,CD274,CD69,CD80,CORO1A,CSF2RB,CXCL10,CXCL8,CXCL9,DDC,ICAM1,IDO1,IL1A,ITGAM,NGFR,NR4A3,NRG1,OLR1,PTGES,PTPRO,RAB20,S100A8,SLC6A12,SOCS3,TNF	243 (14)
Jnk		group	Activated in C	3,471	2,37E-10	A2M,CCL22,CCL5,CCR7,CD40,CD69,CD80,COL3A1,CXCL8,GAP43,ICAM1,IFNG,IL1A,ITGB7,MMP12,MRC1,NCF1,PTGES,PTGS2,RBP1,SESN2,SOCS3,STRA6,TGFB1,TGM2,TIMP1,TNF	254 (18)
G protein alphai		group	Activated in C	3,464	1,51E-06	ATF3,C15orf48,CD274,CXCL10,NR4A3,PSMB8,PSMB9,RAB20,SOCS3,TAP1,TGM1,TIMP1	291 (20)
IL7		cytokine	Activated in C	3,440	1,36E-13	CD19,CD2,CD274,CD3D,CD3G,CD69,CD8B,CSF2,DUSP5,HAVCR2,ICOS,IFNG,IL18RAP,IL7R,ITGB7,JAK3,KLRC4-KLRK1/KLRK1,LEF1,LTA,PIM1,RUNX2,SELL,SOCS3,TNF,TNFRSF9,UPP1	340 (20)
beta-estradiol		chemical - endogenous mammalian	Activated in C	3,428	3,71E-11	A2M,ADM,ARG1,ATF3,BCL2A1,C15orf48,C3,CBL,CCDC80,CCL5,CCR1,CCR2,CCR4,CCR5,CD14,CD164L2,CD274,CD40,CD69,CNN2,COL1A2,COL3A1,COL4A5,COL4A6,CSF2,CSF2RB,CSF3R,CXCL10,CXCL11,CXCL8,CYP1B1,DBN1,DDC,DIAPH1,DUSP5,EGR2,ESR1,FGD3,FNDC5,FRK,GM2A,GZMA,HBEGF,HPSE,ICAM1,ID2,IDO1,IFNG,IGF1R,IGF2R,IGSF6,IL10RA,IL1A,IL7R,INPP5F,IRF1,IRF4,ITGB2,JUNB,LEF1,LEP,LPCAT2,LPL,LYZ,LZTS3,MAGED1,MAP3K8,MGP,MICAL2,MRC1,NCR1,NFK…	321 (19)
TLR2	2,936	transmembrane receptor	Activated in C	3,415	5,30E-18	ARG1,ATF3,CCL5,CCR1,CCR2,CCR5,CD40,CD40LG,CD69,CD80,CSF2,CXCL10,CXCL8,CYLD,HAVCR2,ICAM1,IFNG,IL1A,IL27,IRAK3,IRF1,ITGB7,LEP,MCOLN2,NLRP12,OLR1,PTGS2,PTX3,SCD,SOCS3,TGFB1,TLR2,TNF,TNFAIP8L2,TREM1	215 (14)
cholesterol		chemical - endogenous mammalian	Activated in C	3,410	8,34E-16	ACACA,ACSS2,ARG1,ATF3,C15orf48,CASP1,CCL1,CCR2,CCR5,CD14,COL3A1,CXCL10,CXCL8,DBI,DDC,HBEGF,HHIP,ICAM1,IL10RA,IL1A,ITGAM,LPL,LYZ,ME1,NR4A3,PCYT2,PTGS2,S100A8,SC5D,SCD,SOCS3,SREBF1,STX3,TGFB1,TIMP1,TNF	297 (28)
cytarabine		chemical drug	Activated in C	3,405	5,05E-07	APOBEC3B,CCL5,CD180,CD274,CD40,CD69,CD80,ICAM1,PRF1,SESN2,TLR2,TNF	227 (17)
LTA	2,045	cytokine	Activated in C	3,383	6,55E-08	CCL19,CCR4,CD274,CD40,CD80,IFNG,LTA,NFKB2,PDCD1LG2,PTGS2,RELB,SELL	302 (15)
CARD9		other	Activated in C	3,381	6,20E-11	C3,C5AR1,CCL5,CCR1,CCR5,CLEC7A,CXCL10,FCGR1A,IFNG,IL1A,TLR2,TNF	256 (14)
ERK1/2		group	Activated in C	3,380	7,18E-12	B2M,BCL2A1,C3,CCL22,CCL5,CCL8,CCR7,CD40,CD80,COL3A1,CSF2,CXCL10,CXCL8,ESR1,HBEGF,ICAM1,IFNG,IGF1R,IL1A,JUNB,MAP4K1,MMP12,NR4A3,PSMB10,PSMB8,PSMB9,PTGES,PTGS2,PTPRE,RUNX2,SOCS3,TAP1,TIMP1,TNF,TREM1	280 (17)
IFNA4		cytokine	Activated in C	3,377	1,50E-09	CCL8,CCRL2,CD274,CD69,CXCL10,CXCL11,CXCL9,IFNG,JAML,MAP3K8,PIK3AP1,STAT4,TREML2	163 (10)
enterotoxin B		biologic drug	Activated in C	3,361	5,33E-07	CCL17,CCL22,CCL5,CD40,CD69,CD80,CSF2RB,CXCL10,CXCR6,GPNMB,ICAM1,IFNG,TNF	292 (11)
IL12A		cytokine	Activated in C	3,360	1,54E-12	CCL5,CXCL10,CXCR6,FUT7,ICAM1,ICOS,IFNG,IL12RB1,IL1A,IL27,LTA,PRF1,SOCS3,STAT4,TNF	247 (15)
ERK		group	Activated in C	3,355	7,77E-08	CCR1,COL3A1,CSF2,CXCL10,CXCL8,EGR2,ESR1,HBEGF,ICAM1,IFNAR1,IFNG,IL23R,ITGAM,ITGB2,JUNB,PRDM1,PTGES,PTGS2,RUNX2,SELL,SERPINB2,TGM2,TIMP1,TNF,VASP	317 (18)
Akt		group	Activated in C	3,352	3,73E-08	A2M,ADM,BCAM,BCL2A1,CCR7,CD274,CD40LG,COL3A1,CSF2,CXCL10,CXCL8,EGR2,ESR1,GCNT2,IFNG,IGF1R,IL27,IL7R,LEF1,LEP,LPL,MMP12,NRP2,PTAFR,PTGS2,PTX3,RUNX2,SCD,SLC1A2,SOCS3,STEAP4,TLR2,TNF,TNFSF14	299 (15)
REL		transcription regulator	Activated in C	3,349	6,46E-10	ACSS2,B2M,BCL2A1,CCR8,CD40,CD40LG,CD80,CIITA,CSF2,CXCL10,CXCL8,EGR2,ESR1,HBEGF,ICAM1,IFNG,IL27,IRF4,IRF8,MAP3K8,NFE2,NFKB2,NR4A3,PHGDH,RELB,TNF,TNFRSF4,TNFSF13B	271 (19)
IKBKB		kinase	Activated in C	3,339	1,61E-13	ACOD1,AMPD3,ATF3,C3,CCL1,CCL17,CCL19,CCL5,CCR1,CCR7,COL3A1,CSF2,CXCL10,CXCL8,CYP1B1,GM2A,ICAM1,IFNG,IL1A,IRF1,JUNB,MGP,NFKB2,NLRP3,OGN,POU2AF1,PTGS2,PTX3,RBP1,RELB,SERPINB2,SFRP1,SOCS3,TGFB1,TNF,TNFRSF4,TNFRSF9	284 (13)
TAC1		other	Activated in C	3,337	2,53E-07	CASP1,CSF2,CUX2,CXCL10,CXCL8,IFNG,IL1A,NCR1,PRF1,PTGS2,SERPINB2,TGFB1,TNF,TNFSF15	241 (20)
Hbb-b2		other	Activated in C	3,317	5,70E-08	CCR2,CCR5,CIITA,CLEC7A,CXCL10,CXCR3,CXCR6,IL10RA,ITGAM,LY86,TLR2	202 (7)
arsenic trioxide		chemical drug	Activated in C	3,309	9,28E-03	ARID3A,BACH1,BCL2A1,BCL2L14,CXCL8,IRF1,ITGAM,LSS,ME1,NCF1,NFE2,PIM1,PTGS2,PTPRC,S100A8,SCD,SREBF1,TNF	292 (26)
STAT5a/b		group	Activated in C	3,305	6,86E-10	ARG1,BCL2A1,CD69,CSF2,DUSP2,FCGR1A,FCMR,ID2,IFNG,IL1A,IRF1,LCP2,PDE4B,PIM1,PRDM1,PTGS2,RBP1,RFTN1,SOCS3,TLR2	239 (16)
mycophenolic acid		chemical drug	Activated in C	3,302	5,83E-06	ADM,ATF3,CD274,CXCL8,DAPP1,HBEGF,ID2,NFKB2,OLR1,PTGS2,RUNX2,SERPINB2	241 (14)
CpG ODN 1826		chemical reagent	Activated in C	3,296	6,02E-10	CCL22,CCL5,CCR7,CD14,CD274,CD40,CD69,CD80,CIITA,CXCL10,CXCL8,FCGR1A,IFNG,IL1A,NCF1,RGS1,TNF	254 (17)
LDL		complex	Activated in C	3,290	1,47E-19	APOBEC3B,ATF3,BCL2A1,C3,CASP1,CCL5,CCL8,CCR2,CCR7,CD40,CD40LG,CD80,CSF2,CXCL10,CXCL11,CXCL8,DUSP2,FCGR1A,G0S2,ICAM1,IDO1,IFNG,IGF1R,IL10RA,IL1A,IRAK3,LTA,MMP12,NCF1,NLRP3,NR4A3,OLR1,OSCAR,PANX1,PTAFR,PTGS2,S100A8,SOCS3,SREBF1,TGFB1,TLR2,TNF,TNFAIP8L2	272 (16)
AGT		growth factor	Activated in C	3,281	9,48E-17	ADAM8,ADM,ARG1,ARID3A,ATF3,BACH1,C3,C5AR1,CCDC80,CCL5,CCL8,CCR2,CCR5,CCR7,CD14,COL15A1,COL1A2,COL3A1,COL4A6,CPZ,CTHRC1,CTSS,CXCL10,CXCL8,ESR1,FCGR1A,FGR,GAP43,GPC6,HBEGF,ICAM1,IFNG,IGF1R,IKZF1,IL1A,ITGB2,ITGB7,LEP,LIMD2,LIPG,LSS,LTA,LZTS3,MDGA1,MFAP4,MMP12,NCF1,NFKB2,NLRP3,NREP,NRG1,OLR1,PIK3R1,PREX1,PSMB10,PSMB8,PTGS2,PTPN22,PTPRC,PTPRZ1,RASGRP1,RBP4,RELT,RUNX3,S100A8,SELL,SEMA3D,SERPINB2,SFRP2,…	319 (21)
IFNAR1	0,808	transmembrane receptor	Activated in C	3,264	1,49E-13	ACOD1,ARG1,ATF3,B2M,BCL2L14,CCL17,CCL5,CD274,CD40,CIITA,CXCL10,CXCL11,IDO1,IFNAR1,IFNG,IL1A,IL27,IRF1,PLA2G7,PTGS2,RIPOR2,SOCS3,TGM2,TLR2,TNF,TNFSF13B,UBD	239 (15)
IL23		complex	Activated in C	3,241	1,15E-07	CCR2,CSF2,CXCL8,ICOS,IFNG,IL23R,IL4I1,IRF4,S100A8,TLR2,TNF	307 (15)
TERT		enzyme	Activated in C	3,234	6,60E-05	ATF3,B2M,CCL1,CCL17,CCL5,CSF2,CTSC,CXCL10,CXCL8,ICAM1,IFNG,LIPG,PSMB8,PTGS2,SERPINB2,TIMP1,TNF	240 (20)
Nfat (family)		group	Activated in C	3,232	1,63E-13	ATF3,CD40,CD40LG,CSF2,CXCL8,DOCK10,EGR2,FGF18,HAVCR2,HBEGF,ICAM1,IFNG,IRF4,LAG3,LTA,OSCAR,PDCD1LG2,PTGS2,RELB,TCF7,TNF,TNFSF14	338 (20)
MAP3K8	0,863	kinase	Activated in C	3,223	1,42E-10	ADORA3,ARG1,BNIP5,CCR1,CCR2,CCR5,CIITA,CSF2,CXCL8,DOK2,GPR160,GPR171,IFNG,IGF1R,IL1A,IL4I1,JUNB,MARCO,NFAM1,PTGS2,SOCS3,STAT4,TNF	284 (20)
BRD4		kinase	Activated in C	3,222	7,51E-10	CCR1,CD274,CD4,COL1A2,CXCL8,DERL3,ICAM1,ICAM2,ID2,IL7R,IRF1,IRF4,IRF8,KCNA3,LCK,MAP4K1,PIM1,PRDM1,PTPN22,SLC16A6,TIMP1,WNT5A	286 (15)
PRKCD		kinase	Activated in C	3,211	3,82E-08	BCL2A1,CCL5,CD4,CIITA,COL1A2,CSF2,CXCL10,CXCL8,DENND3,ETS2,ICAM1,ITGAM,JCHAIN,JUNB,LIPG,MMP12,NFKB2,PTGS2,RELB,SERPINB2,TLR2,TNF	250 (13)
PI3K (complex)		complex	Activated in C	3,207	4,78E-13	ATF3,BCL2A1,CCR1,CD2,CD274,CD40LG,CNR2,CXCL10,CXCL8,DAPP1,FUT7,GAP43,HBEGF,ICAM1,IFNG,IGF1R,IL7R,ITGAM,ITGB2,LEF1,LEP,MMP12,MRC1,NFKB2,PIM1,PLA2G5,PRDM1,PTGS2,SAMHD1,SELL,SOCS3,SP1,SREBF1,TGM2,TNF,TREM1	337 (22)
NFATC1		transcription regulator	Activated in C	3,201	7,16E-09	ATF3,CD3G,CD40,CD40LG,CSF2,CYP1B1,GPC6,ICAM1,ICOS,IFNG,OSCAR,POU2AF1,PRDM1,PTGS2,SELL,SLAMF1,SLAMF6,TNF	247 (17)
ETS1		transcription regulator	Activated in C	3,184	1,62E-18	ATP2A3,CASP1,CCL5,CCR8,CD14,CD69,CD79A,COL1A2,CRTAM,CSF2,DIAPH1,ETS2,GZMA,GZMK,HPSE,ICAM1,ID2,IFNG,IL7R,ITGAM,ITGB2,JUNB,LAIR1,LCK,NCF1,NCR1,PRDM1,PRF1,RUNX2,RUNX3,SELL,SLAMF6,SP1,SRGN,TBXAS1,TNF,TNFSF14,ZAP70	293 (18)
Brd4		kinase	Activated in C	3,165	2,56E-14	ADGRG5,ATP2A3,ATP8B4,CCR2,CCR5,COL1A2,COL3A1,COL4A5,CXCR3,CXCR6,GPR174,GPR18,IL1A,ITGAL,ITGB7,LCK,LY86,NFE2,RASSF2,SELL,TIMP1,TLR8,TNFSF15
lysophosphatidylinositol		chemical - endogenous mammalian	Activated in C	3,162	9,14E-07	C3,CASP1,CD274,CD5,CXCL8,ICAM1,IL1A,OLR1,TNFRSF4,TNFSF15	249 (10)
trovafloxacin		chemical drug	Activated in C	3,162	2,42E-05	B2M,CSF2,ETS2,ICAM1,IRF1,JUNB,MAP3K8,PDE4B,SOCS3,TGM2	286 (11)
puromycin aminonucleoside		chemical reagent	Activated in C	3,162	1,32E-03	A2M,CD14,GPNMB,MRC1,NCF1,PSMB10,PSMB8,RFTN1,TIMP1,UPP1
Klrk1		transmembrane receptor	Activated in C	3,160	5,16E-13	CCL5,CCR5,CSF2,GZMA,IFNG,IL18RAP,IRF8,LAG3,NKG7,PRDM1,PRF1,SEMA4A,TNF,XDH	274 (20)
PTGS2	2,280	enzyme	Activated in C	3,138	2,07E-07	CCL5,CCR7,CD163,CD274,CXCL10,CXCL8,CYP1B1,HBEGF,ICAM1,ITGAL,LEP,LPL,PLXNC1,PTGS2,RETN,RUNX2,SELL,SEMA7A,TGFB1,TGM2,TNF	290 (23)
MEF2C		transcription regulator	Activated in C	3,112	6,26E-08	ATF3,BLK,CCR2,CCR5,COL1A2,COL3A1,CXCR6,ECM2,EGR2,IKZF1,IRF4,JUNB,MMP12,MMP25,PTGS2,RUNX2,SFRP2,SYK	157 (6)
pyridostatin		chemical reagent	Activated in C	3,111	2,76E-05	B2M,CCL5,CCRL2,CXCL10,CXCL11,IRF1,PSMB8,PSMB9,SELL,TAP1	208 (14)
10E,12Z-octadecadienoic acid		chemical - endogenous mammalian	Activated in C	3,109	4,02E-08	ABCD2,ACACA,ACSS2,ADAM8,ATF3,CLEC12A,CXCL8,DGAT2,EGR2,ME1,MMP12,NR4A3,PTGS2,RETN,RGS1,SCD,SREBF1,TNF,TNIP3,TREM2	214 (19)
TNFSF14	3,395	cytokine	Activated in C	3,105	3,34E-09	ADAM8,CCL19,CCL5,CD40,CSF2,CXCL10,CXCL11,ICAM1,IFNG,TGFB1,TNF	263 (18)
JAK1		kinase	Activated in C	3,105	8,58E-06	CD14,CD40,ICAM1,IRF1,JUNB,MAP3K8,PSMB9,SOCS3,TAP1,TGFB1,TNF	247 (16)
S-(2,3-bispalmitoyloxypropyl)-cysteine-GDPKHPKSF		chemical reagent	Activated in C	3,105	5,13E-10	CCL5,CD40,CD80,CXCL10,CXCL8,ICAM1,IFNG,PTGS2,TLR2,TNF	259 (15)
Ifn gamma		complex	Activated in C	3,096	1,19E-07	CASP1,CCL5,CXCL10,CXCL8,CXCL9,CXCR3,ESR1,HLA-DRA,ICAM1,IRF8,NR4A3,SH2D1A,SOCS3,TNF,TNFRSF9	263 (18)
semaxinib		chemical drug	Activated in C	3,089	2,38E-24	ARG1,ATF3,CARD11,CCL19,CCL22,CCR1,CCR5,CCR7,CD28,CD3D,CD3E,CD3G,CD4,CD40LG,CD8B,CSF2RB,CXCL10,CXCL11,CYP1B1,EGR2,HAVCR2,ICOS,IL18RAP,IL21R,IL7R,IRF4,LCK,NLRP3,PTGS2,PTX3,RASGRP1,SLAMF6,SLAMF8,SOCS3,TGFB1,ZAP70	310 (21)
MALP-2s		chemical reagent	Activated in C	3,088	3,09E-09	BCL2A1,CD40,CYLD,IFNG,IL1A,ITGAM,PTGS2,SLAMF1,TLR2,TNF	205 (12)
cigarette smoke		chemical toxicant	Activated in C	3,087	6,89E-12	ADM,C3,CSF2,CXCL10,CXCL8,CYP1B1,HLA-DRA,ICAM1,IFNG,IL1A,IL27,IRAK2,LEP,MMP12,NRG1,P2RY13,P2RY6,POU2AF1,PTGES,PTGS2,PTPN1,RUNX3,SP1,SREBF1,TIMP1,TNF,TREM2,WNT5A,XDH	299 (17)
5-azacytidine		chemical drug	Activated in C	3,086	1,96E-03	CIITA,ESR1,HBEGF,IFNG,IRF8,ITGAL,PRF1,PTGS2,RUNX3,SOCS3,SP1,TGM2,UPP1	261 (22)
SPP1		cytokine	Activated in C	3,082	2,79E-06	ARG1,CCL5,CCR2,CD163,CD40LG,CXCL8,ETS2,GPX4,ICAM1,IFNG,IL1A,PIK3R1,PTGS2,RUNX2,SC5D,TASL,TGFB1,TIMP1,TNF	313 (22)
FOXO1		transcription regulator	Activated in C	3,075	6,69E-11	A2M,ACACA,BCL2A1,CCR7,CD40,CXCL10,CXCL8,EGR2,ELOVL6,EOMES,FGF18,GZMA,ICAM1,IFNG,IGF1R,IKZF1,IL23R,IL7R,ITGAM,ITGB2,JUNB,LCP2,LEP,LPL,ME1,NRP2,PCK2,PLA2G2D,PRDM1,PRF1,PSMB8,PTPRC,RIPOR2,RUNX2,SCD,SELL,SERPINB2,SPTLC2,SREBF1,TGFB1,TNF,TNFRSF9,VPREB1	319 (23)
CSF1		cytokine	Activated in C	3,064	3,02E-25	ARG1,C5AR1,CBL,CCL5,CCR1,CCR2,CCR5,CD163,CD80,CFP,CLEC7A,CXCL10,CXCL11,CXCL9,DOK2,DUSP5,EGR2,ETS2,FOLR2,GPNMB,IDO1,IFNG,IGF1R,IKBKE,IL10RA,IL1A,IL27,IRF1,IRF4,IRF8,ITGAM,JUNB,LAG3,LPL,LSS,MARCO,MERTK,MMP12,MRC1,NFKB2,OSCAR,PTPRC,PTPRZ1,SC5D,SERPINB2,SFRP1,STX3,TGFB1,TLR2,TNF	332 (14)
MAPK14		kinase	Activated in C	3,058	2,92E-10	ATF3,CCL5,CCR7,CD40,CD80,CXCL10,CXCL8,ICAM1,IFNG,IL27,JUNB,LEF1,NGFR,PLA2G5,PTGES,PTGS2,RGS1,RUNX2,S100A8,SH2D2A,SOCS3,SREBF1,TGFB1,TGM2,TIMP1,TLR2,TNF	243 (20)
laminaran		chemical drug	Activated in C	3,053	5,07E-11	ACOD1,CXCL10,CXCL8,G0S2,IDO1,IL1A,IL7R,MCOLN2,OLR1,PTGS2,SERPINB2,TNFRSF9,TNIP3	193 (13)
trinitrobenzenesulfonic acid		chemical reagent	Activated in C	3,024	2,52E-11	ADAM8,CCL5,CCR1,CCR5,COL1A2,COL3A1,CXCL10,IDO1,IFNG,IL1A,ITGAM,MMP12,PTGS2,PTX3,S100A8,SOCS3,TGFB1,TIMP1,TNF	282 (17)
IL17A		cytokine	Activated in C	3,019	8,14E-14	B2M,BCL2A1,C15orf48,C3,CCL17,CCL22,CCL5,CCR5,CD14,CD163,CD274,CD40,COL3A1,CSF2,CXCL10,CXCL8,EGR2,ENTPD1,HBEGF,ICAM1,IFNG,IL1A,IL27,IRF1,LEP,LPL,MERTK,MRC1,PRDM1,PTGS2,S100A8,SOCS3,SREBF1,STEAP4,TGFB1,TIMP1,TLR2,TNF	326 (15)
CHUK		kinase	Activated in C	3,002	2,97E-11	ACOD1,AMPD3,ATF3,C3,CCL19,CCL22,CCL5,CCR1,CSF2,CXCL10,CXCL8,GM2A,ICAM1,IFNG,IL1A,JUNB,MGP,NFKB2,OGN,PTGS2,PTX3,RBP1,RELB,SERPINB2,SFRP1,SOCS3,TNF,TNFSF13B	263 (13)
DOCK8	1,731	other	Activated in C	3,000	1,79E-04	ARID5A,CD40,CXCL10,IRF1,LTA,MERTK,PTGS2,RGS1,TNF
SASH1		other	Activated in C	3,000	1,99E-04	ARID5A,CD40,CXCL10,IRF1,LTA,MARCO,MERTK,PTGS2,TNF	196 (11)
N-ethyl-N-nitrosourea		chemical toxicant	Activated in C	3,000	1,21E-05	CCL1,CCL17,CCL5,CSF2,ICAM1,IFNG,PSMB8,TGM2,TIMP1,TNF
ZFTA-RELA		fusion gene/product	Activated in C	3,000	6,75E-06	CXCL10,DUSP2,ICAM1,IRF1,NFKB2,PTGS2,RELB,TAP1,TGM2
platelet activating factor		chemical - endogenous mammalian	Activated in C	2,990	4,63E-10	CD69,EGR2,ICAM1,IDO1,IL1A,ITGAM,ITGB2,PLA2G7,PTAFR,PTGS2,SELL,SOCS3,TIMP1,TNF	263 (19)
TREM1	5,714	transmembrane receptor	Activated in C	2,988	5,55E-17	ARRDC4,ATF3,CCL17,CCL5,CCR7,CCRL2,CD14,CD274,CRTAM,CSF2,CXCL10,CXCL8,EGR2,ETS2,FFAR2,HBEGF,IDO1,IFNG,IRF1,LPL,MAP3K8,MCOLN2,NFKB2,PTGS2,RGS1,SERPINB2,SFMBT2,SLAMF7,TLR2,TNF,TNFSF14,TNFSF15,TNIP3,WNT5A	300 (16)
hexachlorobenzene		chemical toxicant	Activated in C	2,985	3,45E-05	A2M,CD14,GPNMB,MRC1,PSMB10,PSMB8,RFTN1,TIMP1,UPP1
TRADD		other	Activated in C	2,985	5,58E-08	BCL2A1,CSF2,CXCL11,CXCL8,ICAM1,IRF1,RND1,TNF,UBD	198 (16)
LIF		cytokine	Activated in C	2,985	5,87E-07	A2M,ACACA,CXCL10,CXCL8,FBP1,FFAR2,HBEGF,HPSE,ID2,IFNG,IRF1,JUNB,LEP,LPL,PIM1,PTGS2,PTPN1,SOCS3,TIMP1,TMEM176A,TNF,WNT5A	236 (18)
gentamicin C		chemical drug	Activated in C	2,985	8,82E-05	A2M,CD14,GPNMB,MRC1,PSMB10,PSMB8,RFTN1,TIMP1,UPP1
MET		kinase	Activated in C	2,981	4,40E-05	ARID5A,CD274,CXCL8,ESR1,HBEGF,LEF1,LTA,MERTK,NREP,PIM1,PTGS2,PTPN1,SOCS3,TGFB1	263 (21)
triamterene		chemical drug	Activated in C	2,970	1,42E-04	A2M,CD14,GPNMB,MRC1,PSMB10,PSMB8,RFTN1,TIMP1,UPP1
palmitic acid		chemical - endogenous mammalian	Activated in C	2,969	1,10E-11	ACACA,ATF3,CCL19,CCL5,CD28,CXCL10,CXCL8,DGAT2,EGLN3,ELOVL6,FOLR2,ICAM1,IDO1,IRAK2,LEP,LPL,NCF1,NFKB2,NR4A3,OLR1,PANX1,PTGS2,PTPN1,RUNX2,SCD,SLC25A1,SOCS3,SP1,SPTLC2,SREBF1,TGFB1,TLR2,TNF	300 (25)
Immunoglobulin		complex	Activated in C	2,961	2,55E-48	ACACA,ACSS2,ADM,ARG1,B2M,BATF3,BCL2A1,C3,C5AR1,CAPN8,CASP1,CBL,CCL1,CCL17,CCL19,CCL22,CCL5,CCL8,CCR2,CCR7,CD14,CD163,CD164L2,CD274,CD28,CD40,CD40LG,CD69,CD80,CFP,CIITA,CLEC7A,COL1A2,COL3A1,CSF2,CSF2RB,CST7,CTSS,CXCL10,CXCL11,CXCL8,CXCL9,CXCR3,CYP1B1,DBI,DGAT2,EGR2,ENTPD1,EOMES,ESR1,ETS2,FBP1,FCGR1A,GBE1,GPNMB,GZMA,HBEGF,HCK,HK3,HLA-DRA,ICAM1,ICOS,IDO1,IFNG,IL10RA,IL1A,IL27,IL7R,IRF1,IRF4,IRF8,ITG…	312 (12)
8-bromo-cAMP		chemical reagent	Activated in C	2,952	4,33E-06	ADM,ARG1,COL3A1,COL4A6,CSF2RB,CSF3R,CYP1B1,DIAPH1,ENTPD1,ESR1,GM2A,HPSE,ID2,IGF1R,IL12RB1,IL7R,LEF1,NTRK1,PCK2,PDE4B,PIK3R1,PRKX,PTGS2,RAC2,SERPINB2,SFRP1,SLC1A2,STAT4,TCF7,TGFB1,TIMP1,TNF,TREM1,WNT5A,WNT5B	342 (22)
zymosan		chemical - endogenous non-mammalian	Activated in C	2,949	1,98E-12	ARG1,CCL17,CCL22,CCL5,CCR7,CD40,CIITA,CSF2,CXCL10,CXCL8,IKBKE,IL1A,IRF4,ITGAM,LPL,PTGS2,SOCS3,TLR2,TNF	244 (14)
MIF		cytokine	Activated in C	2,939	7,49E-09	ARG1,CCR1,CCR4,CCR5,CCR8,CD84,CXCL8,CXCR6,DGAT2,ICAM1,IFNG,IL23R,IL7R,PTGS2,RETN,SREBF1,TGFB1,TIMP1,TNF	267 (19)
TNFSF9		cytokine	Activated in C	2,934	4,70E-09	CCR7,CD14,CD3E,CD4,CXCL8,ICAM1,IFNG,PTPRC,TNF	292 (16)
IFNL1		cytokine	Activated in C	2,931	2,04E-04	ATF3,CCR7,CD40,CD80,CXCL10,CXCL11,CXCL8,CXCL9,PSMB9,TLR2	271 (16)
ICAM1	1,789	transmembrane receptor	Activated in C	2,925	3,41E-06	CCL5,CD69,CD80,ICAM1,IFNG,IL1A,ITGAL,SREBF1,TGFB1,TNF	230 (16)
FFAR3		G-protein coupled receptor	Activated in C	2,905	5,83E-06	CCL22,CCR7,CD80,CXCL10,FCGR1A,ICAM1,IL1A,LAX1,LEP,LY86,SPOCK1,TLR8	150 (7)
carrageenan		chemical drug	Activated in C	2,903	1,99E-06	BDKRB1,CCL5,CXCL8,EGR2,ESR1,ICAM1,JUNB,PTGES,PTGS2,TNF	241 (18)
CCL5	2,354	cytokine	Activated in C	2,897	6,73E-09	C5AR1,CCL5,CCR1,CCR5,CCRL2,CD163,CD40,CXCL8,CYP1B1,IFNG,ITGAM,OLR1,SERPINB2,TNF,VASP	271 (14)
SAMSN1		other	Activated in C	2,887	1,20E-05	ARID5A,CD40,CXCL10,HBEGF,IFNG,IRF1,LTA,MARCO,MERTK,PTGS2,SOCS3,TNF	268 (16)
NONO		transcription regulator	Activated in C	2,882	6,55E-06	ACACA,CALHM6,CCL5,CCL8,CD38,CD80,CXCL10,CXCL11,CXCL9,IDO1,IKBKE,PDE4B,SLAMF7,TNFSF13B,TNFSF15
JAK2		kinase	Activated in C	2,880	4,18E-13	CASP1,CCL5,CD19,CD79A,CSF2,CST7,CXCL10,CXCL8,ESR1,GCNT2,ICAM1,IGF1R,IRF1,ITGAM,JCHAIN,NKG7,POU2AF1,PRKCB,PSMB9,PTGS2,RBP1,SERPINH1,SOCS3,TAP1,TGM2,TNF	273 (16)
Hbb-b1		transporter	Activated in C	2,874	2,68E-06	CCR2,CCR5,CIITA,CLEC7A,CXCL10,CXCR3,CXCR6,EGLN3,ICAM1,IL10RA,ITGAM,LY86,TLR2	228 (12)
CYP19A1		enzyme	Activated in C	2,863	4,46E-07	ACACA,ASPG,CD14,CXCL10,ESR1,LEP,LPL,PTGS2,PTX3,SLC1A2,STEAP4,TGFB1,TGM1,TIMP1,TNF	284 (21)
CPT1B		enzyme	Activated in C	2,853	5,32E-05	ACACA,CBL,DBI,DGAT2,EGLN3,FBP1,HK3,LEP,LPL,PCK2,PIK3CD,PIK3R1,PIK3R5,PRKX,PTPN1,SCD,SOCS3,SREBF1	99 (7)
PPP2CA		phosphatase	Activated in C	2,846	1,61E-13	CASP1,CD69,CXCL10,ENTPD1,GZMA,ICOS,IL1A,IL23R,IRF1,ITGAL,PTGS2,PTPRC,SELL,SLAMF8,SOCS3,TIGIT,TNF,UPP1	273 (18)
deferoxamine		chemical drug	Activated in C	2,845	3,67E-07	ADM,ANKRD22,BACH1,CCR7,CD14,CXCL8,DUSP16,DUSP5,EGLN3,FGF18,ICAM1,ITGAM,ITGB2,ITGB7,LEP,LPL,ME1,NFKB2,RGS1,SREBF1,TGFB1,TREML2	281 (22)
ELAVL1		other	Activated in C	2,841	1,55E-05	ATF3,B2M,CCL8,CTSS,ICOS,IFNG,IRF1,IRF4,JCHAIN,PCOLCE,PLA2G7,PLCG2,PTGS2,PTPRC,RUNX2,SYK,TLR2,TNF,WNT5A,ZAP70	263 (15)
RELB	1,668	transcription regulator	Activated in C	2,838	5,95E-13	B2M,CCL19,CD40,CIITA,CSF2,CXCL8,ESR1,IFNG,IRF4,LTA,MAP3K8,MARCKSL1,NFKB2,PRDM1,PTGS2,RELB,STAT4,TNF,TNFSF14	246 (18)
Fcer1		complex	Activated in C	2,836	2,11E-07	BCL2A1,CCL1,CCL5,CD4,CSF2,CXCL8,IDO1,IFNG,KMO,MRC1,TNF,TNFRSF9	242 (22)
thapsigargin		chemical toxicant	Activated in C	2,833	5,13E-06	ATF3,C5AR1,CD80,CXCL10,CXCL8,EGR2,ESR1,HPSE,ICAM1,IFNAR1,ITGB2,NR4A3,OLR1,PCK2,SESN2,SREBF1,TGM2,THRSP,TLR2,TNF,UPP1	260 (24)
MAPT		other	Activated in C	2,830	8,81E-13	A2M,ARL11,ASPG,ATF3,C3,CD14,CD22,CD274,CD48,CD84,CLEC7A,CORO1A,CST7,CTSC,CTSS,CXCL10,CYFIP2,DBI,DNAI3,DOCK2,ERMP1,FGR,GAP43,GPNMB,GPX4,ICAM1,IFNG,IL1A,IL21R,ITGAM,ITGB2,LAG3,LCP1,LY86,LYZ,NFKB2,PENK,PSMB8,PTPRC,PTX3,SEPTIN3,SH3GL2,SLC1A2,STEAP4,STX1B,STXBP1,TAP1,TGM1,TIMP1,TLR2,TNF	314 (17)
Map3k7		kinase	Activated in C	2,816	2,74E-04	CCL5,CSF2,CXCL10,EGR2,HBEGF,IFNG,PTGS2,SCD,TNF	202 (19)
collagenase		group	Activated in C	2,813	2,64E-06	ADM,CXCL10,ICAM1,IL1A,IRF1,JUNB,PTX3,TNF	265 (12)
hemozoin		chemical - endogenous non-mammalian	Activated in C	2,804	1,16E-06	CCR1,CCR2,CCR5,CD80,ICAM1,IL1A,S100A8,TNF	292 (17)
Lymphotoxin		complex	Activated in C	2,800	2,85E-09	CCL19,CCL5,CSF2,CXCL10,CXCL8,ICAM1,IL1A,POU2AF1,TNF	222 (16)
IRF8	3,369	transcription regulator	Activated in C	2,799	1,03E-14	ACVRL1,ATF3,B2M,CBL,CCL5,CCR2,CCR7,CD14,CD37,CD4,CD40,CD80,CIITA,CSF3R,CTSS,CUX2,EGR2,ICAM1,IDO1,IFNG,IL27,IRF4,IRF8,ITGAM,PRDM1,TNF,TNFSF13B	263 (16)
RAS		group	Activated in C	2,797	7,19E-06	CD274,CSF2,CSF3R,CXCL10,CXCL8,IFNG,IL1A,IRF1,PRDM1,PTGES,PTGS2,SREBF1,TGM2,TNF,UPP1	228 (19)
RNASE2		enzyme	Activated in C	2,793	8,53E-06	CCL1,CCL22,CCL5,CCL8,CXCL10,CXCL9,PPBP,TNF	180 (10)
lipoteichoic acid		chemical - endogenous non-mammalian	Activated in C	2,792	1,41E-09	CCR1,CCR5,CD14,CD80,CXCL10,CXCL8,ICAM1,NLRP3,NR4A3,POU2AF1,PTAFR,PTGS2,TLR2,TNF,TREM1	240 (20)
carbonyl cyanide m-chlorophenyl hydrazone		chemical toxicant	Activated in C	2,791	2,98E-05	CHRNA9,CXCL8,DUSP5,IGF1R,IL1A,OSCAR,PTGS2,TGFB1,TMEM154	230 (19)
CCL11		cytokine	Activated in C	2,789	8,05E-08	CCL8,CCR2,CXCL11,CXCL8,CXCL9,ICAM1,ITGAM,LEP,PPBP,TNF,TNFSF14,XCR1	224 (20)
F2RL1		G-protein coupled receptor	Activated in C	2,787	6,83E-04	ATF3,CSF2,CXCL8,HBEGF,IFNG,IL1A,IRF8,PTGS2,SERPINB2,TNF	261 (18)
CGAS		enzyme	Activated in C	2,781	1,57E-05	ARG1,CCL5,CSF2,CXCL10,CXCL8,IL1A,MMP12,TNF	203 (19)
F3		transmembrane receptor	Activated in C	2,781	2,76E-05	ARG1,CXCL8,DUSP2,ICAM1,IFNG,ITGAM,LCP1,LEF1,TGM2,TNF	245 (19)
bromodeoxyuridine		chemical drug	Activated in C	2,778	1,30E-04	CXCL10,CXCL8,IFNG,IL1A,IL7R,IRF1,IRF4,TNF	263 (17)
reactive oxygen species		chemical toxicant	Activated in C	2,778	2,05E-05	CASP1,CCL5,CD80,CXCL8,DUSP2,HBEGF,HPSE,LEP,PRF1,PTGS2,SP1,TGFB1,TLR2,TNF	253 (22)
stallimycin		biologic drug	Activated in C	2,778	4,58E-05	CXCL10,CXCL8,IFNG,IL1A,IL7R,IRF1,IRF4,TNF	246 (13)
leukotriene D4		chemical - endogenous mammalian	Activated in C	2,768	1,70E-04	ATF3,CXCL8,EGR2,HBEGF,MAP3K8,NR4A3,PTGS2,TNF	267 (22)
carbon tetrachloride		chemical toxicant	Activated in C	2,768	1,04E-06	ATF3,CCL5,CCR1,CCR5,CD38,CNR2,COL1A2,COL3A1,CXCL10,GPX4,ICAM1,IFNG,IGF2R,JUNB,ME1,MMP12,PTAFR,PTGS2,RBP1,SERPINB2,TGFB1,TIMP1,TNF	257 (17)
TRAF3IP2		enzyme	Activated in C	2,764	1,12E-06	CCL5,CCR2,COL3A1,CSF2,CXCL10,ICAM1,IFNG,ITGAL,S100A8,STEAP4,TGFB1,TNF	226 (16)
CD14	2,218	transmembrane receptor	Activated in C	2,763	8,24E-09	BCL2A1,CCL1,CCL5,CXCL10,CXCL8,ICAM1,IFNG,IL10RA,PTGS2,SOCS3,TGFB1,TLR2,TNF	244 (16)
1-palmitoyl-2-(5-oxovaleroyl)-sn-glycero-3-phosphorylcholine		chemical reagent	Activated in C	2,759	5,47E-06	BCL2A1,CSF2,CXCL8,ICAM1,IL1A,PTGS2,TGFB1,TNF	221 (16)
KITLG		growth factor	Activated in C	2,756	1,92E-06	ATP6V1B2,B2M,CASP1,CCL22,CD14,CD3D,CD3G,CSF2,CSF3R,CXCL8,FRK,GRIA2,HCK,ID2,IFNG,IGF1R,IL1A,MARCO,PIM1,PRKCB,PTGS2,SYK,TNF	211 (20)
D-galactosamine		chemical - endogenous mammalian	Activated in C	2,747	2,75E-05	CASP1,CD14,CXCL10,ICAM1,IFNG,JUNB,TIMP1,TNF	230 (17)
okadaic acid		chemical toxicant	Activated in C	2,744	9,27E-05	CXCL8,CYP1B1,ESR1,IL1A,IL21R,JUNB,MAP3K8,PIM1,PTGS2,THRSP,TNF	333 (27)
EIF2AK2		kinase	Activated in C	2,742	3,84E-05	ARG1,ATF3,BCL2A1,CXCL8,IFNG,IL1A,IRF1,NFKB2,PSMB10,SAMHD1,SOCS3,TNF	274 (20)
MAPKAPK2		kinase	Activated in C	2,740	2,80E-04	ARG1,CXCL10,CXCL8,ICAM1,LTA,MARCO,MRC1,TNF	292 (23)
IL-1R		group	Activated in C	2,739	7,10E-07	COL3A1,CSF2,CXCL11,CXCL8,ICAM1,IFNG,IL1A,MMP12,SERPINB2,TIMP1,TNF	255 (16)
NFAT5		transcription regulator	Activated in C	2,735	1,79E-04	BCL2A1,CCR1,CIITA,COL1A2,CSF2,CXCL10,IL23R,IRF1,NRG1,PTGES,SLC6A12,SLC6A6,TLR2,TNF	219 (15)
CNTF		cytokine	Activated in C	2,734	2,99E-20	A2M,ATF3,ATP6V1B2,C5AR1,CCL5,CCR1,CCR5,CCRL2,CD14,CD69,CLEC7A,CXCL8,EGR2,GPC6,GPNMB,IFNAR1,IL1A,IL7R,IRF1,JUNB,LEP,NGFR,NTRK1,PENK,PTGS2,SCD,SCN2B,SLC13A3,SOCS3,SREBF1,STX1B,TAP1,TGFB1,TIMP1,TLR2,TNF,VAV3,WNT5A,XDH	229 (16)
TYROBP		transmembrane receptor	Activated in C	2,729	1,55E-11	CCR7,CD40,CD69,CD84,CXCL8,ICAM1,IDO1,IFNG,IL10RA,IRF8,ITGAM,NRROS,PLEK,TGFB1,TNF,TREM2	247 (14)
erlotinib		chemical drug	Activated in C	2,724	5,12E-05	CCL5,CD14,CD40,CSF2,CXCL8,ICAM1,IL1A,NFKB2,RELB,SERPINB2,TLR2,TNF	256 (13)
KLF4		transcription regulator	Activated in C	2,719	3,84E-03	ACOD1,ARG1,CCL1,CD14,CXCL8,DUSP5,EOMES,HBEGF,HPS5,ITGAM,MRC1,PRDM1,RUNX2,SERPINB2,SERPINH1,TGFB1,TGM1,UBE2E3,WNT5A	297 (21)
5-fluorouracil		chemical drug	Activated in C	2,714	1,81E-01	APOBEC3B,ATF3,CD40,CD80,COL1A2,CYFIP2,GAP43,HBEGF,IFNG,IL1A,PTGS2,TGFB1,UBD,UPP1
CD38	3,537	enzyme	Activated in C	2,705	1,74E-06	ALDOC,CCL22,CD40LG,CSF2RB,EGLN3,GBE1,ICAM1,ITGB7,JCHAIN,LTA,PIM1,PRDM1,SELL,SEMA4A,SLAIN1,SOCS3,TGFB1,ZBTB32	277 (15)
STAT3		transcription regulator	Activated in C	2,694	5,57E-30	A2M,ADM,AMPD3,ARG1,ARRDC4,C3,C5AR1,CALHM6,CASP1,CCL17,CCL5,CCR1,CCR5,CCRL2,CD226,CD274,CD40,CD40LG,CD80,CIITA,COL1A2,COL3A1,CSF2,CXCL10,CXCL8,CXCL9,CXCR3,CYP1B1,DUSP5,EGR2,EOMES,ESR1,FCGR1A,FFAR2,FLT3,GAP43,GBE1,ICAM1,ICOS,ID2,IFNG,IGF1R,IKBKE,IKZF3,IL12RB1,IL1A,IL23R,IRF1,IRF4,ITGAM,ITGB2,JUNB,KLRC4-KLRK1/KLRK1,LEP,LTA,LYZ,MMP12,MRAS,NEURL3,NFKB2,NFKBIE,NRP2,OSCAR,PDCD1LG2,PIM1,PRDM1,PRF1,PSMB8,…	300 (14)
Pam3-Cys		chemical toxicant	Activated in C	2,687	5,70E-08	CCL5,CD14,CD163,CD69,CD80,CXCL10,CXCL8,IFNG,POU2AF1,TLR2,TNF	235 (16)
HIF1A		transcription regulator	Activated in C	2,685	1,61E-11	ADM,ALDOC,CCL22,CCL5,CCR2,CCR5,CCR7,CCRL2,CD274,CD69,CORO1A,CSF2,CXCL10,CXCL8,EGLN3,ENTPD1,FUT7,GBE1,ICAM1,ID2,IFNG,IL1A,IL23R,IL27,ITGB2,KLRC4-KLRK1/KLRK1,LEP,LGALS1,MERTK,MMP12,NCR1,NFKB2,NR4A3,PPFIA4,PTGS2,RAB20,RELB,SCD,SESN2,SFRP1,SOCS3,SP1,TGFB1,TIMP1,TLR2,TMPRSS6,TNF,VASP	281 (12)
HMGB1		transcription regulator	Activated in C	2,684	1,11E-08	CD163,CD274,CD40,CD80,CXCL8,ICAM1,IFNG,IL1A,MERTK,MRC1,PTGES,PTGS2,RELB,SREBF1,TLR2,TNF	244 (18)
kainic acid		chemical toxicant	Activated in C	2,683	1,12E-04	ATF3,CCL5,EGR2,GAP43,GPX4,GRIA2,HBEGF,JUNB,LEF1,NGFR,NTRK1,PENK,PTGES,PTGS2,TIMP1,TNF	276 (22)
IKBKG		kinase	Activated in C	2,656	1,72E-11	ACOD1,AMPD3,C3,CCL5,CCR1,CD3E,CSF2,CXCL10,CXCL8,GM2A,ICAM1,IKBKE,IL1A,JUNB,MGP,NFKB2,OGN,PTX3,RELB,SERPINB2,SFRP1,SOCS3,TNF	316 (16)
RNF138		enzyme	Activated in C	2,646	3,66E-06	CCR7,ICAM1,IL1A,NFKB2,RIPOR2,SPECC1,TNF	190 (9)
SENP3		peptidase	Activated in C	2,646	3,26E-04	CD4,CD80,CD8B,CXCL10,PSMB9,SAMHD1,TAP1	168 (7)
TLN1		other	Activated in C	2,646	8,70E-06	CD14,CXCL10,ICAM1,IL1A,ITGAL,ITGAM,TNF	229 (13)
ARHGAP21		other	Activated in C	2,646	2,11E-04	ARID5A,CXCL10,IRF1,LTA,MERTK,PTGS2,TNF
lomustine		chemical drug	Activated in C	2,646	2,65E-03	A2M,CD14,GPNMB,PSMB8,RFTN1,TIMP1,UPP1
ITGB1		transmembrane receptor	Activated in C	2,641	1,96E-05	CD14,COL1A2,CXCL10,CXCL8,ICAM1,IFNG,ITGAM,ITGB7,JUNB,PSMB8,PTGS2,RAC2,TGFB1,TGM2,TNF,WNT5A	254 (20)
IL36A		cytokine	Activated in C	2,639	5,47E-06	CD40,CSF2,CXCL10,CXCL8,IFNG,IL1A,S100A8,TNF	179 (12)
MAP2K4		kinase	Activated in C	2,626	1,36E-03	ATF3,CCL5,CXCL10,CXCL8,PTGS2,TGFB1,TNF	247 (22)
paraquat		chemical toxicant	Activated in C	2,626	2,32E-02	CCL19,CXCL8,DIP2B,ITGAM,MMP12,PTGS2,TGFB1,TIMP1
entolimod		biologic drug	Activated in C	2,619	1,13E-05	ATF3,BCL2A1,CXCL10,IL1A,IRF1,JUNB,TNF	181 (11)
RNASE1		enzyme	Activated in C	2,619	1,32E-06	CCL1,CCL22,CCL5,CCL8,CXCL10,CXCL9,TNF
CpG ODN 2006		chemical reagent	Activated in C	2,617	5,82E-10	BCL2A1,CCL5,CD274,CD40,CD80,CXCL10,CXCL11,CXCL8,CXCL9,ICAM1,IFNG,NFKB2,SELL,SLAMF7,TGFB1,TNF,TNFRSF17,TNFSF13B,TNFSF15	214 (14)
IFI16		transcription regulator	Activated in C	2,613	9,44E-07	CCL5,CCR4,CD28,CSF3R,CXCL10,CXCL8,ESR1,ICAM1,ID2,IL7R,LPL,PIM1,TNF	317 (21)
SAA1		transporter	Activated in C	2,611	2,51E-06	ARG1,CCL17,CCL5,CXCL10,CXCL8,MRC1,S100A8,SREBF1,TNF	292 (19)
3M-001		chemical drug	Activated in C	2,608	7,85E-05	CD40,CD80,CXCL10,CXCL8,IFNG,PTGS2,TNF	132 (7)
ETS2	0,669	transcription regulator	Activated in C	2,608	3,03E-04	CD79A,HPSE,ICAM1,JUNB,LYZ,SYK,TFEC,TNF,TNFSF14
Pka		complex	Activated in C	2,603	3,24E-08	CCR7,CCR8,CD14,CD40,CXCL10,IFNG,IGF1R,IRF1,JUNB,LEP,NCF1,NR4A3,PDE4B,PENK,POU2AF1,PTGS2,SLC1A2,SREBF1,TNF	309 (23)
5-hydroxytryptamine		chemical - endogenous mammalian	Activated in C	2,597	4,45E-05	CXCL8,CYP1B1,HBEGF,ICAM1,IFNG,IL1A,PLCB2,PTGS2,RPS6KA1,RUNX2,SERPINB2,TGFB1,TNF	267 (25)
2,4-dinitrofluorobenzene		chemical toxicant	Activated in C	2,596	6,19E-07	ARG1,CCR4,CSF2,CXCL10,ICAM1,IFNG,PTGES,PTGS2,TNF	304 (15)
THPO		cytokine	Activated in C	2,592	9,98E-03	ICAM1,IRF1,NFKB2,PIM1,SOCS3,SP1,TAP1,TNF	277 (18)
PPRC1		transcription regulator	Activated in C	2,592	4,27E-04	CHRNA9,CXCL8,DUSP5,IL1A,OSCAR,PTGS2,TMEM154
BMP6		growth factor	Activated in C	2,592	3,11E-02	CYP1B1,HBEGF,ID2,IL1A,PTGS2,TIMP1,TMPRSS6
TP53		transcription regulator	Activated in C	2,592	4,10E-11	A2M,ACSS2,ADAM8,ALDOC,ARAP2,ARG1,ATF3,BCL2A1,CARD11,CASP1,CCDC80,CCL5,CCR2,CCR4,CCR7,CCR8,CD3E,CNN2,COL1A2,COL3A1,CORO1A,CSF2,CSF3R,CXCL10,CXCL8,CXCR3,CXCR6,CYFIP2,DBI,DBP,DNAI3,DUSP2,DUSP5,EGR2,ESR1,G0S2,GPR160,HBEGF,HHIP,ICAM1,ID2,IFNG,IGF1R,IKBIP,IL10RA,IL12RB1,IL1A,IL21R,IL4I1,IRF8,ITGB7,JUNB,KSR1,LSS,LYZ,MAP3K8,MAP4K1,ME1,MRC1,MYO1E,NCF1,NFAM1,NFE2,NFKB2,NLRP12,NR4A3,PDE4B,PGLYRP2,PHGDH,PIK3…	325 (21)
PIK3CD	2,763	kinase	Activated in C	2,589	4,27E-04	CCL19,CXCL8,IDO1,IFNG,PRDM1,TGFB1,TNF	320 (25)
ECSIT		transcription regulator	Activated in C	2,588	8,70E-06	CXCL8,JUNB,NFKB2,NFKBIE,PIM1,PTGS2,RELB	263 (15)
TLR7/8		group	Activated in C	2,588	1,32E-04	BCL2A1,FFAR2,MAP3K8,MCOLN2,PTGS2,RGS1,TNF	160 (7)
MEF2A		transcription regulator	Activated in C	2,582	9,51E-03	ARHGEF19,CD69,CXCL10,IKZF1,IL27,IRF1,TGFB1	166 (7)
TLR8	2,376	transmembrane receptor	Activated in C	2,581	3,74E-04	CCL1,CCR7,CD40,CXCL10,CXCL8,IL27,TNF	240 (20)
TLR5		transmembrane receptor	Activated in C	2,575	1,02E-06	ATF3,CCL5,CD40,CD80,CSF2,CXCL8,ICAM1,IL1A,TNF	241 (17)
hyaluronic acid		chemical - endogenous mammalian	Activated in C	2,572	2,07E-10	CCL5,CCR7,CD40,CD80,CXCL10,CXCL8,FRK,ICAM1,IRAK3,MMP12,NCF1,PTGES,PTGS2,PTPRC,SOCS3,TGFB1,TIMP1,TLR2,TNF,TNFSF14	248 (17)
MAP2K3		kinase	Activated in C	2,572	5,68E-06	CCL8,COL1A2,COL3A1,CXCL10,CXCL8,CXCL9,ICAM1,IFNG,OSCAR,PTGS2,TNF	244 (21)
HOXA9		transcription regulator	Activated in C	2,571	8,56E-04	ETS2,FLT3,ID2,IL7R,JUNB,KCNA3,LY86,LYZ,PIK3CD,PIM1,PTPRC,PTPRCAP,S100A8,SERPINB9
TSLP		cytokine	Activated in C	2,570	4,93E-06	CCL17,CCR7,CD40,CD80,CSF2,CXCL8,CXCL9,ICAM1,SELL,TGFB1,TIMP1	282 (17)
ELK1		transcription regulator	Activated in C	2,570	1,55E-03	EGR2,JUNB,PSMB10,PSMB8,PSMB9,PTGS2,RUNX2,TNF	302 (23)
bryostatin 1		chemical drug	Activated in C	2,568	2,64E-08	ARG1,CCL5,CD22,CD40,CD80,CXCL8,ICAM1,IFNG,PRKCB,TNF	287 (21)
PF4		cytokine	Activated in C	2,565	1,37E-04	CCL22,CXCL8,ICAM1,IFNG,IL1A,IRF1,ITGAM,NFKB2,TGFB1,TNF	259 (18)
fenamic acid		chemical reagent	Activated in C	2,563	2,76E-05	A2M,CD14,GPNMB,MRC1,PSMB10,PSMB8,RFTN1,SELL,TIMP1,UPP1
pristane		chemical toxicant	Activated in C	2,560	1,72E-08	ARG1,CCL19,CCL5,CXCL10,CXCR3,ICAM1,IRF8,MRC1,PTGS2,TGFB1,TNF,TNFSF13B	264 (15)
Vegf		group	Activated in C	2,553	3,84E-09	A2M,ATF3,BCL2A1,CA4,CASP1,CD40,CSF2,CXCL10,CXCL11,CXCL8,DUSP5,EGR2,ENTPD1,HBEGF,HPSE,ICAM1,IFNG,IL1A,IRF1,IRF4,LEF1,LEP,MAP3K8,MGP,NLRP12,NR4A3,NRG1,NRROS,PRKCB,PTGS2,SERPINB2,SFRP1,SOCS3,STK10,TGFB1,TIMP1,TNF,TNFRSF9,TNFSF15,VAV3,XCR1,XDH	229 (16)
USP22		peptidase	Activated in C	2,546	1,10E-10	BCL2A1,CCL5,CD80,CIDEC,CSF2RB,CSF3R,ITGAM,ITGB2,LYZ,MRC1,NCF1,PTPRC,TGFB1,TMPRSS6,TNF	241 (10)
PRKCE		kinase	Activated in C	2,546	7,81E-03	CSF2,CXCL8,FCGR1A,JUNB,PIM1,PTGS2,TNF	257 (19)
gentamicin		chemical drug	Activated in C	2,540	4,76E-07	ALAD,ATF3,BACH1,CA4,CD69,CFP,CXCL10,DDC,HAVCR2,ICAM1,IL10RA,IRF1,JUNB,KMO,LAG3,LGALS1,MYO1G,NEURL3,NRG1,PHGDH,PSMB8,PTPN1,PTPRZ1,RBP4,TAP1,TGFB1,TIMP1,TNF,TREM2	207 (11)
PLX5622		chemical drug	Activated in C	2,540	1,75E-14	ADCY8,B2M,CCL17,CCL19,CCL22,CCL5,CCR1,CCR2,CCR4,CCR8,CD14,CD40LG,CLEC7A,CSF2,CSF2RB,CXCL10,CXCR3,GRIA2,HLA-DRA,IL10RA,IL1A,IL27,LTA,PSMB9,TNF,TNFSF13B,TREM2
Ca2+		chemical - endogenous mammalian	Activated in C	2,540	7,61E-07	ATF3,CCR2,CD19,CD80,CXCL8,CYP1B1,DBP,HBEGF,ICAM1,IFNG,IGF1R,IRF1,JUNB,MGP,NGFR,NR4A3,OSCAR,PLA2G2F,PTGS2,RUNX2,S100A8,SERPINB2,SLC6A12,TGFB1,TGM1,TNF	296 (22)
Hsp90		group	Activated in C	2,535	2,53E-07	CD2,CD28,CD4,CD40LG,CD69,CIITA,COL3A1,ESR1,IFNG,ITGAL,LCK,NCR1,TNF,ZAP70	235 (18)
IL23A		cytokine	Activated in C	2,534	1,57E-05	CSF2,CXCL10,ICOS,IFNG,IL23R,IRF8,S100A8,TNF	227 (16)
SYVN1		transporter	Activated in C	2,530	9,54E-03	CYP1B1,IGF1R,IL7R,IRAK2,NFKB2,OLR1,SLC6A6,UNC13D,VPREB1,ZNF281
molybdenum disulfide		chemical reagent	Activated in C	2,530	7,54E-03	BDKRB1,COL5A3,CSF2RB,CTSC,CXCL8,GPNMB,LPXN,MEGF6,NREP,SERPINB2
cholecalciferol		chemical - endogenous mammalian	Activated in C	2,524	6,26E-08	ANKRD22,CCL5,CD14,CD38,CD40,CD80,CXCL10,ITGAM,ITGB2,ME1,PRKCB,PRKX,RGS1,RUNX2,RUNX3,TGFB1,TNF,TREML2	283 (23)
EML4-ALK		fusion gene/product	Activated in C	2,524	2,04E-04	CD274,COL3A1,CXCL8,HIPK2,IRF1,IRF4,JUNB,PIK3R1,SOCS3,TLR2	206 (16)
LAMP2		enzyme	Activated in C	2,515	6,35E-08	COL4A5,CSF2,CTSC,CXCL10,CXCL8,CXCL9,IFNG,IGF2R,LTA,PPBP,TGFB1,TIMP1,TNF,TNFSF14	232 (15)
NPM1		transcription regulator	Activated in C	2,514	2,66E-04	ADAM8,CXCL8,EGLN3,FRK,HBEGF,ICAM1,IFNG,IL1A,JUNB,PIK3CD,RELT,TNF,WNT5A,XDH	283 (20)
FN1		enzyme	Activated in C	2,511	1,53E-03	CCL5,CD79A,CORO1A,CSF2,CXCL8,IFNG,ITGAM,MGP,RASSF2,RUNX2,SOCS3,TGFB1,TGM2,TLR2,TNF	253 (18)
IFNA1/IFNA13		cytokine	Activated in C	2,499	8,24E-09	CCL8,CD274,CD40,CD69,CD80,CXCL10,CXCL11,CXCL9,IFNAR1,IFNG,IRF1,PTGS2,STAT4	212 (19)
SAA		group	Activated in C	2,494	1,46E-07	ARG1,CCL17,CXCL8,ICAM1,IRF4,MRC1,NLRP3,PTGS2,TLR2,TNF	257 (15)
LEF1	1,915	transcription regulator	Activated in C	2,484	2,18E-10	ARRDC4,CARD11,CD274,CSF3R,FGF18,ID2,IGF1R,IL7R,INPP5F,LCK,LEF1,NLRP3,PENK,PRDM1,PRF1,PTGS2,RHOH,RUNX2,SMPD3,SPECC1,STX11,TGFB1,TLR2,TNIP3,ZC3H12D	307 (23)
BCL2		transporter	Activated in C	2,481	3,13E-06	CD5,CSF2,CXCL8,GAP43,GZMA,HAVCR2,ICAM1,IFNG,NTRK1,PRDM1,PRF1,SP1,TIMP1,TNF	273 (25)
azoxymethane		chemical toxicant	Activated in C	2,456	1,01E-02	CXCL10,IFNG,IGF1R,IL22RA2,PRKCB,PTGS2,TNF
CAMP		other	Activated in C	2,450	1,19E-11	C5AR1,CCL5,CCR7,CD80,CSF2,CSF3R,CXCL10,CXCL8,HBEGF,ICAM1,IFNG,IL1A,IL1RL2,IRF8,ITGAM,ITGB2,PTGS2,TGFB1,TLR2,TNF,TNFSF13B	220 (17)
CALCA		other	Activated in C	2,450	3,15E-13	ARG1,CCL1,CCL22,CCR4,COL3A1,CSF2RB,CXCL8,DGAT2,DISC1,EGLN3,ENTPD1,HAVCR2,ICAM1,ICOS,ID2,IKZF3,IL4I1,IL7R,JUNB,LGALS1,PLXDC2,PRDM1,RUNX2,SERPINB9,TIGIT,TNF,TNFRSF9,TNFSF14	337 (15)
JAK1/2		group	Activated in C	2,449	1,66E-02	CD69,CIITA,HLA-DRA,IRF1,PSMB9,TNF
HMGXB4		other	Activated in C	2,449	3,76E-05	CD274,HBEGF,ICAM1,IL27,PIM1,TGM2
CHD1		enzyme	Activated in C	2,449	5,34E-06	BCL2A1,CSF2,ICAM1,IL1A,PTGS2,TNF
dalfampridine		chemical drug	Activated in C	2,449	8,19E-03	ATF3,EGR2,GRIA2,IGF1R,JUNB,PTGS2	287 (22)
sodium chloride		chemical - endogenous mammalian	Activated in C	2,434	9,91E-04	CCL5,COL3A1,CXCL8,ICAM1,PTGES,PTGS2,SLC6A12,TGFB1,TNF	240 (18)
N(2)-(gamma-D-glutamyl)-meso-2,2'-diaminopimelic acid		chemical reagent	Activated in C	2,433	1,40E-06	CASP1,CCL5,CXCL8,ICAM1,IL1A,ITGB2	228 (14)
Collagen type I (complex)		complex	Activated in C	2,433	3,71E-03	CCL5,CSF2,MMP12,PTGS2,RUNX2,TGFB1,TNF	264 (17)
GNAI3		enzyme	Activated in C	2,433	2,12E-05	CCL1,CCL5,CCL8,CSF2,CXCL8,TNF	263 (21)
2-bromoethylamine		chemical reagent	Activated in C	2,433	2,76E-03	A2M,CD14,GPNMB,MRC1,TIMP1,UPP1
TLR6		transmembrane receptor	Activated in C	2,433	2,85E-05	ATF3,CCL5,CSF2,CXCL8,IFNG,TNF	207 (18)
phenacetin		chemical drug	Activated in C	2,433	1,23E-03	A2M,MRC1,PSMB8,RFTN1,TIMP1,UPP1
aldesleukin		biologic drug	Activated in C	2,433	2,22E-03	B2M,HLA-DRA,IRF1,PSMB9,RFTN1,TAP1
phosphate		chemical - endogenous mammalian	Activated in C	2,433	8,67E-02	A2M,GDF10,OGN,RUNX2,TGFB1,TIMP1
NFkB (family)		group	Activated in C	2,432	8,09E-06	CASP1,CCL5,CXCL10,CXCL8,LPL,NLRP3,PTGS2,TIMP1,TNF	237 (17)
CXCL10	3,862	cytokine	Activated in C	2,426	1,51E-07	CCL5,CD274,CXCL10,CXCR3,IFNG,IL1A,LAG3,TGFB1,TNF	279 (17)
TIFA		other	Activated in C	2,425	2,27E-06	CASP1,CCL5,CSF2,CXCL10,CXCL8,ICAM1	235 (15)
BAX		transporter	Activated in C	2,425	8,84E-04	CCL5,CTSS,CXCL10,MMP12,TGM2,TIMP1,TNF	204 (18)
NFKB2	1,149	transcription regulator	Activated in C	2,425	2,83E-05	CCL19,CCL5,CCR7,CTSS,CXCL8,DPT,IRF4,LTA,MARCKSL1,NFKB2,PSMB8,PTGS2,RAB3B,SELL,TNF	273 (15)
TRPV4		ion channel	Activated in C	2,425	2,25E-04	CCL5,CXCL10,SOCS3,TIMP1,TLR2,TNF	216 (17)
MAPK8		kinase	Activated in C	2,423	8,56E-04	CCL5,CXCL8,EOMES,IFNG,LEP,PTGES,PTGS2,PTX3,RBP1,SESN2,SH2D2A,TLR2,TNF,WNT5A	261 (20)
DYSF		other	Activated in C	2,423	1,04E-07	ACACA,B2M,CD48,CTSS,CXCL10,DGAT2,ELOVL6,LCP1,LYZ,MMP12,MRC1,PLPP2,SCD,SREBF1,TIMP1
cocaine		chemical drug	Activated in C	2,423	1,66E-03	CCR5,CD164L2,CXCL8,DUSP5,EGR2,GRIA2,ICAM1,JUNB,MIDN,NFKB2,NR4A3,SHF,SLC1A2,TNF	260 (21)
NfkB-RelA		complex	Activated in C	2,417	6,28E-05	CCL5,CSF2,CXCL8,ICAM1,PTGS2,TNF
3M-011		chemical reagent	Activated in C	2,415	3,23E-04	CD40,CD80,CXCL10,CXCL8,PTGS2,TNF	250 (18)
NR3C2		ligand-dependent nuclear receptor	Activated in C	2,415	5,09E-08	ARG1,BCL2A1,CCL5,CCR5,COL3A1,CXCL8,CYFIP2,CYP1B1,DDC,ICAM1,IGF1R,JUNB,MMP12,PTGS2,PTPRCAP,PTX3,TGFB1,TGM2,TNF	250 (20)
PTGES	1,455	enzyme	Activated in C	2,414	2,01E-03	IFNG,ITGAL,NCF1,PTGES,PTGS2,SDS,TNF	297 (23)
Pro-inflammatory Cytokine		group	Activated in C	2,412	3,13E-05	ADM,CSF2,ICAM1,LGALS1,LIPG,OLR1,SOCS3,TIMP1,TLR2,UBD	247 (15)
ISL1		transcription regulator	Activated in C	2,412	6,71E-02	A2M,CSF2,IL1A,NTRK1,RUNX3,TNF
NfkB1-RelA		complex	Activated in C	2,410	9,42E-04	CCL5,CSF2,CXCL8,ICAM1,PTGS2,TNF	162 (4)
mitomycin C		chemical drug	Activated in C	2,410	1,27E-02	APOBEC3B,ATF3,CD80,CXCL8,HBEGF,SESN2
BCL10		transcription regulator	Activated in C	2,409	5,34E-06	CCL5,CSF2,CXCL8,IFNG,NFKB2,TNF	241 (16)
STAT		group	Activated in C	2,408	9,38E-05	A2M,CASP1,IRF1,JUNB,SOCS3,TIMP1,TNF	203 (12)
laquinimod		chemical drug	Activated in C	2,408	1,75E-05	CCL22,CCR1,CYP1B1,FNDC5,GPNMB,GPR82,IDO1,MS4A7,PHACTR1,SCIN,SERPINB10,SERPINB2,THRSP
ALB		transporter	Activated in C	2,408	5,51E-04	CCL5,CXCL8,HPSE,PTGS2,SCD,TGFB1,TNF	287 (25)
MAP2K7		kinase	Activated in C	2,407	5,90E-03	ATF3,CCL5,CXCL10,CXCL8,JUNB,TNF	234 (20)
FCER1G		transmembrane receptor	Activated in C	2,404	1,32E-04	CCL5,CD69,CSF2,CXCL8,IDO1,PTGS2,TNF	275 (20)
IL6R		transmembrane receptor	Activated in C	2,400	1,62E-06	A2M,CCL5,COL1A2,CXCL10,CXCL8,ICAM1,IRF1,PENK,PTGS2,SOCS3,TGFB1,TIMP1,TNF	283 (20)
PRKD		group	Activated in C	2,398	3,23E-04	CCL5,CXCL10,IFNG,LPL,PTGS2,TNF	299 (24)
TCF3		transcription regulator	Activated in C	2,398	1,58E-17	ATF3,CCR2,CCR4,CCR8,CD2,CD3D,CD3E,CD3G,CD4,CD5,CD79A,CD8B,CXCR6,ENTPD1,ESR1,ETS2,FGD2,FLT3,GIMAP4,GM2A,ICOS,ID2,IFNAR1,IL18RAP,IL21R,IL7R,IRF1,IRF4,IRF8,ITGB7,LCK,LEF1,MZB1,NFKBIE,NR4A3,PLCG2,POU2AF1,PRDM1,PTPRCAP,RIPOR2,SCIN,SCX,SELL,SEMA4A,SEMA7A,SLAMF7,SOCS3,TNF,TOX,VPREB1	91 (7)
ID1		transcription regulator	Activated in C	2,396	2,25E-02	DTX4,ICAM1,RUNX2,SCD,TMPRSS6,TNF
poly dA-dT		chemical reagent	Activated in C	2,396	1,86E-04	CCL5,CXCL10,CXCL8,ICAM1,IFNG,TNF	210 (19)
dextran sulfate		chemical drug	Activated in C	2,395	9,44E-12	ADAM8,ARG1,C3,CARD11,CASP1,CCL1,CCL19,CCL5,CCR2,CD14,CD40,CD40LG,CD69,CD80,CSF2,CXCL10,CXCL8,ICAM1,IDO1,IFNG,IGF1R,IL22RA2,IL23R,LCP1,MRC1,NLRP3,PHGDH,PTAFR,PTGS2,S100A8,SERPINB2,SOCS3,TGM2,TNF,UBD	283 (14)
CD3E	3,566	transmembrane receptor	Activated in C	2,395	2,91E-13	CCL17,CCL22,CD3D,CD3E,CD3G,CD69,CD8B,CSF2,ICOS,IFNG,LCP2,LTA,MAP3K8,PIK3CD,PIK3R1,PTGS2,TNF,ZAP70	266 (19)
PRKD1		kinase	Activated in C	2,395	2,47E-04	CCL5,CD2,CD5,CXCL10,IFNG,IGF1R,LPL,PTGS2,TNF	266 (22)
IRF5		transcription regulator	Activated in C	2,394	9,91E-04	CCL19,CCL5,COL3A1,CXCL10,CXCL11,PRDM1,PTGS2,TGFB1,TNF	282 (17)
ssRNA40		chemical reagent	Activated in C	2,392	1,55E-05	CD80,IFNG,IL27,SOCS3,TLR8,TNF	229 (15)
chitin		chemical - endogenous non-mammalian	Activated in C	2,391	1,55E-05	ARG1,CCL17,CCL22,CCL5,CD274,TNF
lysophosphatidylcholine		chemical - other	Activated in C	2,386	9,63E-09	CCL5,CD274,CSF2,CXCL8,HBEGF,ICAM1,LPL,LSS,OLR1,PTGS2,SCD,SREBF1,TNF,TNFRSF9,TNFSF15	310 (27)
IL1R1		transmembrane receptor	Activated in C	2,386	7,72E-06	CCL5,CXCL10,CXCL8,ICAM1,IL1A,LEP,PTGS2,TGFB1,TIMP1,TNF	245 (17)
TASL	2,389	enzyme	Activated in C	2,383	6,28E-05	BCL2A1,CCL5,CD274,CXCL8,SLAMF7,TNF	156 (9)
EPAS1		transcription regulator	Activated in C	2,381	2,88E-08	ACACA,ADM,ALDOC,ARG1,CCR2,CCR5,CD274,CORO1A,DGAT2,EGLN3,GBE1,ICAM1,ICOS,IFNG,LAG3,LEP,LPL,MCM3AP,PRF1,PTPRZ1,SREBF1,TGFB1,TMPRSS6,TNFRSF4,TNFRSF9,TNFSF15	322 (23)
vadimezan		chemical drug	Activated in C	2,380	2,27E-06	CCL5,CXCL10,ICAM1,IFNG,IRF1,TNF	228 (18)
1-methyl-4-phenyl-1,2,3,6-tetrahydropyridine		chemical toxicant	Activated in C	2,374	9,96E-04	BACH1,CASP1,CCL5,IL1A,ITGAM,NLRP3,PENK,PTGS2,PTPRC,TNF	310 (23)
CLEC7A	4,335	transmembrane receptor	Activated in C	2,369	1,86E-04	CCL17,CCL22,CCR7,CXCL8,PTGS2,TNF	270 (19)
TBX21		transcription regulator	Activated in C	2,366	3,51E-16	CCR4,CCR5,CD244,CD38,CXCR3,EOMES,GZMA,HAVCR2,ICOS,IFNG,IL12RB1,IL18RAP,IL23R,IL7R,LAG3,NKG7,PRDM1,PRF1,RUNX3,SELL,STAT4	315 (18)
LCK	2,612	kinase	Activated in C	2,365	4,54E-05	CD2,CD4,CD5,CD69,IFNG,IRF1,ITGAL,ITGB2,PIK3CD,PLCG2	215 (20)
RBP4	-1,488	other	Activated in C	2,365	4,89E-05	ARG1,CASP1,NLRP3,RBP1,TGFB1,TNF	277 (18)
NCR1	3,189	transmembrane receptor	Activated in C	2,353	1,80E-09	CCL5,CD3E,CD69,CSF2,IFNG,NCR1,TNF	248 (19)
PTPRJ		phosphatase	Activated in C	2,345	2,98E-05	ARID5A,CD69,HBEGF,IL1A,LTA,MARCO,MERTK,PTGS2,TNF	271 (19)
EGR1		transcription regulator	Activated in C	2,345	5,56E-08	ATF3,CCR1,CCR2,CD40LG,COL1A2,CXCL8,EGR2,HBEGF,HPSE,ICAM1,IGF1R,ITGAM,JUNB,LEP,LYZ,ME1,PTGES,PTGS2,PTPN1,TGFB1,TIMP1,TNF	339 (25)
IL17F		cytokine	Activated in C	2,345	2,40E-07	CSF2,CXCL10,CXCL8,ICAM1,IFNG,LEP,LPL,PTGS2,RUNX2,TGFB1	232 (21)
lauric acid		chemical - endogenous mammalian	Activated in C	2,343	2,27E-06	CD40,CD80,CXCL8,IL1A,PTGS2,TNF	239 (17)
CD36		transmembrane receptor	Activated in C	2,342	1,57E-10	ACACA,ARG1,CCL1,CCL5,CSF2,CXCL8,ICAM1,IFNG,IGF1R,IL1A,ITGAM,LEP,LPL,NLRP3,PTPN1,SCD,SERPINB2,SYK,TNF	302 (24)
prexasertib		chemical drug	Activated in C	2,335	1,99E-04	ADM,ATF3,C3,ICAM1,NGFR,NR4A3,PTGS2,TNF,TNFRSF9	275 (20)
TET2		enzyme	Activated in C	2,331	1,32E-03	ADAM8,C5AR1,FBP1,IGF1R,ITGB2,JAML,NFE2,RGS1,S100A8,TGM1,TIMP1,TNFSF14
PPIF		enzyme	Activated in C	2,324	6,71E-08	CCL1,CCL5,CCR1,CCR2,CCR5,CCR8,CCRL2,CSF2,CXCL10,CXCR3,CXCR6,MGP,SFRP1,TNF,WNT5A	213 (12)
homocysteine		chemical - endogenous mammalian	Activated in C	2,322	8,13E-07	ATF3,CCL5,CXCL10,CXCL8,ELOVL6,ITGAM,LEP,LPL,OLR1,PTGS2,RETN,SCD,SOCS3,SREBF1,TIMP1	275 (26)
Ccl2		cytokine	Activated in C	2,315	4,57E-05	CCL5,CCR2,CCR5,CD14,CXCL10,IFNG,LEP,LPL,TNF	257 (14)
FOXC1		transcription regulator	Activated in C	2,311	1,27E-04	AMBN,B2M,GPNMB,ICAM1,IFNAR1,IRF1,PSMB8,PTAFR,RUNX2,SAMHD1,SOCS3,SPINK5,TGM1,WNT5A
ShK-223		chemical reagent	Activated in C	2,309	4,66E-05	BLK,CCR2,CSF3R,DOCK2,FCGR1A,IGSF6,ITGAM,LAIR1,MERTK,PIK3R5,PLCG2,TNFSF13B
CD5	3,485	transmembrane receptor	Activated in C	2,309	6,57E-09	CCR7,CD4,CD69,CD80,ICAM1,IFNG,IL23R,PCK2,PIM1,RELB,RUNX3,TGFB1,TLR8	226 (17)
decitabine		chemical drug	Activated in C	2,301	4,69E-04	B2M,B3GNT2,CCL5,CCR2,CCR7,CD226,COL1A2,COL3A1,CXCL10,CXCR3,CYP1B1,ELOVL6,ESR1,GAP43,HBEGF,HPSE,IL7R,INPP5F,JUNB,LEF1,LGALS1,NSD1,PIK3CD,PREX1,PTGS2,PTPRO,RASSF2,RUNX3,SELL,SERPINH1,SFRP1,SLC1A2,SOCS3,SP1,SPOCK1,STAT4,STXBP1,SYK,TGM2,TNF,TNFRSF9,WNT5A	327 (19)
paclitaxel		chemical drug	Activated in C	2,276	2,54E-06	ADM,ATF3,CD274,CD40,CD80,CSF2,CXCL10,CXCL8,CYP1B1,DUSP5,G0S2,HBEGF,HPSE,ICAM1,IFNG,LCP1,LCP2,NREP,PHGDH,PTGS2,RAC2,RFTN1,RPS6KA1,SERPINB2,SPTLC2,TNF	230 (18)
galactosylceramide-alpha		chemical reagent	Activated in C	2,272	6,51E-11	CCL1,CD40,CD40LG,CD69,CD80,CSF2,EGR2,ICOS,IFNG,IL12RB1,IRF1,JUNB,TGFB1,TNF,TNFRSF9	311 (21)
AGN194204		chemical drug	Activated in C	2,267	9,79E-11	ATF3,BCL2A1,CD3E,CD5,CD6,CSF2,DOCK8,ICOS,IL12RB1,IL7R,IRF1,ITGB2,ITGB7,LGALS1,LPL,LSS,LTA,PARM1,PENK,PIM1,PTPN22,SCD,SCIN,SEMA4B,STRA6,TAP1,TIGIT,TIMP1
thioacetamide		chemical toxicant	Activated in C	2,253	5,33E-05	AACS,CD14,CIDEC,CNR2,COL1A2,COL3A1,DBN1,GPNMB,LGALS1,PCOLCE,PSMB10,PSMB8,PTGS2,SLC13A3,TGFB1,TGM2,TIMP1,TNF,UPP1,WNT5A	318 (22)
tetrachlorodibenzodioxin		chemical toxicant	Activated in C	2,251	2,59E-06	ADM,ANKRD22,BLK,CASP1,CCL1,CCL5,CD274,CHD7,COL4A5,CXCL8,CYP1B1,ESR1,ETS2,IFNG,IL10RA,IRF1,ITGAL,ITGB7,KCNA3,MARCO,MCM3AP,MDFI,MGP,PDE4B,PPBP,PRDM1,PRKCB,PTGS2,S100A8,SERPINB2,SERPINH1,STEAP4,TGM1,TNF,TNFAIP8L1	323 (24)
EDN1		cytokine	Activated in C	2,243	1,61E-07	BCL2A1,CCR7,COL1A2,CXCL8,HBEGF,ICAM1,ITGAM,JUNB,LEP,MARCKSL1,NCF1,NRG1,OLR1,PRKCB,PTGS2,RETN,SELL,SERPINB2,SLC1A2,SOCS3,TGM2,TIMP1	301 (19)
PANX1	1,863	transporter	Activated in C	2,236	2,14E-04	CCL5,IFNG,IL1A,LEF1,TNF	284 (23)
tosedostat		chemical drug	Activated in C	2,236	1,55E-03	ATF3,CLEC7A,CXCL8,RETN,SESN2
ADAP1		other	Activated in C	2,236	2,10E-05	CD40LG,CD69,IL7R,LTA,TNF
ATP2B2		transporter	Activated in C	2,236	9,31E-03	A2M,C15orf48,HIPK2,IL12RB1,UBD
H2AB3 (includes others)		other	Activated in C	2,236	1,56E-02	ATF3,BLK,JAK3,SERPINB9,TNFRSF9
TNNI3		transporter	Activated in C	2,236	7,91E-06	CCL1,CCL5,CCR1,CCR2,CCR5
BID		other	Activated in C	2,236	2,14E-04	C5AR1,CTSS,CXCL8,MMP12,TIMP1	328 (19)
coxsackievirus A21		biologic drug	Activated in C	2,236	1,16E-07	CD274,CXCL10,CXCL11,CXCL9,LAG3
cyclopamine		chemical reagent	Activated in C	2,236	1,12E-02	CD14,CXCL8,HHIP,PTGS2,SMPD3
vinblastine		chemical drug	Activated in C	2,236	3,55E-03	CCL5,CD40,CD80,PTGS2,TNF	260 (21)
SRF		transcription regulator	Activated in C	2,234	1,64E-03	A2M,ATF3,CCL5,CD19,CNN2,CYLD,DUSP5,EGR2,EPG5,G0S2,ITGAM,JUNB,LPL,MYO1E,PTGS2,RFX5,S100A8,SERPINB10,SERPINB2,TBXAS1,TCF7	137 (11)
uric acid		chemical - endogenous mammalian	Activated in C	2,232	5,79E-08	CASP1,CCL5,CD80,CSF2,CXCL8,ICAM1,IFNG,IL1A,NFKB2,NFKBIE,NLRP3,PRKDC,PTGS2,RELB,TGFB1,TNF,TREM1	280 (18)
IFNW1		cytokine	Activated in C	2,228	4,29E-08	CD40,CD80,CXCL10,CXCL11,CXCL9,IFNG,MARCHF1,STAT4	152 (7)
IFNK		cytokine	Activated in C	2,228	1,55E-07	CD40,CD80,CXCL10,CXCL11,CXCL9,IFNG,IRF1,STAT4	261 (18)
leukotriene C4		chemical - endogenous mammalian	Activated in C	2,226	9,17E-05	CXCL8,EGR2,ICAM1,PTGS2,TNF	276 (22)
S100A4		other	Activated in C	2,219	1,99E-03	CCL1,CCL19,CCL5,ICAM1,S100A8,TIMP1	259 (19)
IL11RA		transmembrane receptor	Activated in C	2,219	1,78E-07	CCL17,CCL5,DUSP5,ICAM1,JUNB,MMP12,PIM1,SOCS3,TGFB1,TIMP1,TNF	210 (16)
clopidogrel		chemical drug	Activated in C	2,219	5,70E-02	ATF3,DUSP2,PCK2,PTX3,SESN2
buthionine sulfoximine		chemical drug	Activated in C	2,219	1,32E-03	CCR2,CCR5,CD274,HBEGF,PTGS2	298 (18)
N-methyl-D-aspartate		chemical drug	Activated in C	2,219	3,74E-02	C3,CCR5,PTGS2,SLC1A2,TNF
B4GALT6		enzyme	Activated in C	2,216	4,42E-06	CCL5,CSF2,PTGS2,TLR2,TNF	159 (7)
AKT1		kinase	Activated in C	2,215	8,11E-07	BCL2A1,CCL5,CD4,CD40,CD69,CXCL10,CXCL8,CXCR6,DIAPH1,ESR1,HAVCR2,IFNG,IGF1R,LEP,LSS,ME1,NFKB2,PCOLCE,PIK3R1,PLA2G2F,PTGS2,SCD,SP1,SREBF1,TIMP1,TNF	281 (21)
4-methylnitrosoamino-1-(3-pyridinyl)-1-butanone		chemical toxicant	Activated in C	2,214	3,26E-04	IKBKE,IL10RA,JUNB,LCP1,PTGES,PTGS2,TBXAS1	251 (18)
CAMK4		kinase	Activated in C	2,213	5,05E-03	ATF3,CD40LG,IFNG,JUNB,TNF	330 (22)
CSF1R		kinase	Activated in C	2,213	1,39E-03	ARG1,CD163,IL1A,IL22RA2,JUNB,MRC1	181 (7)
anisomycin		chemical - endogenous non-mammalian	Activated in C	2,213	2,75E-02	ATF3,CXCL8,IRF1,JUNB,TNF
3-methylcholanthrene		chemical toxicant	Activated in C	2,211	9,88E-04	ADM,CYP1B1,IFNG,ME1,PTGES,PTGS2,TNF	268 (17)
palmitoyl-Cys((RS)-2,3-di(palmitoyloxy)-propyl)-Ala-Gly-OH		chemical reagent	Activated in C	2,211	1,03E-06	CXCL8,ICAM1,PTGS2,TLR2,TNF	222 (13)
ADM2		other	Activated in C	2,208	2,74E-04	ARG1,DDC,LEP,MRC1,TNFRSF9
TAC4		other	Activated in C	2,207	3,19E-05	CD80,IFNG,PRDM1,TNF,TNFSF15	293 (21)
oxazolone		chemical reagent	Activated in C	2,207	6,50E-04	CXCL10,ICAM1,IFNG,S100A8,TNF	181 (10)
polyunsaturated fatty acids		chemical - endogenous non-mammalian	Activated in C	2,207	1,64E-04	ACACA,ELOVL6,LEP,SC5D,SCD	255 (17)
CCR5	3,517	G-protein coupled receptor	Activated in C	2,206	1,23E-03	CCL5,CCR5,CD40LG,CXCL10,IFNG,TNF	213 (17)
monophosphoryl lipid A		chemical drug	Activated in C	2,204	4,67E-05	CD80,CXCL10,IFNG,IL1A,TNF	204 (17)
NRG4		growth factor	Activated in C	2,202	1,32E-05	ACACA,CIDEC,ME1,SCD,SREBF1	123 (7)
IFNA10		cytokine	Activated in C	2,201	1,40E-06	CCL8,CXCL10,CXCL11,CXCL9,IFNG,STAT4	151 (7)
IFNA5		cytokine	Activated in C	2,201	1,40E-06	CCL8,CXCL10,CXCL11,CXCL9,IFNG,STAT4	151 (7)
IFNA7		cytokine	Activated in C	2,201	1,40E-06	CCL8,CXCL10,CXCL11,CXCL9,IFNG,STAT4	151 (7)
IFNA8		cytokine	Activated in C	2,201	2,27E-06	CCL8,CXCL10,CXCL11,CXCL9,IFNG,STAT4	190 (11)
IFNA6		cytokine	Activated in C	2,201	1,40E-06	CCL8,CXCL10,CXCL11,CXCL9,IFNG,STAT4	151 (7)
IFNA16		cytokine	Activated in C	2,201	2,27E-06	CCL8,CXCL10,CXCL11,CXCL9,IFNG,STAT4	151 (7)
desoxycorticosterone		chemical - endogenous mammalian	Activated in C	2,200	9,17E-05	CCR5,MMP12,PTGS2,TGFB1,TNF	290 (18)
Aldose Reductase		group	Activated in C	2,200	2,74E-04	CSF2,CXCL8,ICAM1,ITGAM,TNF	228 (17)
LINC00963		other	Activated in C	2,200	6,50E-04	ICAM1,IL4I1,PCK2,TGFB1,TNF
IFNE		cytokine	Activated in C	2,200	2,75E-05	CD40,CD80,CXCL10,CXCL11,CXCL9,IFNG,PTGS2,STAT4	232 (16)
SOCS2		other	Activated in C	2,200	5,33E-04	CD40,CXCL10,CXCL9,IFNG,TNF	222 (20)
tranylcypromine		chemical drug	Activated in C	2,200	2,74E-04	CCL5,CD274,CXCL10,CXCL9,PDE4B	171 (7)
lipoarabinomannan		chemical - endogenous non-mammalian	Activated in C	2,200	3,76E-05	CCR5,CD14,CXCL8,ICAM1,IRF1,TNF	267 (16)
gemcitabine		chemical drug	Activated in C	2,198	2,16E-03	APOBEC3B,CD274,CSF2,CXCL8,HLA-DRA,IL23R,PRKDC,PTGS2	259 (20)
CXCL2		cytokine	Activated in C	2,197	9,17E-05	CCL5,CXCL10,ICAM1,ITGAM,TNF	202 (16)
mirdametinib		chemical drug	Activated in C	2,195	6,14E-04	CCL17,CXCL8,MERTK,MRC1,TGFB1,TREM2
IFNA21		cytokine	Activated in C	2,195	1,40E-06	CCL8,CXCL10,CXCL11,CXCL9,IFNG,STAT4	151 (7)
AIMP1		cytokine	Activated in C	2,195	4,67E-05	CCL5,CXCL8,ICAM1,IFNG,TNF	228 (18)
IFNA14		cytokine	Activated in C	2,195	1,11E-05	CCL8,CXCL10,CXCL11,CXCL9,IFNG,STAT4	151 (7)
FLI1		transcription regulator	Activated in C	2,192	3,42E-03	CCL5,COL1A2,CSF2,CXCL10,CXCR3,ID2,SRGN	201 (10)
IL17C		cytokine	Activated in C	2,190	9,42E-04	CXCL8,IFNG,IL1A,S100A8,TNF	260 (10)
NCF1	4,378	enzyme	Activated in C	2,189	3,23E-04	CCL5,CD14,ICAM1,IFNG,TGFB1,TNF	261 (19)
deoxycorticosterone acetate/potassium chloride/sodium chloride		chemical reagent	Activated in C	2,189	3,82E-04	BDKRB1,CCL5,CCR5,ESR1,PTGS2,TNF	235 (19)
IKK (complex)		complex	Activated in C	2,188	5,47E-06	CCL5,CXCL10,CXCL8,EOMES,ICAM1,IFNG,PTGS2,TNF	225 (17)
Smad2/3		group	Activated in C	2,186	1,77E-02	CD274,EOMES,FUT7,RUNX2,RUNX3,TGM2
MOG		other	Activated in C	2,186	4,62E-16	ARG1,C5AR1,CCL5,CCR1,CCR2,CCR5,CD274,CD40,CD80,CIITA,CSF2,CXCL10,ICAM1,IFNG,IL27,ITGAL,LEP,TGFB1,TNF	293 (13)
LITAF		transcription regulator	Activated in C	2,186	1,03E-06	CCL5,CCL8,IFNG,IL1A,TNF	211 (15)
IRAK4		kinase	Activated in C	2,184	6,35E-08	ATF3,CCL17,CD80,CXCL10,CXCL8,IFNG,IRF1,IRF4,MAP3K8,MARCO,NLRP3,OLR1,PDE4B,TNF	233 (17)
2'3'-cyclic guanosine monophosphate-adenosine monophosphate		chemical - endogenous mammalian	Activated in C	2,183	1,10E-07	CASP1,CCL5,CIITA,CSF2,CXCL10,IFNG,NLRP3,SOCS3,TNF	204 (16)
BMP4		growth factor	Activated in C	2,182	2,21E-02	CCL19,CCR7,ID2,IFNG,JUNB,LCP1,LEF1,NGFR,PRKCB,RUNX2,RUNX3,TGM2,WNT5A
RORC		ligand-dependent nuclear receptor	Activated in C	2,180	5,13E-06	ABCD2,CCL5,CD28,COL1A2,COL3A1,CSF2,DDC,ELOVL6,IFNG,IL12RB1,IL1A,IL23R,IL4I1,ME1,NLRP3,RHBG,S100A8,SLC1A2,TNF	268 (11)
CD244	3,202	transmembrane receptor	Activated in C	2,178	4,42E-06	CCL5,CSF2,CXCL8,IFNG,TNF	242 (19)
PIM1	1,315	kinase	Activated in C	2,178	2,48E-04	CD38,ID2,IFNG,IGF1R,OSCAR,PIM1,SELL,STAT4	294 (22)
BSG		transporter	Activated in C	2,177	1,56E-02	CD40LG,CXCL8,IL1A,TGFB1,TNF
IL22		cytokine	Activated in C	2,177	5,22E-06	C3,CCL1,CCL17,CCL22,CCL5,CD274,CXCL10,CXCL8,HBEGF,IFNG,IL1A,PLA2G2F,PTGS2,S100A8,SOCS3,TNF	233 (17)
RIPK3		kinase	Activated in C	2,177	3,46E-04	IFNG,IL1A,NLRP3,TGFB1,TNF	259 (22)
ST14		peptidase	Activated in C	2,177	3,19E-05	CSF2,CXCL8,ICAM1,IFNG,TNF	219 (18)
bicuculline		chemical - endogenous non-mammalian	Activated in C	2,177	2,58E-02	ATF3,EGR2,GRIA2,JUNB,PTGS2
IFN type 1		group	Activated in C	2,176	1,65E-06	CCL5,CD69,CXCL10,CXCL8,IDO1,IFNG,IL27,IRF1,TNFSF13B,XDH	222 (15)
C5		cytokine	Activated in C	2,176	4,05E-06	ATF3,C5AR1,CCL5,CSF2,CXCL10,CXCL8,FCGR1A,ICAM1,IFNG,IL1A,IL27,ITGAM,ITGB2,TGFB1,TNF	233 (16)
camptothecin		chemical drug	Activated in C	2,175	6,43E-11	ARAP2,ATF3,BCL2A1,BDKRB1,BLK,CASP1,CCR1,CCRL2,CD22,CD40,CD48,CSF2,CTSS,CXCL8,EGR2,GPNMB,HBEGF,HPS5,ICAM1,IL10RA,IL1A,IRF1,MARCKSL1,MERTK,NCR1,NFKB2,NFKBIE,NLRP3,P2RY10,PIK3CD,PRKDC,PSMB9,PTGES,PTGS2,PTPN1,PTX3,RND2,SERPINB2,SERPINB9,SERPINH1,SIT1,STX11,SYK,TAP1,TBC1D1,TGFB1,TLR2,TNF,TNK2,VAV3,ZNF281	266 (13)
lysophosphatidic acid		chemical - other	Activated in C	2,174	6,12E-06	CCL5,CD14,CXCL10,CXCL8,DGAT2,ICAM1,ITGAM,JUNB,LIPG,LPL,PTGS2,TNF,WNT5A	197 (17)
PLA2G4A		enzyme	Activated in C	2,173	2,14E-04	CXCL8,ICAM1,PLA2G5,PTGS2,TNF	294 (27)
FCGR2B		transmembrane receptor	Activated in C	2,164	8,11E-10	ACOD1,CCL5,CD40,CD80,CXCL10,ICAM1,IL1A,MARCKSL1,RASGRP1,SLC2A6,SOCS3,TNF	210 (17)
CCR2	4,515	G-protein coupled receptor	Activated in C	2,164	1,45E-12	ARG1,CCL17,CCL22,CCL5,CCR1,CCR2,CCR5,CD163,CD40,COL1A2,CSF2,CXCL10,DPT,IFNG,IL1A,ITGAL,OGN,PCOLCE,TGFB1,TGM2,TIMP1,TNF	337 (19)
Fibrinogen		complex	Activated in C	2,163	2,12E-05	CD40,CXCL8,ICAM1,ITGAM,TLR2,TNF	257 (16)
MAP3K7		kinase	Activated in C	2,162	1,00E-04	CCL5,CCR7,CD14,CXCL10,CXCL8,IRF1,PTGS2,TNF,TNFSF13B,WNT5A	215 (17)
GIP		other	Activated in C	2,158	3,15E-04	ATF3,CCL5,CXCL10,IL1A,LPL,SOCS3,STX11,TNF	240 (18)
EP300		transcription regulator	Activated in C	2,156	5,46E-15	ARID5A,B2M,CBL,CCR7,CD19,CD274,CD80,CHPT1,COL1A2,CST7,CXCL8,DDC,EGR2,GIMAP4,GM2A,GPR18,ID2,IGF1R,IL10RA,IL12RB1,IL18RAP,IL23R,IL7R,ITGB2,ITGB7,KMO,LEP,LTA,MAP3K8,OLR1,PDCD1LG2,PIM1,PLA2G7,PTGS2,RBP1,RETN,RPS6KA1,RUNX2,SH2D1A,SLAMF1,SLAMF6,SMPD3,SOCS3,STAT4,TBXAS1,TLR2,TNF,TNFAIP8L2,WNT5B	312 (18)
PLCE1		enzyme	Activated in C	2,153	3,19E-05	CCR2,CXCL8,IFNG,PTGS2,TNF	238 (21)
TXN		enzyme	Activated in C	2,150	1,15E-07	CD38,CD40,CXCL8,CYP1B1,ESR1,ICAM1,IFNG,IL1A,LEF1,SELL,TNF	241 (18)
YAP1		transcription regulator	Activated in C	2,143	4,67E-05	ACACA,ARG1,CCDC80,CCL22,CCL5,CCR7,CCRL2,CD274,CD80,CSF2,CXCL8,EGR2,HBEGF,ICAM1,ID2,IGF1R,IL1A,ITGB2,LPL,MMP25,MRC1,PTGS2,TGFB1,TIMP1,TNF	284 (21)
GSK3B		kinase	Activated in C	2,140	4,27E-03	BCL2A1,CSF2,CXCL8,ESR1,IFNG,IGF1R,PTGS2,RND2,SREBF1,TNF	238 (17)
ELOVL3		enzyme	Activated in C	2,138	1,06E-08	ALAD,COL1A2,COL3A1,CTSS,GPNMB,HLA-DRA,IGSF6,ITGB2,LSS,LYZ,PLA2G2F,PLA2G7,SLAMF7,TIMP1
nickel chloride		chemical toxicant	Activated in C	2,138	2,93E-02	ADM,EGLN3,PPFIA4,PTGS2,TNF
ICOSLG/LOC102723996		other	Activated in C	2,131	9,99E-05	CD28,CSF2,ICOS,IFNG,TGFB1,TNF	257 (17)
FAS		transmembrane receptor	Activated in C	2,130	2,94E-17	ARAP2,BCL2A1,CCL5,CCR1,CCRL2,CD22,CD48,CD80,COL15A1,COL1A2,COL3A1,CXCL10,CXCL11,CXCL8,CXCL9,CXCR3,EGR2,GPNMB,HPS5,ICAM1,IFNG,IL10RA,IL1A,IRF1,MERTK,MGP,NCR1,NFKBIE,P2RY10,PIK3CD,PRKCB,PRKDC,PTPN1,PTX3,RND1,RND2,RUNX2,SERPINB2,SERPINB9,SIT1,SYK,TBC1D1,TGFB1,TLR2,TLR8,TNF,TNK2	254 (14)
palbociclib		chemical drug	Activated in C	2,121	3,15E-04	ADM,ATF3,CD274,ID2,JUNB,OLR1,PRKCB,SOCS3	281 (16)
IL17RA		transmembrane receptor	Activated in C	2,121	5,47E-06	CCR1,CSF3R,CXCL8,IL1A,MMP12,S100A8,TIMP1,TNF	230 (20)
CEBPD		transcription regulator	Activated in C	2,113	1,59E-05	BCL2A1,C3,CD14,CSF3R,CXCL8,IKBKE,ITGAM,LEP,PRKDC,PTAFR,PTGS2,TLR8,TNF	317 (21)
IFIH1		enzyme	Activated in C	2,102	1,14E-04	CCL5,CD4,CXCL10,CXCL8,IFNG,LCK,PRF1,TNF	203 (21)
PTPRC	2,544	phosphatase	Activated in C	2,090	3,79E-06	BCL2A1,CCL5,CCR1,CD5,CXCL8,CXCR3,IFNG,PTPRCAP,TNF	224 (17)
phorbol esters		chemical - other	Activated in C	2,074	3,36E-07	B2M,CXCL8,DUSP2,IFNG,ITGAM,JUNB,PRKCB,PTGS2,PTPRO,SLC1A2,TGFB1,TGM1,TIMP1,TNF	300 (23)
MAP3K14		kinase	Activated in C	2,068	8,77E-08	ACACA,ADAM8,CCL5,CXCL8,ICAM1,IL1A,IL7R,LTA,NFKB2,NFKBIE,PTGS2,RELB,SREBF1,TNF	219 (12)
HGF		growth factor	Activated in C	2,057	3,37E-07	A2M,ATF3,BCL2A1,CASP1,CCL5,CD28,CD40,COL1A2,COL3A1,CSF2,CXCL8,ENTPD1,HBEGF,ICAM1,IFNG,IRF8,JUNB,LTA,MAP3K8,MERTK,NR4A3,NRG1,PIM1,PRKDC,PTAFR,PTGS2,RUNX2,SERPINB2,SFRP1,SLC1A2,SOCS3,STK10,TGFB1,TIMP1,TNF,TNFSF15,XCR1	244 (14)
CD44		other	Activated in C	2,055	1,68E-11	ADAM8,BCAM,CCL19,CCL5,CCR2,CCR5,CCR7,CD274,CD69,CD8B,CIDEC,CLEC7A,COL3A1,CSF2,CXCR3,IFNG,IL1A,IRAK3,LGALS1,MMP12,NFKB2,PPBP,SELL,SFRP2,SPINK5,TLR8,TNF,WNT5A	347 (20)
NOTCH1		transcription regulator	Activated in C	2,052	2,66E-07	CD14,CD84,COL1A2,CSF2RB,CXCL8,ICAM1,ID2,IFNG,IGF1R,IL1A,IL7R,IRF1,IRF8,ITGAM,LEF1,NCF1,NFKB2,NGFR,NRG1,PTGS2,RELB,RUNX2,RUNX3,TGFB1,TNF,WNT5A	248 (19)
TBK1		kinase	Activated in C	2,050	4,46E-07	ACOD1,APOBEC3B,CCL5,CD40,CD80,CXCL10,CXCL11,CXCL8,ICAM1,IFNG,IL1A,MARCO,PTGS2,TLR2,TNF	207 (18)
FOXL2		transcription regulator	Activated in C	2,049	3,40E-03	ATF3,BCL2A1,CHRNA9,HRH2,ICAM1,NR4A3,PTGS2,SERPINB2	151 (7)
ITGAV		transmembrane receptor	Activated in C	2,047	4,04E-06	CD14,COL1A2,CXCL10,ICAM1,ITGAM,PSMB8,RUNX2,TGFB1,TIMP1,TNF	242 (21)
PTGER2		G-protein coupled receptor	Activated in C	2,045	7,23E-07	CCL5,CCR7,CFP,CXCL10,CXCL8,IFNG,IL1A,IL27,ITGAL,PIM1,PTGES,PTGS2,TIMP1,TNF,TREM1	258 (21)
CDKN2A		transcription regulator	Activated in C	2,040	1,26E-10	A2M,C3,CCL1,CCL19,CCL22,CCL5,CCR4,CCR7,CCR8,CD19,CD274,CD40LG,CD79A,CPA4,CXCL10,EGR2,FLT3,IFNG,IGF1R,IKZF1,IL1A,IL7R,LEF1,LTA,MRC1,NFKB2,PHGDH,POU2AF1,PSMB9,PSPH,PTGS2,PTX3,SREBF1,TNF,VPREB1,XCR1	231 (14)
SRC		kinase	Activated in C	2,040	1,21E-02	CBL,COL1A2,CSF2,CXCL10,CXCL8,FGR,ICAM1,IGF1R,PTGS2
EPO		cytokine	Activated in C	2,023	8,03E-03	ARG1,ATP6V1B2,B2M,CCL19,HK3,ID2,JUNB,LCP1,MRC1,NFE2,PIM1,PLCB2,PRKCB,PTGS2,SLC1A2,SOCS3,TNF	264 (22)
TNFSF15	1,550	cytokine	Activated in C	2,023	1,57E-05	CCR7,CD40,CD80,CSF2,CXCL8,IFNG,LEP,TNF	268 (19)
Pkc(s)		group	Activated in C	2,021	5,03E-07	ADM,ATF3,CCR2,CCR5,CD4,COL3A1,CXCL8,DBP,EGR2,GAP43,ID2,JUNB,NR4A3,PTGS2,PTPRE,S100A8,SLC1A2,SP1,TGFB1,TGM1,TNF,ULBP1	290 (20)
GNAQ		enzyme	Activated in C	2,018	3,87E-05	ADM,ARG1,ATF3,C15orf48,CXCL8,DUSP5,IFNG,KCNK2,MAP3K8,NR4A3,OLR1,PTGS2,PTX3,SOCS3,TGM1	317 (22)
C1QA		other	Activated in C	2,017	1,91E-08	C3,C5AR1,CD163,CD274,CD80,CXCL10,IFNG,MERTK,TIMP1,TNF	290 (14)
KLRC4-KLRK1/KLRK1	2,257	transmembrane receptor	Activated in C	2,006	9,06E-07	CD69,CSF2,IFNG,KLRC4-KLRK1/KLRK1,LEF1,TCF7,TNF	275 (21)
ORMDL3		other	Activated in C	2,005	1,55E-07	ADAM8,CD48,CXCL10,CXCL11,CXCL8,TGFB1,TNF,TNFSF13B	258 (15)
MAP3K1		kinase	Activated in C	2,004	1,49E-04	ATF3,COL3A1,CSF2,CXCL8,PTGS2,TGFB1,TIMP1,TNF	284 (20)
JUN		transcription regulator	Activated in C	2,003	1,21E-16	A2M,ARG1,ATF3,BCL2A1,C3,C5AR1,CCL8,CD14,CD244,CD274,CFP,COL1A2,CSF2,CXCL10,CXCL8,CYP1B1,DUSP5,FOLR2,GAP43,ICAM1,ID2,IFNG,IGF1R,IGF2R,IL1A,IL27,IL7R,IRAK3,ITGAM,JUNB,MMP12,NFKB2,PENK,PGLYRP2,PIM1,PTGES,PTGS2,PTPRD,PTPRO,PTX3,RELB,RUNX2,SCD,SERPINB2,SERPINB9,SLC6A6,SOCS3,SYK,TGFB1,TIMP1,TNF,TNFSF15,VAV3,WNT5A	283 (15)
3-deoxy-2-octulosonic acid(2)-lipid A		chemical - endogenous non-mammalian	Activated in C	2,000	1,21E-03	CXCL10,LSS,PTGES,PTGS2	258 (11)
wood smoke particle		chemical reagent	Activated in C	2,000	4,62E-03	CCR7,CXCL8,CYP1B1,IL1A
Calcineurin B		group	Activated in C	2,000	2,25E-05	CCR4,CCR5,CXCR3,ICOS
fluoromethyl 2,2-difluoro-1-(trifluoromethyl)vinyl ether		chemical toxicant	Activated in C	2,000	1,45E-02	ATF3,CXCL10,GPNMB,TIMP1
HOTAIR		other	Activated in C	2,000	5,26E-02	CXCL8,ICAM1,SP1,TNF
ANKRD17		other	Activated in C	2,000	1,26E-04	ARID5A,CD40,HBEGF,SOCS3
SULF2		enzyme	Activated in C	2,000	4,62E-03	FLT3,PIM1,SOCS3,TGFB1	266 (13)
ANGPTL8		other	Activated in C	2,000	4,40E-05	ACACA,ACSS2,ELOVL6,SCD
UNC93B1		other	Activated in C	2,000	1,89E-03	CSF2,CXCL10,IFNG,TNF	233 (19)
TNFSF13		cytokine	Activated in C	2,000	2,55E-02	CD40LG,CSF2,IRF4,PRDM1
MAOA		enzyme	Activated in C	2,000	1,61E-02	CCL5,IL1A,SOCS3,TGFB1
PTGIS		enzyme	Activated in C	2,000	1,89E-03	ICAM1,PTGES,PTGS2,TNF	282 (21)
KCNJ10		ion channel	Activated in C	2,000	2,31E-03	CXCL10,ICAM1,TGM1,TIMP1
ANGPTL3		growth factor	Activated in C	2,000	1,26E-04	ACACA,ACSS2,ELOVL6,SCD
CCL19	2,666	cytokine	Activated in C	2,000	2,27E-06	CCL19,CCR7,CSF2,CXCL10,IFNG,TNF	231 (22)
PSMD4		other	Activated in C	2,000	9,87E-06	A2M,CD14,CD69,MARCO	194 (11)
NEU1		enzyme	Activated in C	2,000	5,47E-04	CCL5,DGAT2,IFNG,TNF	207 (13)
CCL-34		chemical reagent	Activated in C	2,000	4,40E-05	CD4,CXCL10,IFNG,ITGAM
nonylphenol		chemical toxicant	Activated in C	2,000	3,00E-02	CXCL10,ESR1,LCP2,PTGS2
2,4,5,2',4',5'-hexachlorobiphenyl		chemical toxicant	Activated in C	2,000	3,99E-01	ELOVL6,SLC23A1,SMPD3,SREBF1
dacarbazine		chemical drug	Activated in C	2,000	2,25E-05	CCL5,CXCL10,CXCL8,CXCL9	171 (8)
trabectedin		chemical drug	Activated in C	2,000	1,78E-02	CD3E,CXCL10,IGF1R,PRF1
M344		chemical reagent	Activated in C	2,000	3,00E-02	CD40,CXCL8,NRG1,TGFB1
CDN1163		chemical reagent	Activated in C	2,000	2,83E-04	ACACA,DGAT2,SCD,SREBF1	129 (7)
sphingomyelin		chemical - endogenous mammalian	Activated in C	2,000	1,93E-04	ELOVL6,ICAM1,SCD,SREBF1	155 (7)
isatoribine		chemical reagent	Activated in C	2,000	4,00E-04	CD40,CD80,IFNG,TNF	175 (10)
borrelia burgdorferi strain B31 peptidoglycan		chemical reagent	Activated in C	2,000	2,25E-05	CXCL8,IFNG,IL1A,TNF
aldosterone		chemical - endogenous mammalian	Activated in C	2,000	1,45E-07	ADM,CCL5,COL1A2,COL3A1,CXCL8,HHIP,ICAM1,IFNG,IGF1R,LEP,LPL,NCF1,OLR1,PIK3CD,PTGS2,PTPN1,RIPOR2,RUNX2,TGFB1,TIMP1,TNF	287 (24)
telocinobufagin		chemical - endogenous non-mammalian	Activated in C	2,000	7,73E-05	CXCL9,IFNG,TGFB1,TNF	171 (7)
ozone		chemical toxicant	Activated in C	2,000	7,85E-05	CXCL10,CXCL8,IFNG,JUNB,MMP12,SOCS3,TNF	285 (22)
vitamin E		chemical drug	Activated in VE	-2,000	4,42E-02	IL1A,LPL,PTGS2,TGFB1,TNF
PP1		chemical drug	Activated in VE	-2,000	6,28E-03	CXCL8,ESR1,IL1A,PTGS2,TNF	262 (22)
fluocinolone acetonide		chemical drug	Activated in VE	-2,000	2,41E-02	IFNG,PRKCB,RUNX2,SOCS3,TNF
Integrinα		group	Activated in VE	-2,000	3,37E-06	ITGAL,ITGAM,ITGB2,TLR2
NCOR-LXR-Oxysterol-RXR-9 cis RA		complex	Activated in VE	-2,000	5,38E-03	ACACA,LPL,SCD,SREBF1
F630028O10Rik		other	Activated in VE	-2,000	1,26E-04	ITGAM,PTPRC,TGFB1,TNF
CBX7		other	Activated in VE	-2,000	1,89E-03	CTSS,CXCL8,CYP1B1,PRDM1
KDM2B		enzyme	Activated in VE	-2,000	2,34E-02	CCL5,CXCL10,EOMES,SFRP2
IMMT		other	Activated in VE	-2,000	2,55E-02	CXCL10,CXCL8,ETS2,SERPINB2
GSE1		other	Activated in VE	-2,000	7,73E-05	ICAM1,IRF8,ITGAM,LY86
fontolizumab		biologic drug	Activated in VE	-2,000	1,21E-03	CCL8,IFNG,LAG3,TNF
ATP7B		transporter	Activated in VE	-2,000	2,77E-02	AACS,ELOVL6,LSS,THRSP
RASSF5		other	Activated in VE	-2,000	2,34E-02	CCL5,CSF2,CXCL8,TNF
ACSS2	-0,813	enzyme	Activated in VE	-2,000	3,33E-03	DGAT2,LSS,SCD,SREBF1	167 (10)
IGF2BP1		translation regulator	Activated in VE	-2,000	1,61E-02	COL1A2,CYFIP2,LGALS1,SERPINH1
miR-511-5p (miRNAs w/seed UGUCUUU)		mature microRNA	Activated in VE	-2,000	2,25E-05	CD80,CXCL10,CXCL8,TNF	262 (12)
miR-615-5p (and other miRNAs w/seed GGGGUCC)		mature microRNA	Activated in VE	-2,000	3,37E-06	IGF1R,KLRC4-KLRK1/KLRK1,PRF1,TNF
TRIM28		transcription regulator	Activated in VE	-2,000	1,11E-02	ALAD,CCL5,COL4A6,CXCL10,IFNG,WNT5A
NGEF		other	Activated in VE	-2,000	2,37E-01	CIITA,GPNMB,MAST3,NTM
GLUL		enzyme	Activated in VE	-2,000	7,29E-04	CD80,CXCL9,MRC1,TNF	186 (7)
resolvin D5		chemical - endogenous mammalian	Activated in VE	-2,000	9,87E-06	CD40,ITGAM,PLA2G7,TNF
IL4I1	1,969	enzyme	Activated in VE	-2,000	7,73E-05	CCL8,CXCL8,IFNG,IL1A
NCOA5		other	Activated in VE	-2,000	1,44E-02	CIDEC,GPNMB,JCHAIN,MARCO,POU2AF1
IGHM		transmembrane receptor	Activated in VE	-2,000	3,28E-05	CCL5,CD22,CD80,IFNG,NFKBIE,SLAMF1,SLAMF7,TNF	226 (18)
EPHB6		kinase	Activated in VE	-2,000	4,93E-02	CSF2,IFNG,TGFB1,TNF
GRIN1		ion channel	Activated in VE	-2,000	1,13E-01	ATF3,PENK,TNF,XDH
SST		other	Activated in VE	-2,000	3,76E-02	CUX2,IFNG,IGF1R,TOX
brusatol		chemical reagent	Activated in VE	-2,000	2,83E-04	CCL5,CXCL10,CXCL8,ICAM1	199 (11)
THZ2		chemical drug	Activated in VE	-2,000	4,62E-03	ETS2,IRAK2,RUNX2,SP1
ampicillin		chemical drug	Activated in VE	-2,000	1,93E-04	COL3A1,CSF2,IFNG,TNF	182 (7)
EGTA acetoxymethyl ester		chemical reagent	Activated in VE	-2,000	9,87E-06	CXCL8,PTGS2,SERPINB2,TNF	230 (18)
dipyridamole		chemical drug	Activated in VE	-2,000	3,94E-03	PTGS2,TGFB1,TIMP1,TNF	262 (22)
ethylenediaminetetraacetic acid		chemical drug	Activated in VE	-2,000	5,47E-04	BCL2A1,CXCL8,IFNG,TNF	255 (17)
levofloxacin		chemical drug	Activated in VE	-2,000	4,40E-05	CSF2,CXCL8,IFNG,IL1A
kaempferol		chemical toxicant	Activated in VE	-2,000	6,50E-04	CD69,ICAM1,PTGS2,RUNX2,TNF	265 (23)
fisetin		chemical drug	Activated in VE	-2,000	3,24E-02	CCL5,ICAM1,IFNG,PTGS2
cannabidiol		chemical drug	Activated in VE	-2,000	5,33E-04	ID2,PENK,PTGS2,SOCS3,TNF	287 (17)
15-deoxy-delta-12,14 -PGJ 2		chemical - endogenous mammalian	Activated in VE	-2,003	1,65E-07	CCL5,CIITA,COL1A2,CSF2,CXCL10,CXCL11,CXCL8,CXCL9,ESR1,HLA-DRA,ICAM1,IFNG,IL1A,IRF1,ITGAM,PTGES,PTGS2,RUNX2,SFRP2,SOCS3,SP1,SREBF1,TBXAS1,TNF	247 (19)
miR-125b-5p (and other miRNAs w/seed CCCUGAG)		mature microRNA	Activated in VE	-2,008	1,24E-02	ARG1,ARID3A,CCR5,GPR160,ID2,LCP1,SCD,TNF
chloroquine		chemical drug	Activated in VE	-2,008	2,62E-05	CCL5,CD40,CD69,CXCL10,CXCL8,IFNG,RUNX2,SOCS3,STAT4,TNF,TNFSF13B	242 (18)
RARA		ligand-dependent nuclear receptor	Activated in VE	-2,023	3,03E-06	ACACA,CD14,CD38,CD84,CTSS,CXCL8,DISC1,EGR2,FOLR2,GAP43,IFNG,IL12RB1,IL1A,IL23R,IRF1,LGALS1,MGP,NTRK1,PENK,PTGS2,RBP1,SAMHD1,SELL,STRA6,STX3,TGFB1,TNF,TNFAIP8L1	291 (22)
CD276		other	Activated in VE	-2,025	4,59E-09	CD80,CXCL10,CXCL11,CXCL8,CXCL9,IDO1,IFNG,IL27,IRF1,TNF	282 (17)
ADA		enzyme	Activated in VE	-2,027	1,13E-05	ADORA3,CCL17,COL1A2,MMP12,TGFB1,TIMP1,TNF	221 (14)
herbimycin		chemical drug	Activated in VE	-2,033	4,27E-04	ARG1,ATP2A3,CXCL8,ICAM1,JUNB,PTGS2,TNF	221 (19)
diphenyleneiodonium		chemical reagent	Activated in VE	-2,036	1,27E-04	ATF3,CXCL8,DUSP2,IGF1R,MMP12,PTGS2,SELL,TGFB1,TIMP1	302 (19)
IKZF1	2,165	transcription regulator	Activated in VE	-2,040	3,73E-08	B2M,CCL19,CCR1,CD38,CD3D,CNR2,CSF2,CXCR3,DUSP5,FLT3,HK3,IFNG,IL1A,IL23R,IL27,IL7R,IRF4,LCK,NFE2,NFKB2,NGFR,NLRP3,SERPINH1,SLC2A6,TNF,TNFAIP8L2,VPREB1	283 (14)
epicatechin		chemical drug	Activated in VE	-2,042	4,87E-06	ACACA,COL15A1,COL1A2,COL3A1,COL5A3,DGAT2,ELOVL6,G0S2,LPL,PTGS2,S100A8,SCX,TNF	193 (9)
PEBP1		other	Activated in VE	-2,046	2,51E-06	ACACA,BACH1,CCL1,CSF2,ELOVL6,RBP4,RETN,SCD,TNF	154 (13)
HDL		complex	Activated in VE	-2,048	3,56E-10	ATF3,CCL5,CCR2,CD40,CD40LG,CD80,CXCL8,EGLN3,ICAM1,ITGAM,ITGB2,PTGS2,SREBF1,TNF	208 (17)
mir-21		microRNA	Activated in VE	-2,048	8,91E-10	AOAH,CCL1,CCL17,CCL19,CD180,CD19,CD226,CD274,CD40,CD80,COL3A1,CSF3R,CXCL10,DBP,EGR2,FCGR1A,ICAM1,IDO1,IFNG,IL23R,IRF1,ITGAM,MARCO,NLRP3,SLAMF1,TAP1,TBC1D1,TGFB1,TGM1,TLR2,TNF,TNFRSF9,TNFSF13B,TREM2	257 (12)
H89		chemical drug	Activated in VE	-2,065	9,21E-05	CCL5,CD14,CD80,CXCL8,EGR2,ENTPD1,ESR1,JUNB,POU2AF1,PTGS2,S100A8,SH2D2A,SP1,TNF,TREM1	275 (17)
BCL6		transcription regulator	Activated in VE	-2,107	7,60E-17	A2M,ARG1,BCL2A1,CCR7,CCR8,CD19,CD2,CD274,CD69,CD80,CIITA,CUX2,CXCL10,DOCK10,ENTPD1,FCRL1,FUT7,GPX4,IFNG,IL1A,IL21R,IL7R,IRF1,IRF4,IRF8,JUNB,MCM3AP,MGP,MRC1,PDCD1LG2,PRDM1,PTPRO,SOCS3,SYK,TGFB1,TIMP1,TNF	298 (15)
paricalcitol		chemical drug	Activated in VE	-2,121	2,51E-06	CASP1,COL3A1,ICAM1,IFNG,NLRP3,PTGS2,TGFB1,TIMP1,TNF	244 (18)
hydroxypropyl-beta-cyclodextrin		chemical drug	Activated in VE	-2,121	1,09E-03	CD19,CD79A,IL1A,JCHAIN,MZB1,TLR8,TNF,TREM2
sulforafan		chemical drug	Activated in VE	-2,123	1,25E-03	CXCL8,DDC,GBE1,HIPK2,ICAM1,IFNG,PTGES,PTGS2,PTPRC,SOCS3,TCF20,TNF	245 (20)
ACKR2		G-protein coupled receptor	Activated in VE	-2,135	7,34E-05	ACOD1,CCL22,CCL5,CCR2,CXCL10,IFNG,IL1A,TNF	239 (17)
NLRX1		other	Activated in VE	-2,137	1,15E-05	CD40,IFNG,IL1A,IRF1,NFKB2,NFKBIE,PIK3R1,RELB,TNF	205 (13)
tributyltin		chemical reagent	Activated in VE	-2,138	8,04E-05	CIDEC,COL1A2,COL3A1,DGAT2,DOCK8,ELOVL6,ITGB7,LEP,LPL,PARM1,PTPN22,SREBF1,TIGIT	134 (7)
TRIM24		transcription regulator	Activated in VE	-2,143	4,33E-04	CALHM6,CCL1,CCL5,CXCL10,IRF1,PSMB10,PSMB8,PSMB9,SAMHD1,TAP1,TLR2	178 (10)
FOXP1		transcription regulator	Activated in VE	-2,156	9,42E-04	GAP43,IFNG,IRF4,ITGAM,PRDM1,TNF	295 (14)
mibolerone		chemical drug	Activated in VE	-2,158	2,05E-02	ACACA,CCDC80,CHPT1,COL1A2,DBI,GPNMB,LPL,LSS,SPOCK1
eplerenone		chemical drug	Activated in VE	-2,169	3,13E-03	ICAM1,NCF1,PTGS2,TGFB1,TNF	318 (21)
PSMB11		peptidase	Activated in VE	-2,178	7,14E-12	CCL5,CCR7,CD2,CD28,CD5,CHAD,COL1A2,COL3A1,COL4A6,COL5A3,CTSS,HPSE,ITGAM,ITGB7,NCF1,PDCD1LG2,PIK3R5,PLCB2,PRKCB,PTGS2,PTPRC,RELT
PTPN6		phosphatase	Activated in VE	-2,181	3,98E-05	CCR7,CD5,CXCL10,CXCL8,IL27,IRF1,ITGB2,TIMP1,TNF	216 (23)
parthenolide		chemical drug	Activated in VE	-2,189	8,21E-04	CASP1,CCL5,CXCL8,LEF1,PTGS2,TNF	287 (23)
LILRB1		transmembrane receptor	Activated in VE	-2,190	5,33E-04	ADM,CXCL8,IFNG,PRDM1,TNF	242 (18)
VSIR		other	Activated in VE	-2,191	9,17E-05	CIDEC,CXCL10,IFNG,SCD,TNF	251 (10)
pioglitazone		chemical drug	Activated in VE	-2,193	6,39E-06	ATP2A3,CD80,CXCL10,CXCL8,FBP1,ICAM1,IFNG,ITGAM,LEP,LPL,NCF1,NR4A3,PTGS2,RBP4,RETN,SP1,SREBF1,TGFB1,TNF	291 (26)
PPARGC1A		transcription regulator	Activated in VE	-2,195	1,43E-07	A2M,ACACA,ANGPTL1,C3,CD40,CIDEB,COL1A2,CTSC,CXCL10,CYP2D6,DPT,DUSP16,FNDC5,GPC6,ICAM1,IL1A,LPL,ME1,NFKB2,OGN,OLR1,PCK2,PIK3R1,PLA2G7,PTGS2,RBP4,RUNX2,SCD,SERPINH1,SESN2,SOCS3,SREBF1,TIMP1,TNF,XDH	309 (24)
Z-LLL-CHO		chemical - protease inhibitor	Activated in VE	-2,196	9,44E-04	ATF3,BCL2A1,CCL5,CXCL10,CXCL8,DOCK2,ESR1,G0S2,ICAM1,IFNG,NCF1,NFKB2,PRDM1,PTGS2,RUNX2,SOCS3,TIMP1,TNF,TNFSF15,TNK2,TREM1,ULBP1	260 (18)
LIN28A		other	Activated in VE	-2,200	1,44E-02	ACACA,COL1A2,COL4A5,SCD,SREBF1
MEOX2		transcription regulator	Activated in VE	-2,200	5,05E-03	CD69,CXCL8,HBEGF,ICAM1,PTX3	172 (7)
2-(4-acetoxyphenyl)-2-chloro-N-methylethylamine		chemical reagent	Activated in VE	-2,204	1,12E-03	CCL5,CXCL10,CXCL8,IFNG,TNF	305 (15)
SATB1		transcription regulator	Activated in VE	-2,204	6,41E-10	BCL2A1,CD40,CD69,CLEC2B,CSF2,CSF3R,FCGR1A,GPR18,IKZF1,IL10RA,IL18RAP,IL7R,IRF8,LAG3,LAX1,PRKCB,PTGS2,RELB,RGS1,RIPOR2,SELL,TNF,TNFSF13B	248 (11)
simvastatin		chemical drug	Activated in VE	-2,205	1,59E-07	C5AR1,CD14,CD40,CD40LG,CIITA,CXCL8,ENTPD1,ESR1,ICAM1,IFNG,IL27,IRF1,ITGAL,ITGB2,LPL,NCF1,OLR1,PTGS2,SOCS3,STAT4,TIMP1,TLR2,TNF	289 (18)
CLEC10A		other	Activated in VE	-2,213	5,05E-03	CSF2,IFNG,NLRP12,TLR8,TNF
CYP7A1		enzyme	Activated in VE	-2,213	5,33E-04	ACACA,PTGS2,SREBF1,TIMP1,TNF	302 (25)
KN-62		chemical drug	Activated in VE	-2,213	7,86E-04	ATF3,CD40LG,CXCL8,PTGS2,TNF	288 (23)
NX-13		chemical reagent	Activated in VE	-2,216	1,64E-04	CSF2,CXCL8,IFNG,IL1A,TNF	166 (7)
irbesartan		chemical drug	Activated in VE	-2,216	2,09E-03	ICAM1,ITGAM,LEP,TGFB1,TNF	254 (18)
wortmannin		chemical drug	Activated in VE	-2,217	6,89E-12	ACACA,ATF3,CCL5,CD14,CD274,CIDEC,COL1A2,COL3A1,CSF2,CXCL10,CXCL8,ENTPD1,ESR1,GAP43,ICAM1,IFNG,IGF1R,IRF1,IRF8,ITGAM,LEP,NR4A3,PTGS2,RETN,SLC6A12,SOCS3,SP1,SREBF1,TNF	287 (23)
PF-562271		chemical drug	Activated in VE	-2,219	2,74E-04	CXCL10,IL1A,PSMB8,RUNX2,TNF	237 (14)
HLX		transcription regulator	Activated in VE	-2,219	3,23E-04	CTSS,CXCL8,CYP1B1,ICAM1,IFNG,PRDM1
TRAIP		enzyme	Activated in VE	-2,219	2,14E-04	CCL1,IFNG,IL1A,IL27,TNF	215 (17)
NCSTN		peptidase	Activated in VE	-2,219	3,55E-03	CD14,CD84,CSF2RB,IRF8,NCF1	180 (9)
DNASE2		enzyme	Activated in VE	-2,219	1,80E-03	CXCL10,GPNMB,IFNG,SLAMF8,TNF
carbohydrate		chemical - endogenous mammalian	Activated in VE	-2,219	1,53E-04	ACACA,ELOVL6,LEP,SCD,SREBF1,THRSP	225 (12)
8-oxo-7-hydrodeoxyguanosine		chemical - endogenous mammalian	Activated in VE	-2,219	1,32E-05	CXCL8,ICAM1,IFNG,PTGS2,TNF	259 (18)
sodium selenite		chemical drug	Activated in VE	-2,232	1,12E-03	IFNG,PTGES,PTGS2,TBXAS1,TNF	263 (17)
neomycin		chemical drug	Activated in VE	-2,236	1,64E-04	COL3A1,CSF2,CXCL10,IFNG,TNF	278 (21)
uranyl nitrate		chemical toxicant	Activated in VE	-2,236	2,08E-01	CA4,CIDEB,FBP1,ID2,MGP
TM4SF5		other	Activated in VE	-2,236	7,91E-06	KLRC4-KLRK1/KLRK1,PRF1,SLAMF6,SLAMF7,TNF
DEPTOR		other	Activated in VE	-2,236	1,32E-05	CCL5,CXCL10,CXCL11,CXCL9,ICAM1	177 (12)
RXRB		ligand-dependent nuclear receptor	Activated in VE	-2,236	1,87E-08	CCL17,CCL22,CTSS,CXCL10,HBEGF,IFNG,IL1A,LYZ,MARCO,MMP12,S100A8,SREBF1,THRSP,TNF	279 (20)
GRB10		other	Activated in VE	-2,236	7,91E-06	CCL22,IGF1R,MMP12,MRC1,TGM2	160 (7)
telaglenastat		chemical drug	Activated in VE	-2,236	1,32E-05	ARG1,CCL22,ICAM1,ITGB2,MRC1
nifedipine		chemical drug	Activated in VE	-2,236	7,83E-02	IFNG,IL1A,PTGS2,SERPINB2,TNF
sucrose		chemical - endogenous mammalian	Activated in VE	-2,236	8,21E-04	ACACA,ACSS2,ELOVL6,LEP,SCD,SREBF1
atorvastatin		chemical drug	Activated in VE	-2,247	2,77E-06	CCL19,CD40,CD40LG,CD69,CXCL8,HHIP,ICAM1,IFNG,ITGAL,ITGB2,JUNB,LEP,LIPG,LPL,LSS,NTRK1,OLR1,PTGS2,RGS1,TGFB1,TLR2	265 (15)
filgrastim		biologic drug	Activated in VE	-2,273	3,11E-17	ADGRE3,ADORA3,ATF3,B2M,CCL5,CD163,CD48,CD69,CLEC7A,CST7,CXCL10,CXCL8,CYP1B1,EGR2,ETS2,FBP1,FCMR,G0S2,GOLIM4,GPR171,GZMA,GZMK,HHIP,HIPK2,HLA-DRA,ICAM2,IL18RAP,IRAK3,ITGAM,ITGB7,KLRC4-KLRK1/KLRK1,LAIR1,LEF1,MERTK,MMP12,NFKBIE,NLRP3,NR4A3,P2RY10,PDE4B,PFKFB2,PPBP,PSMB10,PTGS2,RELB,RFX5,RGS1,SAMHD1,SLC45A3,SPECC1,TLR8
FOSL1		transcription regulator	Activated in VE	-2,302	4,20E-03	ADM,CXCL8,EGR2,JUNB,PRDM1,RUNX2,SERPINB2,TNF	273 (20)
THRB		ligand-dependent nuclear receptor	Activated in VE	-2,321	5,09E-11	ABCD2,ACACA,AMPD3,BCL2L14,CASP1,CCL1,CCL17,CCL22,CCR1,CSF2,CXCL10,DDC,IGF1R,LEF1,LPL,LYZ,ME1,PENK,PTAFR,PTGS2,RUNX2,SFRP1,SFRP2,SLAMF8,SREBF1,STRA6,TGFB1,THRSP,TLR2,TNF,TREM1,WNT5B	257 (20)
PTX3	2,627	other	Activated in VE	-2,349	2,33E-05	CCL5,CCR2,CCR5,CXCL8,EGR2,TLR2,TNF	245 (15)
BAPTA-AM		chemical reagent	Activated in VE	-2,349	1,15E-05	ATF3,CCL1,CXCL10,CXCL11,CXCL8,ICAM1,PTGS2,SOCS3,TNF	203 (17)
miR-155-5p (miRNAs w/seed UAAUGCU)		mature microRNA	Activated in VE	-2,361	3,27E-03	BACH1,CASP1,CD69,CXCL8,IFNG,IKBKE,IL1A,LPL,MYO1E,PIK3R1,PTGS2,TNF	229 (15)
fenofibrate		chemical drug	Activated in VE	-2,361	3,66E-06	ABCD2,CD40,CREB3L3,CXCL8,DBI,DGAT2,FBP1,GBE1,ICAM1,ID2,IRF8,LPL,PCK2,PTAFR,PTGS2,PTPRC,RETN,SC5D,SCD,SREBF1,TGFB1,TIMP1,TNF	271 (23)
ABCG1		transporter	Activated in VE	-2,367	2,22E-03	CCR5,IFNG,IL10RA,PIK3R1,TGFB1,TNF	293 (24)
cyclosporin A		biologic drug	Activated in VE	-2,368	4,38E-16	A2M,ATF3,CASP1,CCL5,CCR5,CCR7,CD14,CD163,CD40,CD40LG,CD6,CD80,CD8B,CXCL8,CXCL9,CXCR3,EGR2,GPNMB,GZMA,ICAM1,ICOS,IFNG,IL1A,IRF4,ITGAL,ITGB7,LTA,MRC1,NFE2,NGFR,OSCAR,PRF1,PSMB10,PSMB8,PTGS2,RFTN1,RUNX2,SCD,SELL,SERPINH1,SLAMF1,SREBF1,TFEC,TGFB1,TIMP1,TNF,TNFSF14,UPP1,WNT5A,XCR1	313 (18)
miR-146a-5p (and other miRNAs w/seed GAGAACU)		mature microRNA	Activated in VE	-2,375	2,12E-03	CCL8,CD40,CXCL8,IL1RL2,IRAK2,PGLYRP2,PRF1,PTAFR,TNF	277 (17)
triflusal		chemical drug	Activated in VE	-2,380	1,11E-05	CSF2,CXCL8,IFNG,PTGS2,TGFB1,TNF	202 (11)
ADM	0,767	other	Activated in VE	-2,382	5,40E-03	ADM,ICAM1,PENK,PTGS2,TGFB1,TNF	312 (24)
GPS2		transcription regulator	Activated in VE	-2,385	1,37E-02	CD14,CXCL10,CXCL8,LTA,RAB20,TNF
caffeic acid phenethyl ester		chemical drug	Activated in VE	-2,388	9,63E-08	ABCD2,CSF2,CXCL10,CXCL8,ESR1,ICAM1,IL27,LEP,NFKB2,NGFR,OLR1,PTGS2,RELB,TGFB1,TLR2,TNF	201 (14)
CORT		other	Activated in VE	-2,390	2,02E-10	CCL19,CCL5,CCR1,CCR2,CCR4,CCR5,CCR7,CCR8,CXCL10,IFNG,IL1A,TNF
geldanamycin		chemical drug	Activated in VE	-2,390	1,83E-03	ACACA,CD40,CIITA,CXCL8,FLT3,HLA-DRA,IGF2R,IRF1,LCK,MAP4K1,NLRP3,PTGS2,SCN2B,SFMBT2,SLC1A2,TAP1,TNF,ZC3H12D	199 (18)
glucosamine		chemical - endogenous mammalian	Activated in VE	-2,397	2,89E-03	ACACA,CXCL8,ICAM1,IGF1R,LEP,PTGS2,TNF	272 (24)
EIF4EBP1		translation regulator	Activated in VE	-2,405	1,99E-06	ARG1,CCL5,CCR7,CD40,CXCL10,IRF8,LEP,PTGS2,SERPINB2,TNF	233 (14)
luteolin		chemical drug	Activated in VE	-2,407	5,90E-03	CXCL10,ICAM1,IGF1R,IL27,PTGS2,TNF	221 (17)
PS-1145		chemical drug	Activated in VE	-2,408	1,11E-05	CCL5,CSF2,CXCL8,ICAM1,IRF1,PTGS2	234 (17)
VIP		other	Activated in VE	-2,411	2,23E-09	CCL5,CD274,CD40,CD80,CXCL10,CXCL8,EGR2,IFNG,IRAK2,IRF1,KLRC4-KLRK1/KLRK1,LGALS1,LYZ,PRF1,PTGS2,SLC1A2,TLR8,TNF	247 (17)
LIN28B		other	Activated in VE	-2,414	9,55E-03	ACACA,GCNT2,SCD,SCX,SREBF1,TNF
CBL	0,869	transcription regulator	Activated in VE	-2,414	1,94E-04	CD3E,CSF2RB,FLT3,IFNG,LCK,LEP,RUNX2,TNF	280 (22)
BTG2		transcription regulator	Activated in VE	-2,416	8,21E-04	CSF2,CXCL8,DIAPH1,IL1A,SP1,TIMP1	237 (11)
MLN120B		chemical drug	Activated in VE	-2,425	4,89E-05	CD3E,CSF2,CXCL8,ICAM1,PTGS2,TNF	198 (16)
phenyl-N-tert-butylnitrone		chemical reagent	Activated in VE	-2,425	5,34E-06	CD40,CD80,CXCL8,PTGS2,TGFB1,TNF	240 (17)
Ttc39aos1		other	Activated in VE	-2,429	1,03E-02	BCL2A1,CCL5,CXCL10,IRF1,SLAMF8,TAP1
COL18A1		other	Activated in VE	-2,433	4,40E-02	ICAM1,ITGB2,JUNB,PTGS2,SPOCK1,TNF
TNIP1		other	Activated in VE	-2,433	1,08E-03	CCDC80,CCR1,CD4,RELB,S100A8,TNF	145 (7)
dexamethasone		chemical drug	Activated in VE	-2,437	3,96E-37	AACS,ACACA,ACSS2,ADGRE3,ADM,ADORA3,AMPD3,ARHGEF19,ATF3,ATP6V1B2,B2M,BCL2A1,C3,C5AR1,CCL1,CCL17,CCL5,CCR1,CCR2,CD163,CD22,CD226,CD274,CD38,CD3D,CD3E,CD40,CD48,CD69,CD80,CD8B,CHAD,CIDEC,CLEC7A,CNN2,COL15A1,COL1A2,COL3A1,COL4A5,CPA4,CRHBP,CSF2,CSF2RB,CST7,CTSC,CXCL10,CXCL8,CXCR3,CYP1B1,CYP2D6,DGAT2,DUSP16,DUSP5,DZIP1L,EGLN3,EGR2,ELOVL6,ENTPD1,ETS2,FBP1,FCGR1A,FCMR,G0S2,GAP43,GOLIM4,GPR171,GZMA,GZMK,…	371 (17)
cerivastatin		chemical drug	Activated in VE	-2,437	4,54E-08	CD40,CD40LG,CXCL8,CYP1B1,DBI,ICAM1,IFNG,IGF1R,ITGAL,ITGB2,PTGS2,S100A8,TGFB1,TNF	299 (21)
mir-181		microRNA	Activated in VE	-2,439	5,19E-10	ADM,CD163,CD40LG,CD69,CXCL8,CYLD,GRIA2,ICAM1,IFNG,IRF8,KLRC4-KLRK1/KLRK1,PTGS2,PTPN22,RUNX2,TGM2,TNF	240 (19)
curcumin		chemical drug	Activated in VE	-2,439	3,93E-04	CCL5,CD80,COL1A2,CSF2,CXCL8,CXCR3,ICAM1,IFNG,ITGAM,JUNB,LEP,LPL,MARCKSL1,OLR1,PIM1,PTGES,PTGS2,RETN,RUNX2,SOCS3,SP1,SREBF1,TLR2,TNF	287 (20)
tosylphenylalanyl chloromethyl ketone		chemical - protease inhibitor	Activated in VE	-2,446	6,28E-05	CXCL8,ICAM1,PLCG2,PRF1,PTGS2,TNF	235 (21)
N-(1-carbamoyl-2-phenyl-ethyl) butyramide		chemical reagent	Activated in VE	-2,449	1,11E-05	CD14,PTGS2,PTPN1,SOCS3,TLR2,TNF	172 (7)
lnc-CXCL2-4		other	Activated in VE	-2,449	7,96E-05	CXCL10,CXCL11,CXCL8,IL1A,TNF,TNFSF14
PPP2R5C		other	Activated in VE	-2,449	5,34E-06	BCL2A1,CD69,CXCL8,IFNG,RELB,TNIP3	298 (19)
A-Fos		chemical reagent	Activated in VE	-2,449	2,12E-05	BATF3,CSF2,IFNG,IRF8,TNF,TNFRSF4
Sn50 peptide		chemical toxicant	Activated in VE	-2,490	8,82E-05	BCL2A1,CXCL10,CXCL8,ICAM1,IFNG,LIPG,PTGS2,SLC1A2,TNF	283 (20)
ATF3	1,268	transcription regulator	Activated in VE	-2,491	6,76E-04	ATF3,CCL5,CD69,FBP1,ICAM1,IFNG,NFKB2,PENK,PTGES,SP1,TLR2,TNF	228 (17)
FOXO4		transcription regulator	Activated in VE	-2,496	2,83E-05	ACACA,ELOVL6,ITGAM,ITGB2,LCP2,NRP2,PLA2G2D,PTPRC,RUNX2,SCD,SELL,SPTLC2,TGFB1
PNPLA2		enzyme	Activated in VE	-2,502	7,07E-04	ARG1,DGAT2,ICAM1,LEP,LPL,MRC1,SREBF1,TGFB1,TNF	271 (21)
CBX5		transcription regulator	Activated in VE	-2,530	4,04E-03	ANKRD22,C15orf48,CPA4,CYP1B1,ICAM2,LEF1,OLR1,PSMB8,RUNX2,SH3GL2
minocycline		chemical drug	Activated in VE	-2,531	5,38E-08	ATF3,CASP1,CCR2,CD163,CSF2,CXCL8,ICAM1,IFNG,IL1A,ITGAM,KCNA3,NGFR,PTGS2,TNF	219 (16)
PPARG		ligand-dependent nuclear receptor	Activated in VE	-2,533	1,86E-08	ACACA,ACOD1,ARG1,C3,CCL1,CCL17,CCL22,CCL5,CCR7,CD274,CD40,CIDEC,COL1A2,CXCL8,DGAT2,EGLN3,ELOVL6,ICAM1,IFNG,LEP,LPL,ME1,MRC1,NCF1,OLR1,PCK2,PRDM1,PTGES,PTGS2,RAB20,RBP4,RETN,RUNX2,S100A8,SCD,SOCS3,SP1,SREBF1,TBXAS1,TNF	303 (24)
tyrphostin AG 1478		chemical drug	Activated in VE	-2,562	4,54E-05	CCL17,CSF2,CXCL8,HBEGF,ICAM1,IGF1R,ITGAM,NCF1,PTGS2,RUNX2	252 (18)
JAG2		growth factor	Activated in VE	-2,563	1,12E-07	C3,CCL5,CCR1,CCR8,CD40LG,CXCL9,IL10RA,IL1A,MMP12,TNF
Alpha catenin		group	Activated in VE	-2,595	6,02E-12	ADAM8,COL15A1,COL1A2,COL3A1,CXCL10,DIAPH1,GAP43,ICAM2,IRF1,ITGAM,LEF1,LYZ,MMP12,PTGS2,PTX3,RELB,S100A8,SOCS3,STEAP4,TGM2,TIMP1,TNF	294 (19)
SLPI		other	Activated in VE	-2,596	4,95E-06	CCL5,CD40,CTSS,ICAM1,IFNG,TGFB1,TNF	245 (18)
SOCS3	2,056	phosphatase	Activated in VE	-2,608	1,37E-07	ARG1,ATF3,CD40,CXCL10,FCGR1A,ICAM1,IFNG,IRF1,IRF8,LEP,SCD,SOCS3,SREBF1,TGFB1,TNF	232 (19)
tranilast		chemical drug	Activated in VE	-2,608	1,32E-06	CD40,CD80,CSF2,CXCL8,IFNG,TGFB1,TNF	257 (17)
ZMPSTE24		peptidase	Activated in VE	-2,611	2,83E-04	ATF3,CCL1,CCL22,ICAM1,IGF1R,SOCS3,TNF	294 (14)
NEIL2		enzyme	Activated in VE	-2,621	3,86E-14	C3,CCL1,CCL17,CCL19,CCL22,CCR1,CCR2,CCR4,CD14,CD40,CXCL10,IFNG,IL1A,IL23R,ITGB2,LTA,PTGS2,TLR2,TNF,TNFSF14	273 (14)
AS1842856		chemical reagent	Activated in VE	-2,621	2,91E-05	CCL5,CXCL10,CXCL8,ICAM1,IL7R,NFKB2,PTGS2
sanglifehrin A		chemical reagent	Activated in VE	-2,625	1,48E-07	CCL17,CCL19,CCL5,CD38,CXCL10,CXCL9,IFNG	177 (12)
ZC3H12C		other	Activated in VE	-2,630	2,91E-05	CCR2,CCR5,FFAR2,IFNG,PLA2G7,SLAMF8,TLR8	152 (7)
SU6656		chemical toxicant	Activated in VE	-2,630	5,39E-05	ADM,ATF3,CCR4,ETS2,JUNB,PTGS2,SOCS3	225 (16)
SP600125		chemical drug	Activated in VE	-2,642	8,07E-09	ADM,APOBEC3B,ATF3,CA4,CCL5,CD80,CIDEC,CSF2,CXCL10,CXCL8,CXCL9,ICAM1,IFNG,IL1A,IL27,JUNB,MMP12,PCK2,PIK3CD,PTGES,PTGS2,PTX3,RETN,RUNX2,SCD,SERPINH1,SLC16A6,SOCS3,SREBF1,TGFB1,TNF,TNFSF14	324 (19)
aprepitant		chemical drug	Activated in VE	-2,646	9,38E-05	C3,CXCL8,PTAFR,S100A8,SEMA7A,UNC13D,XDH
bempedoic acid		chemical drug	Activated in VE	-2,646	2,39E-08	CCL1,CCL5,CD40LG,CXCL10,CXCL8,ICAM1,TNF	298 (25)
estriol		chemical - endogenous mammalian	Activated in VE	-2,728	4,45E-08	CCL1,CCR1,CCR7,CD40,CXCL10,IFNG,IL23R,ITGB2,LTA,PIK3R1,TNF	315 (21)
SERPINE2		other	Activated in VE	-2,739	8,60E-09	CCL17,CCL19,CCL22,CCL5,CSF2,CXCL10,IFNG,IL1A,ITGB2,LTA,TNF	275 (19)
Go 6976		chemical drug	Activated in VE	-2,743	6,74E-04	CCL5,CXCL10,CXCL8,IFNG,PTGS2,TNF,TNFRSF4,TNFRSF9	220 (19)
IL37		cytokine	Activated in VE	-2,755	2,26E-07	CSF2,CXCL10,CXCL8,IFNG,IL1A,IL27,TIMP1,TNF	215 (15)
thalidomide		chemical drug	Activated in VE	-2,756	1,29E-06	CD80,CXCL8,ICAM1,IFNG,ITGAM,NRP2,PIM1,TGFB1,TNF	213 (14)
NR1H2		ligand-dependent nuclear receptor	Activated in VE	-2,760	5,62E-08	ACACA,C3,CCL5,CCR7,CD38,CXCL10,ELOVL6,IFNG,ITGAL,LPL,MRC1,PTGS2,SCD,SREBF1,TNF,TNFRSF9	293 (26)
CHRNA7		transmembrane receptor	Activated in VE	-2,764	5,47E-06	CCL1,CHRNA9,CXCL10,IFNG,ITGAM,KLRC4-KLRK1/KLRK1,TGFB1,TNF	269 (21)
mir-146		microRNA	Activated in VE	-2,764	2,20E-04	CD40,CXCL10,CXCL8,IFNG,IRAK2,PTGS2,SLC2A6,TNF	243 (15)
2-amino-5-phosphonovaleric acid		chemical - other	Activated in VE	-2,768	5,59E-02	ARID5A,EGR2,JUNB,LSM11,NR4A3,PLEKHO1,PTGS2,RELB
CGS 21680		chemical reagent	Activated in VE	-2,775	2,30E-05	CCL22,CCL5,CD40LG,CD69,COL3A1,IFNG,PTGS2,TNF	248 (18)
BACH2		transcription regulator	Activated in VE	-2,778	5,22E-08	CCR4,CD38,EGLN3,IFNG,IRF4,JUNB,LEF1,PRDM1,S100A8,STAT4,TIGIT,TNF,TNFRSF4	323 (17)
ZFP36		transcription regulator	Activated in VE	-2,780	3,03E-06	CLMP,COL3A1,CSF2,CTSS,ICAM1,IFNG,IL1A,IRF1,PIM1,PRDM1,PTGS2,S100A8,TNF	251 (18)
RPSA		translation regulator	Activated in VE	-2,789	1,54E-06	CCL5,CSF2,DUSP2,IL1A,PTGS2,RELB,TAP1,TNF	207 (13)
salicylic acid		chemical drug	Activated in VE	-2,794	2,56E-05	CCL5,CSF2,CXCL10,CXCL8,IL1A,OLR1,PTGS2,TGFB1,TNF	234 (16)
NR3C1		ligand-dependent nuclear receptor	Activated in VE	-2,826	4,79E-17	A2M,ADM,B2M,BCL2L14,CCL1,CCL17,CCL22,CCL5,CCR1,CCR2,CCR5,CCR7,CCRL2,CD274,CD38,CD40LG,CD69,CIDEC,COL1A2,COL3A1,CSF2,CSRNP2,CXCL10,CXCL8,CXCR6,DBI,DDC,DGAT2,DUSP16,GAP43,GRIA2,GZMA,ICAM1,IDO1,IFNG,IGF1R,IL10RA,IL1A,IL7R,IRF1,IRF8,ITGB2,LEP,MZB1,NFKB2,NGFR,NLRP3,NTRK1,OLR1,PCK2,PDCD1LG2,PDE4B,PIK3CD,PIK3R1,PRKCB,PTGS2,RELT,RUNX2,S100A8,SDS,SERPINB9,SLC2A5,TGFB1,TIMP1,TLR2,TNF,TNFRSF9,TNFSF14,WNT5A	346 (18)
SUPT20H		other	Activated in VE	-2,891	3,08E-13	BCL2A1,CCL1,CSF2,CXCL8,EOMES,ICOS,IL7R,LTA,RUNX2,STAT4,TNF,TNFSF14	190 (10)
triptolide		chemical drug	Activated in VE	-2,916	4,36E-06	ACVRL1,ADM,CCR5,CD38,CXCL8,FGF18,HBEGF,ICAM1,IFNG,IL1A,LEF1,PTGS2,SERPINB9,SOCS3,TLR2,TNF	258 (20)
SREBF2		transcription regulator	Activated in VE	-2,928	7,77E-08	AACS,ACACA,ACSS2,ALDOC,CXCL8,DBI,ELOVL6,HHIP,ICAM1,LSS,NLRP3,SC5D,SCD,SREBF1,THRSP	301 (20)
tyrphostin AG490		chemical drug	Activated in VE	-2,935	4,25E-08	A2M,CCL5,CXCL8,ESR1,ICAM1,ICOS,IFNG,IRF1,OSCAR,PIM1,PTGS2,PTX3,RETN,SOCS3,TIMP1,TNF	232 (16)
APOE		transporter	Activated in VE	-2,940	2,53E-14	ATF3,BCAM,C5AR1,CAMK1,CASP1,CCL22,CCL5,CCR5,CD40,CD40LG,CD80,CSF2RB,CTSS,DBI,ESR1,FCGR1A,GPX4,GRIA2,ICAM1,IFNG,IGF1R,IL10RA,IL1A,ITGAM,JAK3,LEP,LIPG,LPL,MGP,NCF1,PRKCB,PTGES,PTGS2,PTX3,S100A8,SOCS3,STAT4,TGFB1,TIMP1,TNF,TNFSF14,TREM2	315 (19)
ATG7		enzyme	Activated in VE	-2,942	4,35E-03	ACACA,CXCL8,IFNG,IKBKE,MARCO,SOCS3,SREBF1,TGFB1,TNF	253 (22)
troglitazone		chemical drug	Activated in VE	-2,961	6,45E-11	ABCD2,ALAD,ARHGEF19,ATF3,C3,CCL5,CD80,CIDEC,CIITA,COL15A1,COL1A2,CSF2,CXCL10,CXCL11,CXCL8,CXCL9,DBI,DGAT2,EGLN3,G0S2,HIPK2,HLA-DRA,ICAM1,IFNG,LEP,LPL,ME1,NCF1,NR4A3,PTGES,PTGS2,RETN,SCD,SP1,TBXAS1,TGFB1,THRSP,TNF	306 (24)
SN-011		chemical reagent	Activated in VE	-2,967	1,79E-04	CD274,CD40,CXCL10,FCGR1A,IKBKE,IRF1,SAMHD1,TAP1,TNF
DICER1		enzyme	Activated in VE	-2,975	1,90E-06	ARID3A,CCR2,CD226,CHD7,CXCL10,CXCL8,EGR2,ENTPD1,EOMES,ICAM1,IFNG,IGF2R,IL27,IL7R,IRF8,LCP1,LIPG,NGFR,PRF1,RASGRP1,RFTN1,SERPINB2,SOCS3,TGFB1,TNF,WNT5A	258 (20)
JAK inhibitor I		chemical drug	Activated in VE	-2,975	5,58E-08	C3,CD38,CXCL10,CXCL11,CXCL9,IFNG,PTGS2,SOCS3,TIMP1	231 (16)
UM101		chemical drug	Activated in VE	-3,000	5,58E-08	CCL17,CCL5,CXCL10,CXCL11,CXCL8,EXOC3L4,IDO1,IL1A,TNFSF15	144 (7)
immethridine		chemical reagent	Activated in VE	-3,000	2,66E-08	C3,C5AR1,CCR5,CD14,CTSS,FCGR1A,OLR1,RELT,SOCS3
epigallocatechin-gallate		chemical drug	Activated in VE	-3,006	2,71E-08	CASP1,CCL17,CCL22,CCL5,CSF2,CXCL10,CXCL8,ESR1,ICAM1,IFNG,IGF1R,IL1A,IRF1,JAK3,JUNB,LEP,PTGS2,RBP4,RELB,SFRP1,SP1,TAP1,TGFB1,TIMP1,TNF	235 (16)
NR1H3		ligand-dependent nuclear receptor	Activated in VE	-3,007	1,57E-15	ACACA,ATF3,CCL17,CCL5,CCR1,CCR2,CCR5,CCR7,CD274,CD38,CD4,CD40,CTSC,CXCL10,FBP1,FCGR1A,G0S2,IFNG,IL12RB1,IRF8,ITGAL,ITGAM,LAG3,LAIR1,LCP2,LPL,LY86,LYZ,MERTK,PTGS2,SCD,SREBF1,TAP1,TNF,TNFRSF9	337 (19)
RXRA		ligand-dependent nuclear receptor	Activated in VE	-3,008	3,16E-08	ABCD2,ACACA,C3,CCL17,CCL22,CD38,CTSS,CXCL10,HBEGF,HCK,IFNG,IL1A,LPL,LYZ,MARCO,MGP,MMP12,NTRK1,OLR1,PCK2,RBP1,S100A8,SCD,SREBF1,STRA6,TCF7,TGFB1,THRSP,TNF	293 (22)
PDCD1		transmembrane receptor	Activated in VE	-3,039	2,25E-08	CD3D,CD40,CD80,CST7,CXCL8,FCRL3,GZMA,IDO1,IFNG,NCR1,NLRP3,TGFB1,TLR2,TNF	261 (16)
tacrolimus		chemical drug	Activated in VE	-3,062	2,47E-13	CCL5,CD48,CD6,CD8B,CFP,COL3A1,CXCL10,CXCL8,CXCL9,CXCR3,ESR1,GAP43,GZMA,ICOS,IFNG,IRF4,ITGB7,JUNB,KLRC4-KLRK1/KLRK1,MARCKSL1,MYO1E,OSCAR,PENK,PIK3R1,PRF1,PTGS2,RUNX2,SAMHD1,SELL,SLAMF1,TIGIT,TNF,TNFRSF4,XCR1	336 (21)
infliximab		biologic drug	Activated in VE	-3,070	4,74E-10	CCL17,CXCL8,G0S2,IFNG,LAG3,LTA,MMP12,NFKB2,PRF1,PTGES,PTGS2,SLAMF1,TNF,TNFRSF4,TNFRSF9	284 (17)
TNFAIP3		enzyme	Activated in VE	-3,071	3,41E-06	CSF2,CXCL10,CXCL8,ICAM1,IFNG,IL1A,NLRP3,SOCS3,TGFB1,TNF	219 (15)
PRDM1	2,218	transcription regulator	Activated in VE	-3,081	7,86E-30	ADAM8,BCL2A1,CCR7,CD19,CD22,CD48,CD79A,CIITA,CLEC2B,CPA4,DUSP16,EGR2,ESR1,FGR,FNDC5,GBE1,HCK,HLA-DRA,ICAM1,ID2,IDO1,IFNAR1,IFNG,IGF1R,IL18RAP,IL1A,IL7R,IRF4,IRF8,ITGAM,JCHAIN,LAG3,LAX1,LGALS1,ME1,MMP25,NLRP12,NLRP3,PIK3AP1,PRDM1,PRF1,PRKDC,PSMB10,PSMB8,RASSF2,S100A8,SELL,SLC2A5,SLC6A12,STAT4,TIGIT,TNF,TNFRSF17,TNFSF13B,UBE2E3,ZAP70	315 (21)
Irgm1		other	Activated in VE	-3,087	5,38E-04	APOBEC3B,B2M,CCL5,CXCL10,ID2,IFNG,IRF1,SAMHD1,TLR2,TNF	270 (16)
staurosporine		chemical drug	Activated in VE	-3,107	1,30E-05	CD28,COL1A2,CSF3R,CXCL8,ICAM1,IGF1R,ITGB2,KCNA3,NCF1,PIM1,PRDM1,PTGS2,SELL,STAT4	293 (23)
SCAP		other	Activated in VE	-3,110	1,42E-06	AACS,ACACA,ACSS2,ALDOC,ATF3,ELOVL6,LSS,OLR1,PTGS2,SC5D,SCD,SREBF1,THRSP	237 (13)
N-[N-(3,5-difluorophenacetyl-L-Ala)]-S-phenylglycine t-butyl ester		chemical - protease inhibitor	Activated in VE	-3,112	1,32E-03	CCL5,ETS2,ICAM1,IL1A,IL7R,JUNB,NFKB2,RELB,TGFB1,TNF	203 (13)
COP1		enzyme	Activated in VE	-3,130	8,08E-05	ACACA,ACOD1,C3,CCL5,CD69,CXCL10,ESR1,GPNMB,ICAM1,SREBF1	237 (14)
(S,R)-3-(4-hydroxyphenyl)-4,5-dihydro-5-isoxazole acetic acid, methyl ester		chemical reagent	Activated in VE	-3,138	1,46E-07	CCR1,CCR4,CCR5,CCR8,CXCL8,CXCR6,IFNG,IL23R,IL7R,TNF	307 (19)
SOCS1		other	Activated in VE	-3,142	1,34E-10	A2M,ACOD1,ARG1,BCL2A1,CCR7,CD274,CD40,CD69,CIITA,CXCL10,CXCL8,CXCR3,ICAM1,IFNAR1,IFNG,IL12RB1,IRF1,MMP12,PTGS2,SOCS3,TGM2,TNF	215 (18)
SAFB		other	Activated in VE	-3,162	3,41E-06	B2M,CCL5,CXCL10,CXCL11,CXCL8,HLA-DRA,MAP3K8,PSMB9,S100A8,UBD
elaidic acid		chemical - endogenous mammalian	Activated in VE	-3,162	3,53E-04	ACACA,DBI,DGAT2,ELOVL6,GPX4,LSS,PCYT2,PHGDH,SC5D,SCD
CISH		other	Activated in VE	-3,189	4,23E-10	CA4,CCRL2,CD14,CSF3R,CXCL10,DUSP2,EOMES,IFNG,IL1A,LTA,NR4A3,OLR1,PRDM1,PRF1,PTGS2,TNF	276 (14)
TGFBR1		kinase	Activated in VE	-3,212	1,07E-05	C3,CCR1,CCR2,CCR7,CD40,COL1A2,CXCL10,EGR2,IL18RAP,IL22RA2,ITGB2,PRKCB,PTX3,SCX	264 (15)
valsartan		chemical drug	Activated in VE	-3,234	1,20E-06	CD163,CTSS,ICAM1,IFNG,LEP,MRC1,NCF1,PTGS2,TGFB1,TIMP1,TNF	333 (25)
U0126		chemical drug	Activated in VE	-3,240	2,12E-11	ACACA,ATF3,C3,CCL17,CCL5,CCR2,CD274,CD40LG,CD69,CIITA,CSF2,CXCL10,CXCL11,CXCL8,CXCL9,CYP1B1,DBP,DUSP5,ELOVL6,ESR1,G0S2,GRIA2,HBEGF,ICAM1,ICOS,IFNG,IL1A,IRF1,JUNB,LEP,LPL,ME1,MMP12,NR4A3,NREP,PRKCB,PTGS2,RAC2,RETN,RFTN1,RPS6KA1,RUNX2,SERPINB2,SOCS3,SREBF1,SYK,TGM2,TLR2,TNF	277 (14)
NR0B2		ligand-dependent nuclear receptor	Activated in VE	-3,280	3,84E-13	ACACA,ARG1,CARD11,CD163,CD40,CD80,CIDEC,COL1A2,CXCL10,FBP1,IFNG,LCK,MAP3K8,PCK2,PIK3CD,PIK3R5,PLCG2,SCD,SREBF1,TGFB1,TIMP1,TLR2,TLR8,TNF	239 (23)
etanercept		biologic drug	Activated in VE	-3,283	8,60E-09	CXCL10,CXCL8,CXCL9,ICAM1,IDO1,IFNG,MMP12,NCF1,PTGES,PTGS2,TNF	213 (16)
Bay 11-7082		chemical - kinase inhibitor	Activated in VE	-3,352	1,50E-05	BCL2A1,CCL5,CCR2,CD274,CREB3L3,CSF2,CXCL8,ICAM1,PIM1,PTGS2,TLR2,TNF	280 (18)
N-acetyl-L-cysteine		chemical drug	Activated in VE	-3,363	5,19E-10	ADM,BACH1,BCL2A1,C3,CASP1,CCL5,CCR2,CCR5,CD274,CD80,CHRNA9,CXCL10,CXCL8,HBEGF,HLA-DRA,ICAM1,IFNG,IGF1R,IL1A,ITGAM,LPL,MRC1,NLRP3,PHGDH,PRKDC,PTGS2,RUNX2,TGFB1,TNF	288 (20)
TGFBR2		kinase	Activated in VE	-3,365	1,46E-12	ACOD1,ADAM8,BFSP1,C15orf48,C5AR1,CASP1,CCL1,CD14,COL1A2,COL4A6,CSF2,DGAT2,FFAR4,GPR18,ICAM1,IFNG,IL1A,IRF8,ITGAM,JAK3,LAG3,MMP12,MRC1,NFKBIE,PDCD1LG2,PTGES,PTGS2,PTPRC,RUNX2,S100A8,SEMA7A,SLC1A2,SOCS3,TBXAS1,TGFB1,TIMP1,TNF,TNFAIP8L1,TNFRSF4,UPP1,ZAP70	347 (21)
LILRB4		other	Activated in VE	-3,411	2,91E-10	CD3E,CSF3R,CXCL10,CXCL11,CXCR6,ICOS,IFNG,IL1A,IRF4,PDCD1LG2,PTPN22,TNF	221 (12)
fingolimod		chemical drug	Activated in VE	-3,484	1,55E-10	CCL1,CCL17,CCL5,CCR2,CCR7,CD274,CD40,CD69,CD80,COL3A1,CSF2,CXCL10,ICAM1,IFNG,RUNX2,TGFB1,TNF	237 (19)
Sb202190		chemical drug	Activated in VE	-3,487	1,87E-04	CSF2,CXCL10,CXCL8,ICAM1,IFNG,IL27,JUNB,PTGS2,RUNX2,S100A8,TGM1,TNF,XDH	266 (20)
JQ1		chemical reagent	Activated in VE	-3,501	6,19E-06	AMPD3,BCL2L14,CD274,CD4,CXCL8,IFNG,IRAK3,IRF4,NFKB2,PDCD1LG2,PRDM1,RUNX3,SLAMF8,SOCS3,STRA6,TLR2,TNF	273 (16)
TREX1		enzyme	Activated in VE	-3,564	2,09E-08	B2M,CASP1,CCL5,CD274,CD40,CXCL10,CXCL8,FCGR1A,IKBKE,IRF1,IRF4,NFKB2,NLRC3,NLRP3,PANX1,PSMB8,PSMB9,SAMHD1,TAP1,TNF	224 (16)
aspirin		chemical drug	Activated in VE	-3,600	9,42E-09	ACVRL1,ADM,CD38,CD40,CD80,CSF2,CXCL10,CXCL8,FGF18,HBEGF,ICAM1,IDO1,IFNG,IL1A,NCF1,NGFR,OLR1,PTGS2,SELL,SERPINB9,TGFB1,TNF	297 (21)
miR-34a-5p (and other miRNAs w/seed GGCAGUG)		mature microRNA	Activated in VE	-3,627	5,57E-08	ATF3,BIN2,CD1E,CD69,DOCK8,ETS2,FCMR,GIMAP6,ICAM1,IFNAR1,IKBIP,IKZF3,MZB1,PLCB2,PTPN7,PTPRE,SELL,TMEM154
LY294002		chemical drug	Activated in VE	-3,676	8,42E-16	ACACA,ACSS2,ATF3,CCL5,CCL8,CCR1,CCR2,CD14,CD274,CD38,CD40LG,CD69,COL1A2,CSF2,CXCL10,CXCL8,EGR2,ENTPD1,ESR1,ETS2,FRK,HAVCR2,HBEGF,ICAM1,IFNG,IGF1R,IL1A,IRF1,ITGAM,JUNB,LEP,MAP3K8,ME1,NR4A3,P2RY6,PDE4B,PIK3R1,PIM1,PPBP,PTGS2,PTPN1,PTX3,RASSF2,RETN,RGS1,RUNX2,SCD,SOCS3,SREBF1,SYK,TGFB1,TLR2,TNF,TREM1,WNT5A	277 (16)
alefacept		biologic drug	Activated in VE	-3,729	2,04E-12	CCL5,CD2,CD3D,CD69,CST7,CXCL8,CXCL9,IFNG,IL18RAP,IL7R,NCR1,NFKB2,PRF1,SOCS3,STAT4,TGFB1	108 (7)
RNASEH2B		other	Activated in VE	-3,850	2,33E-07	B2M,CASP1,CCL5,CXCL10,CXCL8,IGF1R,IL27,IRF1,IRF4,NFKB2,NLRC3,NLRP3,PSMB8,PSMB9,PTGS2,TAP1	74 (4)
IL1RN		cytokine	Activated in VE	-3,902	1,52E-06	ATF3,BDKRB1,CIITA,CTSS,CXCL11,CXCL8,CYLD,ICAM1,IFNG,IL1A,IRF1,NTRK1,PTGS2,TIMP1,TNF,UBD	254 (13)
Nr1h		group	Activated in VE	-3,945	7,89E-14	ABCD2,ACACA,C3,CCL5,CCR2,CCR5,CCR7,CD40,CSF2,CXCL10,CXCL8,ELOVL6,HCK,ITGAL,LPL,MARCKSL1,MERTK,NFKB2,NLRP3,PTGES,PTGS2,RUNX3,SCD,SFRP1,SREBF1,TAP1,TNF	305 (25)
IKZF2		transcription regulator	Activated in VE	-3,973	1,43E-15	CD2,CD28,CD69,CSF2,GZMA,ICAM1,ICOS,IFNG,IKZF3,IL10RA,IRF1,IRF4,LAG3,RUNX3,STAT4,TNFRSF9
SIRT1		transcription regulator	Activated in VE	-4,000	1,15E-07	ACAP1,ARG1,ATP2A3,CCL5,CORO1A,CRYBG2,DBP,ERMP1,ESR1,FCMR,HCK,ICAM1,IFNG,IGF1R,IL27,JCHAIN,KMT2B,LCK,LEF1,LEP,NCF1,NFKBIE,NKG7,PCK2,PSMB9,RELB,RUNX2,SCX,SDS,SFRP2,SOCS3,SREBF1,TAP1,TBC1D10C,TNF	289 (19)
pyrrolidine dithiocarbamate		chemical reagent	Activated in VE	-4,040	5,07E-12	BCL2A1,BDKRB1,CCL5,CCR2,CCR5,CD40,CD80,CXCL10,CXCL8,HLA-DRA,ICAM1,IDO1,IFNG,IGF1R,IL1A,IRF1,PRF1,PSMB8,PTGS2,SLC1A2,TLR2,TNF	237 (17)
GFI1		transcription regulator	Activated in VE	-4,119	6,26E-17	CASP1,CCR7,CD40,CHD7,CXCL8,EGR2,ENTPD1,ETS2,GIMAP4,GPR18,GZMA,ICAM1,ID2,IFNG,IL1A,IL7R,IRAK2,IRF1,ITGB7,JAK3,LTA,LYZ,NFKB2,RASGRP1,RELB,RUNX3,STAT4,TNF,TNFSF14,TNK2	245 (13)
PD98059		chemical - kinase inhibitor	Activated in VE	-4,137	2,30E-13	APOBEC3B,ATF3,C3,CCL19,CCL5,CCR1,CCR2,CD14,CD37,CD4,CD40,CD69,COL1A2,COL3A1,CSF2,CXCL10,CXCL8,CYP1B1,DUSP5,EGR2,ENTPD1,GAP43,HBEGF,ICAM1,IFNG,IGF1R,IL1A,ITGAM,ITGB2,JUNB,LEP,LIPG,LPL,MMP12,PIK3R1,PIM1,PTAFR,PTGES,PTGS2,RAB20,RETN,RGS1,RUNX2,S100A8,SELL,SERPINB2,SH2D1A,SOCS3,SREBF1,TGFB1,TIMP1,TLR2,TNF	311 (20)
EP4-D		chemical reagent	Activated in VE	-4,264	3,15E-19	ALDOC,CARD11,CCL19,CCL5,CCR7,CD226,CD3E,CD3G,CD5,CXCR3,CYFIP2,EGLN3,GIMAP8,GZMA,IKBKE,IKZF3,LCK,LTA,PRF1,RUNX3,SH2D1A,SLAMF6
CITED2		transcription regulator	Activated in VE	-4,422	5,91E-17	ACOD1,ADM,ARG1,B2M,C15orf48,C3,C5AR1,CALHM6,CD274,CD69,CD80,CXCL10,CXCL8,EGLN3,ENTPD1,HK3,ICAM1,IL1A,IRF1,IRF8,LCP2,LPL,MARCHF1,MRC1,PIM1,RGS1,SERPINB2,SLAMF7,SLAMF8,STX3,TGM2,TNF,TNFSF15,TREML2,UBD,UPP1	275 (19)
ETV6-RUNX1		fusion gene/product	Activated in VE	-4,867	1,68E-16	ADM,BLK,CARD11,CCL5,CD19,CD40,CD48,CD79A,CORO1A,CYFIP2,FGD2,GIMAP4,ICAM1,ID2,IFNAR1,IRF1,IRF4,IRF8,ITGAL,ITGB2,JAK3,LCP2,LGALS1,NLRC3,PDE4B,PIM1,PSMB9,PTPRC,PTPRCAP,RAC2,RASAL3,RELB,RPS6KA1,SAMHD1,SELL,STX11,STXBP1,TBC1D10C,TGFB1,TNF,TNFAIP8L2,TNK2
IL10RA	2,419	transmembrane receptor	Activated in VE	-6,061	4,65E-23	ACOD1,ACSS2,C3,CALHM6,CCL22,CCL5,CCR7,CD40,CD69,CLEC12A,CSF3R,CST7,CYFIP2,DPT,FOLR2,GPR171,GPR18,HK3,HPSE,IFNG,IKBKE,IL12RB1,IL1A,IRF1,ITGAM,ITGB7,MMP25,OGN,OLR1,PCOLCE,PDCD1LG2,PSMB8,PSMB9,SAMHD1,SCIN,SELL,SERPINB9,SLAMF6,SLAMF8,SLC2A6,SOCS3,TAP1,TFEC,TGFB1,TGM2,TLR2,TNF,TNFSF15,TREM1,UPP1	235 (16)

## Sheet: CvsHT
Upstream Regulator	Expr Log Ratio	Molecule Type	Predicted Activation State	Activation z-score	p-value of overlap	Target Molecules in Dataset	Mechanistic Network
lipopolysaccharide		chemical drug	Activated in C	9,350	4,16E-64	ABCC3,ACOD1,ANKRD22,ANLN,AOAH,ARG1,ARG2,ARL4C,BATF3,BCL2A1,BIRC5,BLNK,BPI,BTK,BUB1,C3,C5AR1,CALHM6,CAPG,CASP1,CCL1,CCL17,CCL19,CCL2,CCL22,CCL3L1,CCL8,CCNB1,CCNB2,CCNI,CCR1,CCR2,CCR4,CCR5,CCR7,CCRL2,CD14,CD163,CD180,CD22,CD28,CD38,CD40,CD48,CD53,CD68,CD79B,CD86,CDH1,CDK1,CDK6,CFP,CLDN1,CLEC7A,CLIC3,CNNM2,CNR2,COL4A6,CSF2,CSF2RB,CSF3R,CTSB,CTSC,CTSL,CTSS,CXCL14,CXCL8,CYBA,CYP27A1,DCSTAMP,DOCK10,DOC…	304 (14)
CSF2	6,838	cytokine	Activated in C	7,953	2,46E-46	ADAM8,ANLN,ARG1,BATF3,BCL2A1,BIRC5,BUB1,C3,C5AR1,CA4,CASP1,CCL17,CCL2,CCNB1,CCR1,CCR2,CCR5,CCR7,CCRL2,CD14,CD163,CD180,CD28,CD38,CD40,CD86,CDC20,CDCA3,CDCA5,CDCA8,CDH1,CDK1,CHAF1A,CHST11,CLEC7A,CSF2,CSF2RB,CTSC,CXCL8,DOK2,E2F8,EGR2,ERCC6L,EXO1,FFAR2,IDO1,IL1A,INHBA,ITGAM,KIF11,KNTC1,LCP1,LY75,MARCO,MCM3,MCM6,MFSD2A,MMP9,MRC1,MYB,NEK2,NLRP3,OLR1,POLE,PRC1,RACGAP1,RAD51,SCIMP,SGO1,SKA1,SLAMF7,SLC11…	316 (17)
TNF	2,375	cytokine	Activated in C	7,949	3,85E-30	A2M,ABCC3,ACOD1,ADAM8,ARG1,BCL2A1,BIRC5,C15orf48,C3,C5AR1,CALHM6,CASP1,CCL1,CCL17,CCL19,CCL2,CCL22,CCL26,CCR1,CCR2,CCR4,CCR5,CCR7,CCRL2,CD14,CD163,CD28,CD38,CD40,CD86,CDH1,CERS4,CHI3L2,CHST11,CLDN1,CMKLR1,CNR2,CSF2,CSF2RB,CTSB,CTSC,CTSS,CXCL8,CYBA,CYP1B1,CYP27A1,DCSTAMP,DOCK8,DSC2,EGR2,EHF,EXOC3L4,FUT7,GADD45G,GCLC,GM2A,GPX1,HK3,IDO1,IFNAR2,IKBKE,IL10RA,IL18,IL1A,IL1R2,IL21R,IL23R,IL27,IL27RA,IL4…	269 (14)
IFNG		cytokine	Activated in C	6,600	4,57E-42	A2M,ACOD1,ADA2,ADCY7,AFMID,AHCY,AIF1,ARG1,ARG2,BCL2A1,BLNK,BUB1,C15orf48,C3,C5AR1,CALHM6,CASP1,CCL1,CCL17,CCL19,CCL2,CCL22,CCL26,CCL8,CCR1,CCR2,CCR4,CCR5,CCR7,CCRL2,CD14,CD163,CD38,CD40,CD68,CD86,CDC20,CDH1,CDK1,CFP,CHI3L2,CHST11,CLEC7A,CSF2,CSF2RB,CTSB,CTSC,CTSH,CTSS,CXCL8,CYBA,CYP27A1,DCT,DUOX2,EGR2,EHF,ENTPD1,GART,GLA,HCK,IDO1,IFI30,IKBKE,IL10RA,IL18,IL1A,IL23R,IL27,IL4I1,IL7R,INHBA,IRF8,ITGAM…	266 (15)
NFkB (complex)		complex	Activated in C	6,038	2,01E-18	A2M,BCL11A,BCL2A1,BIRC5,C3,CASP1,CCL1,CCL17,CCL2,CCL22,CCL3L1,CCL8,CCNB1,CCNB2,CCR2,CCR7,CD40,CD86,CDH1,CSF2,CXCL8,EHF,GCLC,GLA,IDO1,IFNAR2,IKBKE,IL10RA,IL18,IL1A,IL27,IL7R,ITGAM,KYNU,MMP9,MTSS1,NCF2,NLRP12,OLR1,PRDM1,PRKCD,PTAFR,RUNX1,SERPINB2,SFRP2,SLC11A2,SLC2A5,SLC2A6,SLC7A5,SOCS3,SOD2,SPP1,TFEC,TGM2,TIMP1,TLR2,TLR4,TNF,TNFRSF4,TNFRSF9,VPREB1	220 (15)
IL1B		cytokine	Activated in C	6,009	1,54E-26	A2M,ABCC3,ACOD1,ACP3,ADAM8,AIF1,ARG1,BCL2A1,C3,CCL1,CCL17,CCL2,CCL22,CCL3L1,CCL8,CCR1,CCR2,CCR5,CCR7,CCRL2,CD14,CD244,CD40,CD86,CDCA3,CDCA8,CDH1,CDK1,CLDN1,CNR2,CSF2,CSF2RB,CTSB,CTSS,CXCL8,CYBA,CYP1B1,EHF,F13A1,FERMT3,FUT7,GCLC,GLA,GM2A,IDO1,IFNAR2,IGF2BP3,IKBKE,IL10RA,IL18,IL1A,IL1R2,IL23R,IL27,IL4I1,IL7R,INHBA,IRF8,ITGAM,KIF15,LBP,LCP1,MARCKSL1,MCM6,MMP12,MMP9,NTRK1,OLR1,PDCD1LG2,PDGFD,PLA2G5,P…	258 (14)
tetradecanoylphorbol acetate		chemical drug	Activated in C	5,933	1,05E-22	ADAM28,ADAM8,ARG1,BCL2A1,BIRC5,BTK,C3,C5AR1,CAPG,CASP1,CCL1,CCL2,CCL3L1,CCR2,CCR4,CCR7,CD14,CD163,CD28,CD68,CDH1,CDK1,CLDN1,CSF2,CSF3R,CTSB,CTSH,CXCL8,CYBA,EGR2,ERCC6L,FFAR2,GCLC,GPR35,GRHL2,HPSE,HRH2,IKBKE,IL18,IL1A,IL23R,IL4I1,IL7R,INHBA,IRF8,ITGAM,ITGB2,JAK3,KCNK2,KIF2C,LIPG,LYZ,MMP12,MMP9,MRC1,NCF1,NLRP3,NTRK1,OLR1,P2RY11,PCK2,PLCB2,POU2AF1,PPBP,PRKCD,PTAFR,PTPN6,PTPRJ,PTPRO,RMI2,RUNX1,S100A8…	329 (19)
poly rI:rC-RNA		biologic drug	Activated in C	5,629	1,31E-22	ACOD1,ARG1,BIRC5,BNIP3,BUB1,C3,CCL17,CCL2,CCL22,CCL26,CCL3L1,CCL8,CCNB2,CCR7,CD14,CD40,CD86,CDC20,CDCA3,CDH1,CDK1,CLEC7A,CSF2,CXCL8,EHF,IDO1,IKBKE,IL10RA,IL18,IL1A,IL27,IL4I1,INHBA,IQGAP2,IRF8,ITGAM,KMO,KYNU,LIPG,LYZ,MARCO,MCM6,MMP9,MYB,MYCL,NAAA,NLRP3,OLR1,P2RY6,PCK2,PDCD1LG2,POU2AF1,PRKCD,PTPRJ,SERPINB2,SFRP2,SOCS3,SOD2,SRGN,ST6GAL1,SYK,TLR2,TLR4,TLR6,TNF,TNFAIP8L2,TNFSF13B,TOP2A,XCR1,ZC3H12C	258 (14)
aflatoxin B1		chemical - endogenous non-mammalian	Activated in C	5,555	2,45E-20	A2M,ABCC3,ADAM8,ASF1B,ASPM,BUB1,CD40,CDK1,CEP55,CKAP2,CLDN1,EHF,ERMP1,ESPL1,FAM83D,FANCD2,GCLC,GSR,GTSE1,INHBA,KIF11,KIF15,KIF20A,KIF23,KNTC1,MCM3,MCM6,MELK,MMP12,MYBL2,NCF2,NRG1,PBK,PRC1,RACGAP1,RAD51,SPP1,TNFRSF9,TOP2A,TPX2,TTK,TYMS,UBE2T	154 (7)
AGT		growth factor	Activated in C	5,410	7,15E-16	ADAM8,ARG1,ASPM,BTK,BUB1,C3,C5AR1,CCL2,CCL8,CCNB1,CCNB2,CCR2,CCR5,CCR7,CD14,CD300C,CD68,CD86,CDC20,CDK1,COL4A6,CTSS,CXCL8,CYBA,EHF,FBLN5,FGR,GPX1,IL18,IL1A,ITGB2,KIF20A,LIPG,LRP8,MMP12,MMP9,MYB,NCF1,NCF2,NLRP3,NPHS1,NPTX2,NRG1,OLR1,PDGFD,PIK3R1,PREX1,PTN,RACGAP1,RAD51,RELT,RUNX1,S100A8,SATB1,SELL,SERPINB2,SFRP2,SOCS3,SOD2,SPI1,SPP1,TIMP1,TNC,TNF,TNFRSF4,TOP2A,TPX2,TREM2,UCP2,UHRF1	271 (18)
TGM2	2,196	enzyme	Activated in C	5,362	1,26E-16	ADGRE3,BCL2A1,BNIP3,C3,C5AR1,CCL2,CCL22,CCRL2,CD300C,CD86,CDK6,CFP,CXCL8,DCSTAMP,FFAR2,GIMAP2,GIMAP6,GM2A,HK3,IL10RA,ITGAM,LRRK2,MGP,MMP9,NCF2,RUNX2,S100A8,SAMHD1,SELL,SERPINB2,SLAMF7,SPP1,TNF,TYROBP	227 (18)
E. coli B4 lipopolysaccharide		chemical toxicant	Activated in C	5,357	1,65E-18	ACOD1,ADCY7,ARHGAP30,CCL1,CCL2,CCR7,CD38,CD40,CD86,CLDN1,CSF2,CXCL8,CYP27A1,EMB,EVI2B,F13A1,GADD45G,GPNMB,IL1A,IL27,KMO,LCP1,LCP2,MRC1,NCF1,NLRP3,PLEK,PTPN6,PYCARD,RAB20,RAB7B,SLAMF9,SLC6A12,SOCS3,SOD2,TLR2,TLR4,TNF,TNFRSF4,UHRF1	194 (16)
Interferon alpha		group	Activated in C	5,326	1,17E-19	ADA2,BCL2A1,BHLHA15,C3,CASP1,CCL19,CCL2,CCL22,CCNB2,CCR1,CCR5,CCR7,CD38,CD40,CD86,CDC20,CDH1,CSF2,CSF2RB,CTSS,CXCL8,CYP1B1,DOCK10,DOCK2,ENTPD1,GCLC,GIMAP4,IDO1,IFNAR1,IFNAR2,IKBKE,IL10RA,IL21R,IL27,IL7R,IRF8,ITGAM,MARCHF1,MARCKSL1,MCM3,MCM6,PBK,PRC1,PTPN6,RGS10,SHTN1,SLAMF7,SOCS3,ST6GAL1,TGM1,TGM2,TIGIT,TLR2,TLR4,TLR8,TNF,TNFSF13B,TREM2,TYMS	259 (15)
IL5		cytokine	Activated in C	5,285	5,08E-15	A2M,BNIP3,CA4,CCL2,CCL22,CCR1,CCR2,CCR5,CCR7,CCRL2,CD40,CSF2,CSF2RB,CSF3R,CTSC,CXCL8,DDX21,EGR2,GADD45G,IFI30,IL1R2,ITGAM,JCHAIN,KCNAB2,LCP2,LMNB1,MMP9,NEK2,PRDM1,SEMA4A,SKA1,SLC7A5,TNF,TNFRSF4,TNFRSF9,UPP1	248 (16)
BHLHE40		transcription regulator	Activated in C	5,257	1,73E-20	BIRC5,C15orf48,CAPG,CASP1,CCR1,CCR7,CCRL2,CD14,CD38,CD86,CSF2,CSF2RB,CTSS,FFAR2,IFNAR1,IFNAR2,IL1R2,INHBA,IRF8,JCHAIN,KCNA3,LCP2,LTB4R,LY75,MARCO,MYB,NCF4,NLRP3,OLR1,PTPN6,SAMHD1,SELL,SLAMF6,SLAMF7,SLC11A2,SLC15A2,SLC31A1,SOCS3,SOD2,TGM2,TLR6,TNF,TNFRSF9,TNFSF15,UPP1	240 (13)
IL1		group	Activated in C	5,255	1,96E-14	C3,CASP1,CCL1,CCL2,CCR7,CD40,CLEC7A,CSF2,CSF2RB,CTSB,CTSC,CTSL,CXCL8,CYP27A1,IDO1,IL1R2,INHBA,ITGAM,ITGB2,KYNU,LYZ,MMP9,NRG1,NRP2,NTRK1,PANX1,RUNX2,SELL,SERPINB2,SOCS3,SOD2,TGM2,TIMP1,TLR2,TLR4,TNC,TNF,TNFRSF4,XDH	250 (18)
IL4		cytokine	Activated in C	5,252	1,05E-39	ABHD17C,ACOD1,ADAM8,ARG1,ARG2,BCAT1,BCL11A,BIRC5,BNIP3,C15orf48,C3,C5AR1,CAPG,CCL1,CCL17,CCL2,CCL22,CCL26,CCL8,CCR1,CCR4,CCR5,CCR7,CCRL2,CD14,CD163,CD200R1,CD22,CD38,CD40,CD79B,CD86,CDK1,CDK6,CLEC7A,CLTC,CNR2,CSF2,CSF2RB,CSF3R,CTSC,CTSL,CXCL8,DARS2,DCSTAMP,DCT,DOCK10,DUOX2,EGR2,ESPL1,F13A1,FFAR2,FUT7,GADD45G,GSR,GTSE1,HCK,IDO1,IFI30,IFNAR1,IFNAR2,IL10RA,IL18,IL1A,IL1R2,IL27RA,IL4I1,IL7R,IRF8,ITGB…	275 (16)
MYD88		other	Activated in C	5,240	6,58E-17	ACOD1,ACP3,ARG1,C3,CCL17,CCL2,CCRL2,CD14,CD200R1,CD38,CD40,CD86,CSF2,CXCL8,HCK,IKBKE,IL18,IL1A,IL27,INHBA,IRF8,ITGAM,MARCO,MMP9,MRC1,NLRP3,NOD2,OLR1,S100A8,SAMHD1,SOCS3,SPP1,TFEC,TIMP1,TLR2,TNF,TNFSF13B,XDH,ZC3H12C	269 (17)
Eldr		other	Activated in C	5,099	1,40E-26	ANLN,ASPM,BIRC5,BUB1,CCNB1,CDCA5,CDK1,CEP55,ESPL1,FAM83D,GTSE1,KIF11,KIF18B,KIF20A,KIF23,KIF2C,KIF4A,MYBL2,NCAPG,NEK2,ORC1,TICRR,TOP2A,TPX2,TTK,ZWINT
cardiotoxin		chemical - other	Activated in C	5,099	8,56E-20	ATP6V1A,BIRC5,C5AR1,CASP1,CCL1,CCL17,CCL2,CCR1,CCR2,CCR5,CD180,CSF2RB,CSF3R,CTSB,CTSH,DOK2,GM2A,IL10RA,IL18,IL1A,IL7R,INHBA,ITGAM,ITGB2,LTB4R,LY86,MCM3,MMP12,MRC1,PTN,S100A8,SERPINB10,SERPINB2,SFRP2,SPP1,TIMP1,TNF,TREM1,UCP2
IL33		cytokine	Activated in C	5,077	5,73E-29	ARG1,ARHGAP30,ATP8B4,BATF3,BCL2A1,BNIP3,CASP1,CCL1,CCL17,CCL2,CCL22,CCR1,CCR2,CCR4,CD200R1,CD28,CD40,CD53,CD86,CHST11,CLEC7A,CSF2,CSF2RB,CSF3R,CXCL8,DOCK2,EGR2,ENTPD1,FGD2,FGR,HACD3,HCK,IKBKE,IL10RA,IL1A,IL4I1,IL7R,ITGAM,MMP12,NCF4,NLRP3,PAPSS2,PIK3CD,PIK3R5,PRDM1,RGS10,S100A8,SERPINB2,SOCS3,SOD2,SPI1,TFEC,TIFAB,TIGIT,TIMP1,TLR2,TNF,TNFRSF4,TNFRSF9,TYROBP,VASH1,VMP1	264 (16)
Ige		complex	Activated in C	5,013	1,76E-17	ADAM8,ARG1,BCAT1,BCL2A1,BIRC5,C3,CCL1,CCL17,CCL2,CCL22,CCR5,CD40,CD53,CD86,CHST11,CLEC7A,CSF2,CXCL8,EGR2,FFAR2,FGD2,IKBKE,IL1A,IL7R,LCP2,MARCKSL1,NCF4,PIK3CD,PTPN6,RAB7B,RNF180,RPS6KA1,RUNX1,SCIMP,SERPINB2,SOCS3,SPP1,TLR2,TNC,TNF,TNFRSF9,VMP1	219 (15)
SLC15A4		transporter	Activated in C	4,934	1,10E-14	BCL2A1,BHLHA15,CCL2,CCNB2,CDC20,CXCL8,DOCK10,DOCK2,ENTPD1,ITGAM,JCHAIN,MARCKSL1,MCM3,MCM6,PBK,PRC1,PTPN6,RGS10,SHTN1,SLAMF7,ST6GAL1,TIGIT,TNF,TNFRSF17,TREM2	136 (7)
E. coli B5 lipopolysaccharide		chemical - endogenous non-mammalian	Activated in C	4,885	1,72E-21	CCL1,CCL17,CCL19,CCL2,CCL22,CCR1,CCR4,CCR5,CCR7,CD40,CD86,CDK6,CSF2,CSF3R,CXCL8,CXCR6,GCLC,GPX1,IDO1,IL18,IL1A,IL1R2,IL21R,IL27,IL7R,NCF1,NCF2,NOD2,PAH,PRDM1,SLC11A2,SOCS3,SOD2,SPINT2,SPP1,TGM2,TLR2,TLR4,TLR6,TNF,TREM1,XCR1	241 (16)
Vegf		group	Activated in C	4,768	8,05E-15	A2M,ANGPT4,BCL2A1,BIRC5,BUB1,CA4,CASP1,CD40,CDC20,CDH1,CDK1,CLDN1,CSF2,CXCL8,EGR2,EHF,ENTPD1,HPSE,IL18,IL1A,IL27RA,INHBA,KIF11,KIF15,KIF2C,LRP8,LY75,MELK,MGP,MMP9,NEK2,NLRP12,NRG1,PRC1,RAD51,SERPINB2,SLCO2B1,SOCS3,TIMP1,TNC,TNF,TNFRSF9,TNFSF15,TPX2,TRAIP,TTK,VASH1,XCR1,XDH	172 (14)
CEBPB		transcription regulator	Activated in C	4,751	6,04E-19	ARG1,ASF1B,BCL2A1,BIRC5,BLNK,C3,CCL2,CCNB2,CCR1,CCR5,CCRL2,CD14,CD163,CD86,CDC20,CDCA3,CDCA8,CDK1,CSF3R,CTSC,CXCL8,DIAPH3,E2F8,ESPL1,GINS1,IFNAR1,IKBKE,IL1A,KIF18B,KIF2C,KIF4A,LBP,LCP2,LGMN,LMNB1,MBP,MCM3,MCM4,MCM6,MELK,MGP,MMS22L,MYBL2,POLE,PRDM1,PRKCD,RACGAP1,RUNX2,SEPTIN3,SERPINB2,SOCS3,SOD2,SPP1,TK1,TLR4,TLR8,TNF,TOP2A,UPP1,XDH	263 (20)
beta-estradiol		chemical - endogenous mammalian	Activated in C	4,747	8,04E-21	A2M,ABCC11,ACP3,AIF1,ARG1,BCAT1,BCL2A1,BIRC5,BLNK,BUB1,C15orf48,C3,CBL,CCL2,CCNB1,CCNB2,CCNI,CCR1,CCR2,CCR4,CCR5,CD14,CD40,CD68,CD86,CDC20,CDH1,CDK1,CDK6,CHAF1A,CLDN1,CLIC3,COL4A6,CSF2,CSF2RB,CSF3R,CTSB,CTSH,CTSL,CXCL8,CYP1B1,DHRS9,DIAPH3,DUOX2,E2F8,EGR2,ESPL1,EXO1,FAM111A,FMO2,GADD45G,GART,GCLC,GLA,GM2A,GNS,GPX1,GRHL2,GRM7,GSR,GTSE1,HPSE,IDO1,IFI30,IGSF6,IL10RA,IL18,IL1A,IL1R2,IL7R,INHBA,IQGAP2,…	322 (17)
IL2		cytokine	Activated in C	4,719	3,75E-28	ADAM8,BCAT1,BCL2A1,BUB1,C3,CAPG,CASP1,CCL1,CCL17,CCL2,CCL22,CCL3L1,CCR1,CCR2,CCR4,CCR5,CCR7,CD200R1,CD244,CD28,CD38,CD40,CD86,CDH1,CDK1,CDK6,CFP,CMKLR1,CORO2A,CSF2,CSF2RB,CTSC,CTSL,CXCL8,CXCR6,CYP27A1,DARS2,DDX21,ENTPD1,GADD45G,GART,HCK,IDO1,IL10RA,IL18,IL1A,IL1R2,IL23R,IL27RA,IL7R,JAK3,KLF13,LCP2,LTB4R,MFSD2A,MMP25,MMP9,MYB,NPTX2,PLA2G2D,PRDM1,PTPN6,PTPRJ,S100A8,SATB1,SELL,SEMA4A,SESN1,SLAMF7,SL…	274 (17)
KLF6		transcription regulator	Activated in C	4,667	8,57E-21	ARG1,BIRC5,CASP1,CCL2,CCL22,CCR1,CD38,CD86,CDH1,CMKLR1,CSF2RB,CXCL8,EGR2,GCLC,HK3,IFI30,IFNAR1,IFNAR2,IL1A,LCP2,MMP12,MMP9,MRC1,NLRP3,NOD2,PANX1,PDCD1LG2,PIK3R5,PLA2G7,PRDM1,PTAFR,SERPINB2,SLAMF7,SLC11A2,SLC16A6,SLC2A6,SLC31A1,SOCS3,SOD2,TIMP1,TNF,UPP1	172 (15)
CD3		complex	Activated in C	4,633	7,63E-13	ACP3,BCL2A1,BIRC5,CBL,CCL1,CCL17,CCL22,CCL3L1,CCR1,CCR2,CCR4,CCR5,CD27,CD28,CD53,CD86,CDK1,CDK6,CSF2,CXCL8,CXCR6,CYBA,DOCK2,EGR2,FUT7,FYB1,IL1A,IL21R,IL23R,IL27RA,IL4I1,IL7R,IRF8,JAK3,LCP1,PCYT2,PLEK,PTPRJ,SERPINB10,SLC23A2,SMPDL3B,SOCS3,SRGN,TCF7,TFEC,TGM2,TLR2,TNF,TNFRSF4,TNFRSF9,TOP2A	275 (18)
tretinoin		chemical - endogenous mammalian	Activated in C	4,610	1,34E-17	A2M,ADGRE3,AP1S2,ARG1,ATP6V1B2,BCL2A1,BIRC5,BNIP3,BPI,C3,C5AR1,CASP1,CCL19,CCL2,CCL22,CCNB1,CCR1,CCR5,CCRL2,CD14,CD244,CD300C,CD38,CD53,CD68,CD86,CDC20,CDH1,CDK6,CFP,CLDN1,CLTC,CSF2,CSF3R,CTSB,CTSC,CTSL,CTSS,CXCL8,DCSTAMP,DHRS9,ERCC4,FFAR2,FGR,GIMAP2,GIMAP6,GM2A,GPX1,HK3,IL10RA,IL1A,IL23R,IL4I1,INHBA,IRF8,ITGAM,ITGB2,JCHAIN,KIF11,KIF23,KLF13,KRT7,LBP,LRRK2,LTB4R,MARCKSL1,MGP,MMP9,MYB,MYBL2,NCF1,N…	295 (19)
PDGF BB		complex	Activated in C	4,594	4,46E-07	ARG2,C3,CCL2,CCL8,CCR4,CDK1,CSF2,CXCL8,EGR2,FBLN5,INHBA,LBP,MCM6,MMP12,MMP9,MYBL2,OLR1,PLCG2,SLC7A7,SOCS3,SOD2,SPI1,SYK,TGM2,TIMP1,TNC,XDH	284 (18)
IL6		cytokine	Activated in C	4,551	6,92E-30	A2M,ABCC3,ARG1,ARL4C,BIRC5,BUB1,C3,C5AR1,CASP1,CCL2,CCL3L1,CCNB1,CCNB2,CCR1,CCR2,CCR4,CCR5,CCR7,CD14,CD163,CD38,CD40,CD48,CD53,CD68,CD86,CDC20,CDH1,CDK1,CFP,CSF2,CSF2RB,CSF3R,CTSB,CTSC,CXCL8,CYP1B1,DPP3,EGR2,EXO1,FFAR2,GADD45G,GINS1,IDO1,IKBKE,IL23R,IL7R,IRF8,ITGAM,JCHAIN,KIF11,KIF2C,LAG3,LBP,LY86,LYZ,MCM3,MMP12,MMP9,MYB,MYBL2,NCF2,PLA2G2D,PLEK,PPBP,PRDM1,RUNX2,SEMA4A,SLC7A7,SOCS3,SOD2,SPI1,SPP1,…	292 (16)
SP1		transcription regulator	Activated in C	4,477	7,92E-09	BIRC5,CCL2,CCL22,CD28,CD40,CD79B,CDH1,CDK1,CDK6,CXCL8,CYP1B1,DIAPH3,HPSE,IL1A,IL21R,ITGAM,KCNA3,LTB4R,MMP9,MRC1,MYBL2,NCF2,NTRK1,PREX1,PRKCD,PTCRA,PTN,RUNX2,SELL,SLC11A2,SLC31A1,SOD2,SPP1,TCF7,TGM1,TIMP1,TLR2,TNC,TNF,TNFRSF4,TYMS	296 (24)
8-bromo-cAMP		chemical reagent	Activated in C	4,451	3,85E-13	ARG1,ARG2,BIRC5,BUB1,CCNB1,CCNB2,CD68,CDC20,CDK1,CDK6,COL4A6,CSF2RB,CSF3R,CTSB,CTSL,CYP1B1,DIAPH3,ENTPD1,ESPL1,GLA,GM2A,GNS,GTSE1,HPSE,IL7R,INHBA,IQGAP2,LGMN,MCM3,MCM4,MMP9,NTRK1,PCK2,PDGFD,PIK3R1,RUNX1,SERPINB2,SLC11A2,SPP1,ST6GAL1,TCF7,TIMP1,TNC,TNF,TREM1,TTK	327 (24)
TLR4	1,914	transmembrane receptor	Activated in C	4,432	4,13E-22	ACP3,ARG1,BPI,C3,CCL1,CCL2,CCL8,CCR5,CCR7,CCRL2,CD14,CD163,CD200R1,CD38,CD40,CD86,CDH1,CDK6,CSF2,CXCL8,DUOX2,GADD45G,HPSE,IL18,IL1A,IL27,INHBA,IRF8,ITGAM,LRRK2,MARCO,MCOLN2,MMP9,NLRP12,NLRP3,NOD2,PLEK,PRDM1,RGS14,RUNX1,SGPL1,SLC6A12,SMPDL3B,SOCS3,SOD2,SPP1,TLR2,TLR4,TNF,TNFAIP8L2,TREM1,TREM2,ZC3H12C	235 (17)
APP		other	Activated in C	4,414	3,50E-11	AIF1,ARG1,ARL11,ATP6V1A,C3,CASP1,CCL2,CCNB1,CCNB2,CCR5,CD40,CD68,CD86,CDH1,CDK1,CDK6,CLDN1,CLTC,CSF2,CSF2RB,CTSB,CXCL8,ERMP1,IDO1,IL18,IL1A,IL27,IL4I1,INHBA,ITGAM,KNG1,KYNU,LBP,MBP,MCM10,MMP12,MMP9,MRC1,NCF1,NLRP3,NRG1,NRP2,OLR1,PIK3R1,POU2AF1,PYCARD,RUNX2,S100A8,SATB1,SLAMF8,SLC11A2,SLC13A3,SOCS3,SOD2,ST6GAL1,STXBP1,TLR2,TLR4,TLR8,TNF,TNFSF15,TOP2A,TREM2	258 (16)
LEP		growth factor	Activated in C	4,388	2,90E-07	ABCC3,ADAM8,BCL2A1,BIRC5,CASP1,CCL2,CD14,CD68,CDH1,CSF2,CTSL,CXCL8,CYBA,EGR2,GCLC,GPX1,IL18,IL1A,IL1R2,ITGAM,MBP,MMP12,NCF1,NCF2,NLRP3,RUNX2,SOCS3,SOD2,SORD,SPI1,SPP1,TIMP1,TNF,UCP2	307 (22)
FOXO1		transcription regulator	Activated in C	4,372	7,98E-14	A2M,ANLN,ASPM,BCL2A1,BIRC5,BLNK,BNIP3,CCNB1,CCNB2,CCR7,CD40,CD79B,CDK1,CERS4,CXCL8,CYP27A1,DCSTAMP,EGR2,GPX1,IL18,IL23R,IL7R,ITGAM,ITGB2,KIF11,LCP2,MMP9,NCAPG,NEK2,NRP2,PBK,PCK2,PLA2G2D,PRC1,PRDM1,PRKCD,RUNX2,SELL,SERPINB2,SESN1,SOD2,TNF,TNFRSF9,UBASH3B,VPREB1	275 (18)
TLR9		transmembrane receptor	Activated in C	4,349	1,58E-12	ACOD1,ARG2,CCL17,CCNB1,CCR7,CD27,CD38,CD40,CD86,CSF2,CXCL8,IDO1,IL10RA,IL18,IL1A,IL21R,IL4I1,LIPG,PRDM1,PYCARD,RAB7B,S100A8,SGPL1,SMPDL3B,SOCS3,TIMP1,TLR4,TNC,TNF,TNFSF13B	209 (18)
EGF		growth factor	Activated in C	4,348	8,24E-05	BIRC5,CASP1,CCL17,CCL2,CCNB1,CDH1,CDK1,CXCL14,CXCL8,EGR2,IL1R2,IL7R,INHBA,ITGAM,MMP12,MMP9,NCF1,NRG1,PBK,PIK3R1,RPS6KA1,RUNX1,RUNX2,SERPINB2,SFRP2,SOCS3,SPI1,SPP1,TGM1,TGM2,TIMP1,TNC,TNFRSF4,TNFRSF9	174 (14)
Salmonella enterica serotype abortus equi lipopolysaccharide		chemical toxicant	Activated in C	4,307	7,47E-08	ABL2,CCR7,CCRL2,CDK1,CSF2,FFAR2,GLA,IDO1,IL18,IL1A,IL7R,INHBA,MCOLN2,NLRP3,SERPINB2,SLAMF7,SOCS3,TNF,TNFSF15	257 (16)
CKAP2L		other	Activated in C	4,243	4,88E-16	BIRC5,BUB1,CCNB1,CCNB2,CDC20,CDCA8,CDK1,ERCC6L,ESPL1,KIF20A,KIF23,KIF2C,LMNB1,NCAPG,NEK2,SGO1,SKA1,ZWINT
Tnf (family)		group	Activated in C	4,223	7,19E-16	ABCC3,BCL2A1,BIRC5,CCL1,CCL2,CCL8,CCR1,CCR5,CCRL2,CD163,CD22,CD40,CD86,CXCL8,FFAR2,IKBKE,IL10RA,IL1A,IL1R2,INHBA,MMP9,RUNX2,SELL,SOCS3,SPINT2,TGM2,TLR2,TNF,TNFRSF4,TNFRSF9,TNFSF13B	184 (15)
bleomycin		biologic drug	Activated in C	4,223	1,38E-13	ARG1,C3,CCL17,CCL2,CCL22,CCR1,CCR2,CCR4,CCR5,CD68,CD86,CSF2RB,CTSS,DNER,GLA,IL18,IL1A,IL27,JCHAIN,LMNB1,LRRK2,MMP12,MMP9,MRC1,SFRP2,SOCS3,SPP1,TIMP1,TLR2,TNF,TNFSF15,UBE2T,UHRF1	239 (16)
TPH1		enzyme	Activated in C	4,204	2,77E-12	ASF1B,CCR5,CD244,CDCA8,CXCR6,GIMAP4,GPR171,IL1R2,KMO,LGMN,NCAPG,PLA2G7,PRC1,RACGAP1,SHCBP1,SLAMF6,SLC16A6,TIGIT
phytohemagglutinin		chemical drug	Activated in C	4,198	1,06E-07	AIF1,CCL1,CCL2,CCL3L1,CCR2,CCR7,CXCL8,FGR,GCLC,IL1R2,IL21R,IL7R,JAK3,KIF23,LBP,MBP,MCM4,MMP12,MMP9,PLA2G2F,PPBP,PTPRJ,SPP1,TIMP1,TNF,TYMS	231 (20)
ERBB2		kinase	Activated in C	4,193	1,33E-11	ABRACL,ADAM8,ASPM,ATP6V1A,BIRC5,BNIP3,BUB1,CCL2,CCNB1,CCNB2,CDC20,CDCA3,CDCA5,CDCA8,CDCP1,CDH1,CDK1,CDK6,CRYBG1,CSF2,CTSB,CXCL8,E2F8,EHF,ESPL1,GART,GINS1,IL1A,JCHAIN,KRT7,MCM10,MCM3,MCM4,MCM6,MMP12,MMP9,MRC1,MYBL2,NCAPG,NCF2,NEK2,NPTX2,NRG1,ORC1,PCK2,PDGFD,PIK3CD,POLE,PRC1,RAB31,SLC7A5,SPDEF,SPINT2,ST6GAL1,TGM1,TK1,TNC,TNF,TOP2A,TREM1,TYMS,ZWINT	270 (20)
salmonella minnesota R595 lipopolysaccharides		chemical - endogenous non-mammalian	Activated in C	4,158	1,92E-09	ACOD1,CCL2,CCL22,CCL8,CCRL2,CD38,CD86,CXCL8,IKBKE,IL1A,IRF8,PTPRJ,SAMHD1,SERPINB2,SOCS3,TFEC,TLR2,TNF	184 (16)
PI3K (complex)		complex	Activated in C	4,124	9,84E-12	ADAM28,BCL2A1,BIRC5,CCL2,CCNB1,CCR1,CD79B,CD86,CDH1,CNR2,CXCL8,DAPP1,FBLN5,FUT7,GCLC,IL7R,ITGAM,ITGB2,MMP12,MMP9,MRC1,PLA2G5,PRDM1,SAMHD1,SELL,SOCS3,SPI1,SPP1,TGM2,TLR4,TNF,TREM1	181 (15)
TNFSF11		cytokine	Activated in C	4,116	8,53E-18	ACOD1,AIF1,BCL2A1,CCL2,CCR1,CCR4,CD14,CD40,CXCL8,DCSTAMP,DOK2,EGR2,FERMT3,FGR,GCLC,HCK,HRH2,IKBKE,IL1A,IRF8,ITGAM,MARCKSL1,MMP9,NEK2,OCSTAMP,OSCAR,PRDM1,RACGAP1,SLC11A2,SLC7A7,SOCS3,SOD2,SPP1,TLR2,TLR4,TNF,TRAIP,TTK,ZC3H12C	271 (17)
cholesterol		chemical - endogenous mammalian	Activated in C	4,086	1,96E-10	ARG1,C15orf48,CASP1,CCL1,CCL2,CCR2,CCR5,CD14,CD68,CXCL8,CYP27A1,DCSTAMP,IL10RA,IL1A,INHBA,ITGAM,LYZ,MPEG1,NCF2,OCSTAMP,PCYT2,S100A8,SLC7A5,SOCS3,TIMP1,TLR4,TNF	239 (17)
ERK1/2		group	Activated in C	4,075	1,46E-07	BCL2A1,C3,CCL2,CCL22,CCL26,CCL8,CCR7,CD40,CD86,CDK1,CSF2,CTSB,CXCL8,IL1A,KIF2C,KLF13,MMP12,MMP9,PTN,RAD51,RUNX2,SOCS3,SPP1,TIMP1,TNF,TREM1	237 (18)
SPI1	2,391	transcription regulator	Activated in C	4,073	6,99E-30	BCL11A,BLNK,BTK,CCL17,CCL22,CCNB1,CCNB2,CCR7,CD14,CD180,CD68,CD79B,CDK1,CDK6,CSF2RB,CSF3R,CTSS,CXCL14,DCSTAMP,DDX21,EGR2,FUT7,GPX1,HK3,IL18,IL1R2,IL27,IL7R,ITGAM,ITGB2,KLF13,LYZ,MBP,MRC1,MYB,NCF1,NCF2,NCF4,OSCAR,PDCD1LG2,PRDM1,PTCRA,PTPN6,RAD51,SPI1,SPP1,TFEC,TK1,TLR2,TLR4,TNF,TREM1,VAV1,VPREB1	250 (19)
TLR7		transmembrane receptor	Activated in C	4,065	3,76E-06	BCL2A1,CCL2,CCNB1,CCR7,CD38,CD40,CD86,CXCL8,DMXL2,IDO1,IL10RA,IL21R,IL27,IL4I1,MCOLN2,NCF4,PTPN6,SOD2,TNF	185 (16)
RELA		transcription regulator	Activated in C	4,046	7,78E-11	A2M,BCL2A1,BIRC5,C3,CCL19,CCL2,CCL22,CCR4,CCR7,CD14,CD28,CD40,CDH1,CSF2,CTSB,CXCL8,DOCK8,EHF,IKBKE,IL1A,IL27,IL7R,MMP9,MYB,NOD2,OLR1,POU2AF1,PRDM1,PRKCD,PTPN6,RUNX2,SLC2A5,SOD2,SPI1,SYTL1,TGM2,TLR2,TNF,TNFRSF4,TREM1	250 (14)
STAT1		transcription regulator	Activated in C	4,044	7,30E-16	A2M,ACOD1,ARG1,BCL2A1,BIRC5,C3,CALHM6,CASP1,CCL19,CCL2,CCR1,CCR2,CCR7,CCRL2,CD14,CD40,CD86,CSF2,CSF3R,CTSS,CXCL8,DCSTAMP,DUOX2,IDO1,IFI30,IL18,IL1A,IL1R2,IRF8,KCTD12,MMP9,PDCD1LG2,PHACTR1,PTN,RUNX1,SAMHD1,SELL,SLAMF8,SOCS3,TLR4,TLR8,TNC,TNF,TNFSF13B,UCP2	245 (16)
TGFB1		growth factor	Activated in C	4,024	1,78E-19	AASS,ACP3,ARG1,ASPM,BCAT1,BIRC5,BUB1,C3,C5AR1,CASP1,CCL2,CCL8,CCNB1,CCNB2,CCR1,CCR2,CCR4,CCR5,CCR7,CCRL2,CD14,CD163,CD200R1,CD28,CD40,CD68,CD86,CDC20,CDH1,CDK1,CHI3L2,CHST11,CLDN1,COL4A6,CSF2,CTSB,CTSC,CTSH,CTSL,CTSS,CXCL8,CXCR6,CYBA,DDX21,DOCK2,DSC2,DTX4,EGR2,ESPL1,F13A1,FBLN5,FUT7,GCLC,GNS,GRHL2,GRM7,HNMT,HRH2,IDO1,IFI30,IL10RA,IL18,IL1A,IL23R,INHBA,IRF8,ITGAM,ITGB2,KNG1,KRT7,MCM4,MCM6,MGP,MMP1…	346 (18)
cigarette smoke		chemical toxicant	Activated in C	4,022	2,03E-09	BIRC5,C3,CCL2,CSF2,CXCL8,CYP1B1,GADD45G,GCLC,GSR,IL1A,IL27,MMP12,MMP9,NRG1,P2RY13,P2RY6,POU2AF1,SLC6A9,SOD2,TIMP1,TLR4,TNF,TREM2,XDH	270 (20)
cytokine		group	Activated in C	3,998	5,10E-10	BIRC5,C5AR1,CCL2,CCL22,CCR7,CD27,CD40,CD86,CSF2,CXCL8,IDO1,LIPG,MMP12,MMP9,PDCD1LG2,SOCS3,SOD2,TIMP1,TLR2,TLR4,UPP1	212 (17)
MITF		transcription regulator	Activated in C	3,989	4,42E-09	AP1S2,ATP6V1B2,CCNB1,CDCA3,CDCA8,CEP55,CHAF1A,CRYBG1,CXCL8,DCSTAMP,DCT,ESPL1,GM2A,GPNMB,KIF20A,KIF4A,MBP,MCM4,MCM6,MGP,OSCAR,PHACTR1,SHTN1,STXBP1,TPX2,UPP1
STING1		other	Activated in C	3,976	4,63E-11	ARG1,BLK,BTK,C15orf48,CASP1,CCL22,CCL26,CD68,CD86,CSF2,CXCL8,IDO1,IL18,IL1A,IRF8,ITGAM,JAK3,NOD2,TNF,UPP1	154 (15)
DDX58		enzyme	Activated in C	3,942	1,26E-10	BLK,BTK,CASP1,CCL2,CCL22,CCL26,CCL8,CSF2,CTSS,CXCL8,IDO1,IL18,IL1A,IRF8,ITGAM,JAK3,NOD2,SOCS3,SPP1,TLR6,TNF	161 (18)
TICAM1		other	Activated in C	3,933	1,12E-06	ACOD1,CCL2,CCRL2,CD38,CD40,CD86,CXCL8,IKBKE,IL18,IL1A,SAMHD1,SOCS3,TFEC,TLR2,TNF,TREM1	161 (17)
10E,12Z-octadecadienoic acid		chemical - endogenous mammalian	Activated in C	3,927	8,09E-07	ADAM8,BIRC5,BUB1,CCL2,CXCL8,DCSTAMP,EGR2,EXO1,FMO2,GLA,MCM10,MMP12,PBK,TK1,TNF,TREM2,UCP2	238 (22)
STAT3		transcription regulator	Activated in C	3,917	5,64E-13	A2M,ARG1,ARG2,BIRC5,C3,C5AR1,CALHM6,CASP1,CCL17,CCL2,CCNB1,CCR1,CCR5,CCRL2,CD40,CD86,CDH1,CDK1,CSF2,CTSB,CTSL,CXCL14,CXCL8,CYP1B1,DCSTAMP,EGR2,FFAR2,GADD45G,IFI30,IKBKE,IL1A,IL23R,ITGAM,ITGB2,LBP,LYZ,MMP12,MMP9,MYB,NRP2,OSCAR,PDCD1LG2,PRDM1,PTAFR,PTN,PTPN6,RAB31,RUNX1,SERPINB2,SOCS3,SOD2,SPI1,SPP1,TGM2,TIMP1,TNF	267 (16)
BRD4		kinase	Activated in C	3,902	1,00E-07	CCR1,CDCA5,CDCP1,CXCL8,DERL3,GINS1,IL7R,IRF8,KCNA3,KIF23,MCM3,MYB,PRDM1,SLC16A6,SORD,SPP1,TIMP1,TOP2A	200 (12)
SMARCA4		transcription regulator	Activated in C	3,900	2,53E-13	A2M,ABRACL,AP1S2,ARHGAP30,ARL4C,BCL2A1,BIRC5,CASP1,CCL2,CCR1,CCR2,CCRL2,CDH1,CFP,CRYBG1,CTSB,CTSH,CTSS,CXCL8,CXCR6,DCT,DHRS9,EHF,FFAR2,FMO2,GADD45G,GCLC,GIMAP2,GMFG,GPX1,HNMT,IFI30,IL1A,IL7R,INHBA,MARCHF1,MBP,MGP,MYB,NRP2,PCP4L1,RUNX2,SERPINB2,SLAMF9,SLC23A2,SPP1,SYK,TLR2,TNFRSF9,TREM1,TREM2,TYMS	293 (21)
palmitic acid		chemical - endogenous mammalian	Activated in C	3,891	4,35E-06	CCL19,CCL2,CD28,CD68,CD86,CTSB,CXCL8,CYBA,GCLC,IDO1,INHBA,NCF1,NCF2,NCF4,OLR1,PANX1,RUNX2,SOCS3,TLR2,TLR4,TNF,UCP2	230 (19)
IRF3		transcription regulator	Activated in C	3,891	7,96E-06	ARG2,CALHM6,CCL19,CCL2,CCRL2,CD40,CD86,CXCL8,IL1A,IL27,LAG3,MMP9,PAH,PLCG2,TLR4,TNF,TNFRSF4,TNFSF15	155 (17)
TLR3		transmembrane receptor	Activated in C	3,890	6,53E-11	ACOD1,ARG2,C3,CCL1,CCL17,CCL2,CD38,CD40,CD86,CSF2,CXCL8,IFNAR1,IL1A,IL1R2,IL27,LIPG,LMNB1,PIK3CD,PIK3R1,S100A8,SOCS3,TIMP1,TLR4,TNC,TNF,TNFAIP8L2,TNFSF13B,TREM1,TREML2	174 (15)
Pam3-Cys-Ser-Lys4		chemical reagent	Activated in C	3,848	6,24E-18	BCL2A1,CCL17,CCL19,CCL2,CCL22,CCL8,CCR1,CCR2,CCR5,CCR7,CD14,CD180,CD40,CD86,CLDN1,CSF2,CXCL8,IDO1,IL18,IL1A,IL27,MMP9,NLRP3,NOD2,PRDM1,SPI1,TLR2,TLR4,TLR6,TNF,TNFSF13B,TNFSF15	243 (17)
PTGER2		G-protein coupled receptor	Activated in C	3,815	2,91E-20	ASPM,CCNB2,CCR7,CDH1,CEP55,CFP,CXCL8,IL1A,IL1R2,IL27,KIF11,KIF15,KIF18B,KIF20A,KIF2C,MELK,MMP9,NEK2,PBK,PRC1,RACGAP1,SPP1,TIMP1,TNF,TPX2,TREM1,TROAP,TTK	214 (17)
CpG oligonucleotide		chemical drug	Activated in C	3,815	4,68E-11	BCL2A1,BIRC5,C5AR1,CCNB2,CCR1,CD14,CD40,CD86,CSF2,CXCL8,IDO1,IL18,MARCO,MCM6,OLR1,POU2AF1,PRKCD,SLC7A5,SOD2,SYK,TLR2,TNF,TNFRSF17,TNFSF13B	254 (16)
TNFSF12		cytokine	Activated in C	3,813	1,91E-09	ADAM8,CCL19,CCL2,CCR1,CCR5,CD68,CSF2,CXCL8,IL1R2,ITGAM,MMP12,MMP9,NCF4,NPHS1,S100A8,TIMP1,TNF	231 (19)
IRF7		transcription regulator	Activated in C	3,803	4,72E-05	CALHM6,CCL19,CCL8,CCRL2,CD40,IDO1,IL1A,IL27,IL4I1,IRF8,ITGAM,S100A8,TLR4,TLR8,TNFSF13B	205 (16)
5-O-mycolyl-beta-araf-(1->2)-5-O-mycolyl-alpha-araf-(1->1')-glycerol		chemical - endogenous non-mammalian	Activated in C	3,769	4,26E-12	BCL2A1,CCL2,CCL8,CCR7,CD40,CMKLR1,CXCL8,EGR2,IDO1,IL1A,KYNU,MMP9,PLA2G7,SERPINB2,SLAMF7,SOCS3,SOD2,TNF	247 (15)
CSF		group	Activated in C	3,742	3,33E-10	BCL2A1,C3,CCR1,CCRL2,CD22,FFAR2,IL10RA,IL1A,IL1R2,SOCS3,SPINT2,TGM2,TNF,TNFRSF9
IL1A	3,820	cytokine	Activated in C	3,733	4,48E-08	C3,CCL2,CCL8,CCR2,CD40,CD86,CSF2,CXCL8,IL18,IL1A,IL1R2,INHBA,MMP12,MMP9,P2RY6,PDCD1LG2,S100A12,S100A8,SOD2,SPP1,TIMP1,TK1,TLR2,TNF	203 (16)
Brd4		kinase	Activated in C	3,719	4,83E-07	ATP8B4,BLNK,CCR2,CCR5,CDH1,CXCR6,IL1A,LY86,SELL,TIMP1,TLR4,TLR6,TLR8,TNFSF15
N6AMT1		enzyme	Activated in C	3,700	3,54E-05	ASPM,CKAP2,EHF,ESPL1,GINS1,KIF20A,LCP1,NAPEPLD,NOD1,ORC1,PCK2,POLE,PTPRO,SORD
CD40LG		cytokine	Activated in C	3,689	1,90E-15	ADAM28,BATF3,BCL2A1,BNIP3,CASP1,CCL17,CCL19,CCL2,CCL22,CCR1,CCR2,CCR5,CCR7,CD27,CD38,CD40,CD86,CDK6,CFP,CTSC,CXCL8,CYP1B1,DAPP1,IDO1,IL10RA,IL1A,IL21R,IL27,IL7R,INHBA,ITGAM,ITGB2,MARCKSL1,PLEK,PRDM1,SELL,SLC23A1,SOD2,TGM2,TNF,TNFRSF17,TNFSF13B,TREM2	263 (17)
IL18	2,893	cytokine	Activated in C	3,683	6,07E-15	ADA2,ARG1,CCL2,CCR2,CCR4,CCR5,CCR7,CCRL2,CD163,CD244,CD40,CD86,CDH1,CSF2,CXCL8,GADD45G,GIMAP4,IDO1,IFNAR1,IL18,IL1A,ITGAM,MMP9,SAMHD1,SELL,SPP1,TIMP1,TLR4,TNF,TNFRSF9	265 (14)
ZBTB10		transcription regulator	Activated in C	3,615	1,34E-07	ACOD1,ADAM8,BATF3,BIRC5,CCL1,CCR7,CD244,CD40,CD86,HPSE,IDO1,IL27,LRRK2,NOD1,SAMHD1,TIGIT,TNF,TNFSF15	130 (7)
ARNT2		transcription regulator	Activated in C	3,606	2,62E-03	ADAM28,CCR1,CD86,CMKLR1,CYBA,LCP1,MYCL,PLA2G5,RGS10,STRN,TNF,TNFRSF9,TYROBP
SIM1		transcription regulator	Activated in C	3,606	3,78E-03	ADAM28,CCR1,CD86,CMKLR1,CYBA,LCP1,MYCL,PLA2G5,RGS10,STRN,TNF,TNFRSF9,TYROBP
Jnk		group	Activated in C	3,601	5,50E-08	A2M,BIRC5,CCL2,CCL22,CCR7,CD40,CD86,CDH1,CXCL8,IL1A,MMP12,MMP9,MRC1,NCF1,RAD51,S100A12,SOCS3,SOD2,STRA6,TGM2,TIMP1,TNF	158 (14)
HGF		growth factor	Activated in C	3,597	1,57E-13	A2M,ANGPT4,BCL2A1,BIRC5,BUB1,CASP1,CCL2,CCL26,CD28,CD40,CDC20,CDH1,CDK1,CSF2,CXCL8,DDX21,EHF,ENTPD1,IL27RA,INHBA,IRF8,KIF11,KIF15,KIF2C,LGMN,LRP8,LY75,MELK,MMP9,NEK2,NRG1,PRC1,PTAFR,RUNX2,SERPINB2,SOCS3,SOD2,SPP1,ST14,TIMP1,TNF,TNFSF15,TPX2,TRAIP,TTK,XCR1	210 (18)
IKBKB		kinase	Activated in C	3,592	6,23E-13	ACOD1,C3,CCL1,CCL17,CCL19,CCL2,CCNB1,CCNB2,CCR1,CCR7,CDH1,CLDN1,CSF2,CTSB,CXCL8,CYBA,CYP1B1,GM2A,IL1A,KIF20A,KIF23,LMNB1,MBP,MGP,MMP9,NLRP3,POU2AF1,SERPINB2,SOCS3,SOD2,TNC,TNF,TNFRSF4,TNFRSF9	228 (15)
MAP3K8		kinase	Activated in C	3,585	5,76E-10	ACP3,ADCY7,ARG1,CCR1,CCR2,CCR5,CSF2,CXCL8,DOK2,GPR160,GPR171,IL18,IL1A,IL4I1,INHBA,MARCO,MMP9,NFAM1,SESN1,SOCS3,TNF	231 (18)
adavosertib		chemical drug	Activated in C	3,584	3,33E-10	BLK,BTK,CASP1,CCL22,CCL26,CCL8,CTSS,CXCL8,IDO1,IL18,IL1A,IRF8,ITGAM,JAK3,NOD2,TLR6,TNF	229 (10)
AHR		ligand-dependent nuclear receptor	Activated in C	3,563	1,35E-12	A2M,AFMID,AIF1,ARG2,CCL1,CCL19,CCL22,CCNB1,CCR5,CCR7,CD14,CD28,CD38,CD84,CDH1,CDK1,CERS4,CSF2RB,CYP1B1,DMXL2,DUOX2,E2F8,EGR2,ENTPD1,FBLN5,FMO2,IDO1,IL1R2,IL21R,IL7R,ITGAM,LBP,MGP,MMP25,MMP27,NLRP3,SERPINB2,SLAMF6,SLAMF8,SOCS3,SOD2,SPP1,TK1,TNF	242 (16)
PRL		cytokine	Activated in C	3,497	7,00E-05	A2M,CCL2,CCNB1,CD40,CDH1,CTSA,CTSB,CTSH,CTSS,GPNMB,MGP,PAQR8,PARM1,SAMHD1,SFRP2,SOCS3,SPP1,TIMP1,TNF,TNFSF13B,XDH	287 (19)
CCND1		transcription regulator	Activated in C	3,491	5,87E-08	ASPM,BIRC5,CDCA8,CDH1,CDK6,CEP55,E2F8,FAM83D,KIF11,KIF20A,KIF2C,KIF4A,MCM10,MCM4,MELK,MTFR2,PAH,RACGAP1,RAD51,RMI2,SATB1,SPP1,STXBP1,TNF,TPX2,TRAIP,TYMS,UHRF1	162 (15)
N-acetylmuramyl-L-alanyl-D-isoglutamine		chemical - endogenous non-mammalian	Activated in C	3,488	1,53E-11	CASP1,CCL17,CCL19,CCL2,CCL8,CD40,CD86,CLDN1,CXCL8,IDO1,IL1A,ITGB2,MMP9,NOD2,TNF,TREM1	230 (17)
IL17A		cytokine	Activated in C	3,478	2,84E-13	BCL2A1,BIRC5,C15orf48,C3,CCL17,CCL2,CCL22,CCL26,CCR5,CD14,CD163,CD40,CD68,CDH1,CSF2,CXCL8,DUOX2,EGR2,ENTPD1,IL18,IL1A,IL27,LRRK2,MMP9,MRC1,PRDM1,S100A12,S100A8,SOCS3,SPP1,TIMP1,TLR2,TLR4,TNC,TNF	284 (17)
trinitrobenzenesulfonic acid		chemical reagent	Activated in C	3,472	2,81E-10	ADAM8,CCR1,CCR5,CD68,CLDN1,IDO1,IL18,IL1A,IL1R2,ITGAM,MMP12,MMP9,NCF4,S100A8,SOCS3,TIMP1,TNF	216 (12)
E. coli lipopolysaccharide		chemical - endogenous non-mammalian	Activated in C	3,464	4,28E-13	CCL2,CCL22,CCL8,CCR7,CD40,CD86,CSF2,CXCL8,IL18,IL1R2,IL27,MMP9,S100A8,SOCS3,TLR4,TNF,TREM1,TREM2	237 (18)
laminaran		chemical drug	Activated in C	3,464	2,07E-10	ACOD1,CLDN1,CXCL8,IDO1,IL1A,IL7R,INHBA,MCOLN2,OLR1,SERPINB2,TNC,TNFRSF9
RABL6		other	Activated in C	3,464	9,94E-08	BUB1,CCNB1,KIF23,MCM10,MELK,NCAPG,NEK2,PBK,PRC1,TOP2A,TPX2,TTK	180 (7)
IRF1		transcription regulator	Activated in C	3,453	5,14E-08	ACOD1,ADAM8,CASP1,CCL19,CCL2,CCNB1,CD40,CTSS,CXCL8,IDO1,IL18,IL27,MMP9,MYB,PDCD1LG2,SAMHD1,SELL,SPI1,TLR6,TNF,TNFSF13B	225 (16)
VEGFA		growth factor	Activated in C	3,437	6,87E-09	ARG2,BCL2A1,BIRC5,BTK,CCL2,CCRL2,CD244,CD40,CD68,CD86,CSF2,CTSB,CTSS,CXCL8,GART,IKBKE,LAG3,MMP12,MMP9,NPHS1,RUNX1,RUNX2,SOD2,TIMP1,TNC,TNF,TNFRSF9,VASH1	229 (18)
Hbb-b1		transporter	Activated in C	3,434	4,49E-06	CCR2,CCR5,CLEC7A,CXCR6,CYBA,IL10RA,ITGAM,LY86,NCF2,SPI1,TLR2,UCP2	167 (7)
MAVS		other	Activated in C	3,429	5,49E-08	BLK,BTK,CASP1,CCL22,CCL26,CCL8,CXCL8,IDO1,IL18,IL1A,IRF8,JAK3,NOD2,SOCS3,SPP1,TLR6,TNF	223 (17)
IL12 (complex)		complex	Activated in C	3,427	8,68E-19	CASP1,CCL1,CCL17,CCL19,CCL2,CCL22,CCR2,CCR4,CCR5,CCR7,CD244,CD28,CD86,CDH1,CSF2,CXCL8,ERCC4,FUT7,GADD45G,IDO1,IL18,IL27,IL7R,IRF8,ITGB2,MARCO,MMP9,PRDM1,SELL,SOCS3,TIMP1,TLR2,TLR4,TNF,TNFRSF9	250 (16)
EP300		transcription regulator	Activated in C	3,398	4,52E-09	BIRC5,BTK,CAPG,CBL,CCL2,CCR7,CD53,CDCP1,CXCL8,EGR2,GIMAP4,GM2A,IL10RA,IL23R,IL7R,ITGB2,KMO,MCM3,OLR1,PDCD1LG2,PLA2G7,PRKCD,RAD51,RPS6KA1,RUNX2,SLAMF6,SOCS3,SOD2,ST6GAL1,TANC2,TBXAS1,TK1,TLR2,TNC,TNF,TNFAIP8L2	251 (20)
lipoteichoic acid		chemical - endogenous non-mammalian	Activated in C	3,388	2,43E-11	CCL2,CCR1,CCR5,CD14,CD86,CXCL8,MMP9,NLRP3,NOD2,POU2AF1,PTAFR,TLR2,TLR4,TLR6,TNF,TREM1	252 (16)
RAF1		kinase	Activated in C	3,384	5,55E-04	ACOT7,CCL19,CLDN1,CSF2,CTSH,CTSL,ITGAM,MMP9,MYBL2,PRDM1,SERPINB2,TGM2,TIMP1,TNF,VASH1	264 (19)
PLG		peptidase	Activated in C	3,372	7,32E-08	ARG1,CCL2,CD40,CLEC7A,IL1A,MMP12,MMP9,MRC1,NOD1,PLA2G5,SYK,TNF,VAV1	211 (19)
F2		peptidase	Activated in C	3,370	1,05E-04	CASP1,CCL2,CCL8,CD68,CXCL8,DHRS9,DOCK10,ENTPD1,MMP9,MTSS1,MYBL2,NCF1,NCF2,PDCD1LG2,RDH5,SLC2A6,SOD2,SRGN,TNF	217 (19)
concanavalin a		chemical drug	Activated in C	3,369	1,28E-08	BCL2A1,CASP1,CCL1,CCR2,CD86,CSF2,CXCL8,IL18,IL27,ITGB2,KCNA3,MMP9,NTRK1,PRDM1,SOCS3,SPP1,TNF,XCR1	205 (17)
CTNNB1		transcription regulator	Activated in C	3,353	5,04E-06	ADGRV1,BIRC5,CCL2,CCL22,CCRL2,CDH1,COL4A6,CRYBG1,CXCL14,CXCL8,CYP1B1,DCT,DIAPH3,F13A1,FGD2,GADD45G,GRHL2,IDO1,IFT57,IL10RA,IL1A,IRF8,ITGB2,JCHAIN,KIF23,KRT7,MMP9,MPEG1,NRG1,NRP2,PIK3R1,PRDM1,PTCRA,PTPRJ,RUNX2,S100A8,SERPINB2,SESN1,SLC16A6,SPI1,SPP1,STRA6,STXBP1,SYK,TCF7,TGM1,TGM2,TIMP1,TNC,TNF,VAV1	249 (21)
P38 MAPK		group	Activated in C	3,341	7,04E-13	ARG2,BCL2A1,BIRC5,BNIP3,CCL2,CCL26,CCL8,CCR7,CD40,CD86,CSF2,CXCL8,DUOX2,EGR2,GCLC,IL1A,INHBA,ITGAM,ITGB2,KLF13,MMP12,MMP9,PLA2G7,PRDM1,RAB7B,RAD51,RUNX1,RUNX2,S100A12,SERPINB2,SLC6A12,SOCS3,SPP1,TIMP1,TLR2,TNF,TOP2A,TREM1	221 (18)
peptidoglycan		chemical - endogenous non-mammalian	Activated in C	3,318	6,55E-12	BCL2A1,BPI,CCL2,CCL8,CCR5,CD40,CD86,CSF2,CXCL8,IL18,IL1A,ITGB2,NLRP3,POU2AF1,S100A8,SELL,SOD2,TLR2,TLR4,TNF	177 (16)
TNFSF13B	3,597	cytokine	Activated in C	3,315	3,55E-11	ARG2,BCL2A1,CCL2,CCR1,CCR7,CD40,CD86,CSF2,CTSS,CXCL8,FFAR2,FGR,INHBA,MMP9,MYBL2,OCSTAMP,PLEK,POU2AF1,PRDM1,SELL,SPP1,TRAIP	228 (19)
CHUK		kinase	Activated in C	3,300	3,95E-08	ACOD1,C3,CCL19,CCL2,CCL22,CCNB1,CCR1,CLDN1,CSF2,CTSB,CXCL8,CYBA,GM2A,IL1A,MGP,MMP9,SERPINB2,SOCS3,SPP1,TK1,TNF,TNFSF13B	199 (14)
CD40	2,299	transmembrane receptor	Activated in C	3,298	3,81E-12	ATP6V1A,ATP6V1B2,BCL2A1,BIRC5,CCL17,CCL2,CCL22,CD22,CD27,CD38,CD40,CD86,CDK6,CNR2,CXCL8,DAPP1,IL10RA,IL18,IL1A,IL27,IL4I1,ITGAM,ITGB2,JCHAIN,MCM4,MMP9,POU2AF1,PRDM1,SELL,SLAMF7,TLR2,TNF,TNFRSF9,TNFSF13B	218 (16)
E. coli serotype 0127B8 lipopolysaccharide		chemical - endogenous non-mammalian	Activated in C	3,296	1,30E-06	CCL17,CCL2,CCRL2,CD14,CD40,CHST11,EGR2,P2RY6,PANX1,PCK2,SEMA4A,SLC7A5,SOCS3,SOD2,TLR2,TLR4,TNF,TNFSF13B	292 (20)
Hbb-b2		other	Activated in C	3,286	1,68E-08	CCR2,CCR5,CLEC7A,CXCR6,CYBA,IL10RA,ITGAM,LY86,NCF2,SPI1,TLR2
lipid A		chemical toxicant	Activated in C	3,276	9,48E-10	ACOD1,C3,CCL2,CD14,CD40,CD86,CXCL8,MARCO,OLR1,PRKCD,SYK,TNF	189 (18)
REL		transcription regulator	Activated in C	3,273	1,54E-06	ANLN,BCL2A1,BIRC5,CCL2,CD40,CD86,CDH1,CSF2,CXCL8,DCLRE1B,EGR2,IL18,IL27,IRF8,MMP9,PYCARD,SOD2,TNF,TNFRSF4,TNFSF13B,TTK	235 (17)
NOD2	2,255	other	Activated in C	3,267	5,22E-12	ACOD1,BCL2A1,CCL2,CD40,CXCL8,IL18,IL1A,IL27,ITGAM,MARCKSL1,MCOLN2,NPHS1,SLC2A6,SOCS3,SOD2,TNF,TNFRSF9	227 (15)
CD36		transmembrane receptor	Activated in C	3,264	8,02E-05	ARG1,CCL1,CD86,CSF2,CXCL8,IL1A,ITGAM,NLRP3,SERPINB2,SYK,TNF	164 (16)
TYROBP	2,090	transmembrane receptor	Activated in C	3,261	1,83E-18	CCL2,CCR7,CD40,CD84,CD86,CXCL8,GPX1,IDO1,IL10RA,IL18,IRF8,ITGAM,NCF2,NCKAP1L,NOD2,PLEK,RBM47,SPP1,TNF,TREM2,TYROBP	252 (16)
NOS2		enzyme	Activated in C	3,260	2,07E-06	BCL2A1,BIRC5,BNIP3,CCL2,CD14,CD53,CD86,CSF3R,CTSC,CXCL8,MMP9,S100A8,STXBP1,TIMP1,TLR4,TNF,TNFSF13B,TYROBP	227 (21)
Fcer1		complex	Activated in C	3,248	5,22E-07	BCL2A1,CCL1,CCL2,CSF2,CXCL8,IDO1,INHBA,KMO,MRC1,TNF,TNFRSF9	267 (16)
NFAT5		transcription regulator	Activated in C	3,248	1,97E-04	BCL2A1,CCL2,CCR1,CLIC3,CSF2,IL23R,MCM6,NRG1,SLC6A12,SPP1,TLR2,TNC,TNF	188 (17)
TREM1	5,536	transmembrane receptor	Activated in C	3,226	3,44E-10	ABL2,CCL17,CCR7,CCRL2,CD14,CD86,CDK1,CSF2,CXCL8,DCSTAMP,EGR2,FFAR2,GLA,IDO1,INHBA,MCOLN2,NOD2,SERPINB2,SLAMF7,SPP1,TLR2,TLR4,TNF,TNFSF15	256 (17)
Ap1		complex	Activated in C	3,226	9,09E-04	BCL2A1,CCL2,CD40,CSF2,CXCL8,IL1A,MMP12,MMP9,PRDM1,SOCS3,TIMP1,TLR4,TNF	217 (17)
ionomycin		chemical reagent	Activated in C	3,214	1,38E-05	BCL2A1,BTK,CCL2,CCR4,CSF2,CXCL8,HPSE,IL23R,IL4I1,ITGB2,MMP9,POU2AF1,PTAFR,PTPRJ,SPP1,TLR2,TNF	202 (16)
TBX2		transcription regulator	Activated in C	3,208	7,15E-09	ANLN,ASF1B,BUB1,CCNB1,CDCA3,CDCA5,CDH1,CDK1,CKAP2,E2F8,MCM4,MCM6,PRC1,SGO1	136 (7)
USP22		peptidase	Activated in C	3,207	2,63E-10	BCL2A1,CSF2RB,CSF3R,ITGAM,ITGB2,LYZ,MRC1,NCF1,NCF2,NCF4,PTPN6,SPI1,TNF,VAV1
CSF3		cytokine	Activated in C	3,174	7,02E-10	ARG1,BIRC5,CAPG,CCR7,CD14,CDK6,CSF3R,CXCL8,EGR2,ENTPD1,GADD45G,ITGAM,ITGB2,JAK3,LBP,LYZ,MMP9,PLCB2,SELL,SOCS3,SPI1,TLR2,TLR4,TLR8,TNF	226 (19)
MYC		transcription regulator	Activated in C	3,169	5,81E-06	ABCC3,ACOD1,AFMID,AHCY,ARG1,BCAT1,BCL2A1,BIRC5,BUB1,CASP1,CCNB1,CCNB2,CD48,CD86,CDC20,CDH1,CDK1,CDK6,CLDN1,CTSB,CXCL8,DDX21,EGR2,FBLN5,GADD45G,GART,GCLC,GM2A,GRHL3,GSR,INHBA,IQGAP2,ITGAM,KIF2C,KRT7,LGMN,LYZ,MBP,MCM6,MGP,MMP9,MRC1,MTBP,MTFR2,NEK2,OLR1,PRDM1,PRR11,PTN,RAD51,SEMA4A,SLC7A5,SOD2,SPP1,TGM1,TIMP1,TNC,TNF,TNFSF13B,TPX2,TYMS	309 (21)
MED1		transcription regulator	Activated in C	3,162	4,81E-04	BCL11A,BIRC5,CCNB1,CD79B,CDC20,CDK1,CHAF1A,CLTC,ERMP1,FGD2,IRF8,KLF13,OLR1,POU2AF1,PRDM1
aldosterone		chemical - endogenous mammalian	Activated in C	3,138	1,22E-03	CCL2,CD68,CXCL8,CYBA,EMB,NCF1,NCF2,OLR1,PIK3CD,RUNX2,SPP1,TIMP1,TNF	215 (18)
EIF2AK2		kinase	Activated in C	3,132	2,90E-04	ARG1,BCL2A1,BIRC5,CXCL8,IL1A,MMP9,SAMHD1,SOCS3,SOD2,TNF	181 (20)
YAP1		transcription regulator	Activated in C	3,129	6,12E-13	ANLN,ARG1,BIRC5,CCL22,CCNB1,CCR7,CCRL2,CDC20,CDCA5,CDH1,CDK1,CDK6,CSF2,CXCL8,DIAPH3,EGR2,GINS1,IL1A,INHBA,ITGB2,KIF23,LMNB1,LY75,MCM3,MCM6,MMP25,MRC1,NEK2,RAD51,ST6GAL1,TBC1D2,TIMP1,TK1,TNF,TOP2A,TYMS,UHRF1	252 (20)
CSF1		cytokine	Activated in C	3,123	4,13E-22	ARG1,BIRC5,C5AR1,CBL,CCL2,CCNB1,CCR1,CCR2,CCR5,CD163,CD68,CD86,CFP,CLEC7A,CTSH,DOK2,EGR2,FERMT3,GPNMB,IDO1,IKBKE,IL10RA,IL18,IL1A,IL27,IRF8,ITGAM,LAG3,MARCO,MMP12,MMP9,MRC1,NCF2,OSCAR,PTPRJ,RUNX1,SERPINB2,SLC7A5,SPI1,SPP1,TLR2,TLR6,TNF,TRAIP	244 (15)
CAMP		other	Activated in C	3,106	7,10E-10	C5AR1,CCL2,CCR7,CD86,CSF2,CSF3R,CXCL8,IL18,IL1A,IL1R2,IRF8,ITGAM,ITGB2,MYCL,TLR2,TLR4,TNF,TNFSF13B	184 (17)
SREBF1		transcription regulator	Activated in C	3,105	1,37E-02	C5AR1,CCL17,CD14,GPNMB,GSR,IFI30,IL1A,IL1R2,NCF2,PCK2,SEZ6L2,STXBP1,TNF,UCP2
5-hydroxytryptamine		chemical - endogenous mammalian	Activated in C	3,104	6,08E-05	CCL2,CXCL8,CYP1B1,DUOX2,IL1A,NCF2,PLCB2,RPS6KA1,RUNX2,SERPINB2,TNF,UCP2	255 (22)
CD28	2,852	transmembrane receptor	Activated in C	3,102	5,54E-08	BCL2A1,CBL,CCR4,CCR5,CD27,CD28,CD86,CDK6,CSF2,CXCL8,CXCR6,EGR2,FYB1,IL10RA,IL21R,IL23R,IL27,IL27RA,IL4I1,IL7R,IRF8,LCP1,PRDM1,PTPRJ,SLC7A5,SOCS3,SRGN,TCF7,TNF	232 (20)
KITLG		growth factor	Activated in C	3,102	4,08E-05	AIF1,ATP6V1B2,BIRC5,CASP1,CCL2,CCL22,CD14,CD68,CSF2,CSF3R,CXCL8,HCK,IL18,IL1A,MARCO,MYB,SYK,TNF,UCP2	222 (21)
TLR2	3,337	transmembrane receptor	Activated in C	3,093	7,97E-09	ARG1,CCL2,CCR1,CCR2,CCR5,CD40,CD86,CSF2,CXCL8,IL18,IL1A,IL27,MCOLN2,MMP9,NLRP12,OLR1,SOCS3,TLR2,TLR4,TNF,TNFAIP8L2,TREM1	217 (17)
TFEB		transcription regulator	Activated in C	3,090	1,61E-04	ATP6V1A,ATP6V1B2,CCL17,CDH1,CTSA,CTSB,GLA,GNS,HPS5,IFI30
IGF1		growth factor	Activated in C	3,087	9,35E-04	A2M,BCL2A1,BIRC5,CCNB1,CDH1,CDK1,CXCL8,CYBA,CYP1B1,EGR2,GADD45G,GRM7,IL18,IL1A,MBP,MYB,NCF2,NTRK1,PBK,PCK2,PLEK,RUNX2,SLC23A2,SOCS3,SPP1,TGM2,TK1,TLR4,TNF	302 (20)
LDL		complex	Activated in C	3,086	3,71E-14	ARG2,BCL2A1,C3,CASP1,CCL2,CCL8,CCR2,CCR7,CD40,CD68,CDK1,CSF2,CXCL8,EMB,GCLC,GPX1,IDO1,IL10RA,IL1A,MMP12,MMP9,NCF1,NLRP3,OLR1,OSCAR,PANX1,PTAFR,S100A8,SOCS3,SOD2,TLR2,TLR4,TNF,TNFAIP8L2	304 (19)
BTK	2,528	kinase	Activated in C	3,080	1,96E-10	BCL2A1,BTK,CBL,CCR7,CD38,CD40,CD86,CDK6,CTSA,CXCL8,DCSTAMP,IL10RA,IL18,IL1A,IL21R,IL27,IL4I1,SPI1,TNF	169 (16)
FCGR2A		transmembrane receptor	Activated in C	3,078	1,17E-06	ACOD1,CCL1,CCL2,CCL22,CD40,CXCL8,IL18,MARCKSL1,SLC2A6,TNF	194 (15)
Tlr		group	Activated in C	3,077	9,70E-06	ARG1,CCL2,CCR7,CD40,CD86,CSF2,CXCL8,IDO1,RGS14,SOCS3,TNF,TNFSF13B,TREM1	167 (16)
ETS1		transcription regulator	Activated in C	3,072	1,15E-12	ARL4C,BCL11A,CASP1,CCL2,CD14,CD27,CD79B,CDK6,CSF2,HPSE,IGF2BP3,IL7R,ITGAM,ITGB2,MMP9,MYB,NCF1,PRDM1,RUNX1,RUNX2,SEC23IP,SELL,SLAMF6,SPI1,SPP1,SRGN,TBXAS1,TNF,TYMS	263 (20)
laquinimod		chemical drug	Activated in C	3,062	8,60E-07	ACP3,CCL22,CCR1,CDH1,CYP1B1,GPNMB,IDO1,IL1R2,MMP27,MS4A7,PHACTR1,SCIN,SERPINB10,SERPINB2
carbon tetrachloride		chemical toxicant	Activated in C	3,035	8,20E-05	CCR1,CCR5,CD38,CD68,CD86,CNR2,GCLC,MMP12,MMP9,NAPEPLD,PDGFD,PTAFR,SERPINB2,SOD2,SORD,SPP1,TIMP1,TNF	289 (17)
HRAS		enzyme	Activated in C	3,032	9,09E-07	A2M,BIRC5,BNIP3,CAPG,CCNB1,CDH1,CDK1,CHST11,CSF2,CTSB,CTSC,CTSS,CXCL8,DNER,DOK2,FUT7,GADD45G,IFI30,IL1A,IL7R,IQGAP2,ITGAM,LIPG,LMNB1,LYZ,MMP12,MMP9,PREX1,PRKCD,SERPINB2,SESN1,SLC30A3,SOCS3,SPP1,TGM2,TIMP1,TK1,TNF,TOP2A,TYMS,UBASH3B	249 (19)
Ca2+		chemical - endogenous mammalian	Activated in C	3,009	8,21E-04	CCR2,CD86,CDH1,CXCL8,CYP1B1,MGP,MMP9,MYB,OSCAR,PLA2G2F,RUNX2,S100A8,SERPINB2,SLC6A12,SPP1,TGM1,TLR4,TNF	198 (22)
BCR (complex)		complex	Activated in C	3,002	3,90E-07	AFMID,ATP6V1B2,BCL2A1,BTK,C15orf48,CCR7,CD22,CD27,CD86,CDK6,CTSS,EGR2,IFNAR1,IL1R2,IRF8,LRRK2,MCM4,PLA2G5,PLEK,POU2AF1,PRDM1,PTAFR,SELL,SLAMF7,SORD	228 (19)
EP400		other	Activated in C	3,000	7,92E-08	CDC20,CDCA3,E2F8,MCM3,MCM4,MYBL2,NEK2,SGO1,SKA1,UHRF1
H2AZ1		other	Activated in C	3,000	8,14E-08	BIRC5,CDCA5,CDCA8,CEP55,E2F8,HPSE,MYBL2,SLC23A2,TOP2A,TPX2,TROAP	89 (7)
lysophosphatidylinositol		chemical - endogenous mammalian	Activated in C	3,000	3,07E-06	C3,CASP1,CCL2,CXCL8,IL1A,OLR1,SOD2,TNFRSF4,TNFSF15	244 (14)
Srgn		other	Activated in C	3,000	3,68E-06	CD68,IL21R,ITGAM,JCHAIN,LYZ,MMP9,MZB1,POU2AF1,TREM1
TET2		enzyme	Activated in C	3,000	5,13E-03	ADAM8,C5AR1,CHST11,ITGB2,MMP27,MTSS1,RUNX1,S100A8,TGM1,TIMP1
Klrk1		transmembrane receptor	Activated in C	2,987	2,27E-07	CCR5,CSF2,IRF8,LAG3,PRDM1,SEMA4A,SPP1,TNF,XDH	270 (18)
IL12B		cytokine	Activated in C	2,985	2,06E-05	CCR5,CD86,CSF2,CXCL8,IL1A,PIK3AP1,S100A8,SOCS3,TNF	178 (16)
triamterene		chemical drug	Activated in C	2,970	5,73E-05	A2M,CD14,CDCP1,GPNMB,MCM3,MRC1,SPP1,TIMP1,UPP1
MAPT		other	Activated in C	2,957	6,91E-12	A2M,AIF1,ARL11,ASPG,ATP6V1A,C3,CAPG,CCL2,CCNB1,CD14,CD22,CD48,CD84,CLEC7A,CLTC,CTSC,CTSS,DMXL2,DNAI3,DOCK2,ERMP1,FGR,GPNMB,IL1A,IL21R,ITGAM,ITGB2,LAG3,LCP1,LY86,LYZ,MBP,MCM10,MMP9,MPEG1,SEPTIN3,SLAMF9,STRN,STXBP1,TENT5C,TGM1,TIMP1,TLR2,TNF,TYROBP,UCP2	295 (20)
cyclic AMP		chemical - endogenous mammalian	Activated in C	2,952	2,36E-04	ARG1,ARG2,CCL2,CD86,DCT,DUOX2,EGR2,ENTPD1,INHBA,KIF23,MMP9,PAH,SERPINB2,SOCS3,SOD2,TIMP1,TK1,TNF	212 (19)
cisplatin		chemical drug	Activated in C	2,948	2,37E-11	A2M,ABCC3,BCL2A1,BIRC5,C3,CASP1,CCL1,CCL2,CCNB1,CCR1,CCR5,CD14,CD53,CD68,CDCP1,CDH1,CDK1,CTSB,CXCL14,CXCL8,DMXL2,EPS8L2,ERCC4,GPNMB,IL10RA,IL18,IL1A,INHBA,LBP,LYZ,MCM3,MGP,MRC1,NCF1,NCF2,PTAFR,PTPRO,PURB,RAD51,RUNX1,S100A8,SESN1,SLC15A2,SLC31A1,SOCS3,SPP1,ST6GAL1,TIMP1,TLR4,TNC,TNF,TOP2A,TYMS,UCP2,UHRF1,UPP1,XDH	296 (18)
CCL5		cytokine	Activated in C	2,941	1,36E-10	AIF1,C5AR1,CCL2,CCR1,CCR5,CCRL2,CD163,CD40,CXCL8,CYP1B1,ITGAM,MMP9,OLR1,SERPINB2,TLR4,TNF	267 (17)
IL23		complex	Activated in C	2,931	3,68E-06	CCR2,CSF2,CXCL8,IL23R,IL4I1,S100A8,TLR2,TLR4,TNF	236 (17)
enterotoxin B		biologic drug	Activated in C	2,930	2,26E-04	CCL17,CCL2,CCL22,CD40,CSF2RB,CXCR6,GPNMB,LY75,TNF	185 (7)
Nfat (family)		group	Activated in C	2,922	2,32E-06	CCL2,CD40,CSF2,CXCL8,DHRS9,DOCK10,EGR2,LAG3,OSCAR,PDCD1LG2,SOD2,TCF7,TNF	288 (19)
S100A9		other	Activated in C	2,921	1,73E-08	A2M,C3,CASP1,CCNB1,CD27,CSF2RB,CXCL14,CXCL8,ITGAM,MMP9,NRG1,OLR1,PTPRO,RAB20,S100A8,SLC6A12,SOCS3,TNF,TNFRSF4,TNFRSF9	194 (20)
FOXM1		transcription regulator	Activated in C	2,919	1,36E-06	ASPM,BIRC5,CCNB1,CCNB2,CDC20,CDCA8,CDH1,CDK1,GTSE1,KIF20A,KIF2C,MMP9,NEK2,PRC1,PRR11,SOD2,TOP2A	269 (22)
IL6R		transmembrane receptor	Activated in C	2,919	4,59E-04	A2M,ABCC3,CCL2,CTSB,CXCL8,MMP9,SOCS3,TIMP1,TNF	206 (16)
NFkB (family)		group	Activated in C	2,915	3,06E-07	BIRC5,CASP1,CCL2,CXCL8,DCSTAMP,IL18,MMP9,NLRP3,TIMP1,TNF	197 (18)
NTRK2		kinase	Activated in C	2,902	1,58E-07	AMBN,CASP1,CDCA3,CDCA5,CDCA8,CDH1,CDK1,PIK3R1,PYCARD,RUNX2,SLC31A1,SPP1,TNF	259 (21)
ANGPT2		growth factor	Activated in C	2,899	4,25E-03	ARL4C,CD163,CD68,CD86,CYBA,IL18,MMP9,NCF1,NPHS1,OLR1,SOD2,TLR4,TNF	219 (19)
IL21		cytokine	Activated in C	2,894	1,24E-14	ARG1,ARG2,CALHM6,CASP1,CCL17,CCR7,CCRL2,CD244,CD27,CD28,CD38,CD86,CSF2,CXCL8,IDO1,IL21R,IL23R,IL4I1,IL7R,MMP12,MMP9,PRDM1,RUNX1,SELL,SOCS3,TLR4,TNF,TYROBP	210 (13)
CD2		transmembrane receptor	Activated in C	2,892	1,16E-06	CCNB1,CCR7,CD40,CD48,CD86,CSF2,CXCL8,SELL,TNF	170 (18)
hyaluronic acid		chemical - endogenous mammalian	Activated in C	2,874	3,99E-07	BIRC5,CCR7,CD40,CD86,CXCL8,MMP12,MMP9,NCF1,NCF2,SOCS3,SPP1,TIMP1,TLR2,TLR4,TNF	164 (15)
NPM1		transcription regulator	Activated in C	2,873	9,85E-04	ADAM8,CCL2,CXCL8,IL1A,INHBA,MMP9,MTSS1,PIK3CD,RELT,SOD2,TNF,XDH	279 (25)
IL22		cytokine	Activated in C	2,867	1,12E-06	C3,CCL1,CCL17,CCL22,CLDN1,CXCL8,CYBA,IL1A,LBP,MMP9,PLA2G2F,S100A12,S100A8,SOCS3,SOD2,TNF	165 (14)
FN1		enzyme	Activated in C	2,866	1,78E-07	AHCY,BCAT1,BIRC5,CCL2,CCNI,CDH1,CDK6,CSF2,CXCL8,GPX1,IGF2BP3,ITGAM,KRT7,MGP,MMP9,RUNX2,SOCS3,SPP1,TGM2,TLR2,TNF	243 (20)
imiquimod		chemical drug	Activated in C	2,862	9,27E-06	CCL22,CCR7,CD40,CDC20,CLEC7A,CTSS,CXCL8,ERCC4,HCK,IL18,IL1A,ITGB2,NCAPG,POU2AF1,S100A8,SELL,SOCS3,SOD2,TNF	205 (18)
NFKB1		transcription regulator	Activated in C	2,845	2,72E-14	A2M,ARG1,BCL2A1,BLK,CCL17,CCL19,CCL2,CCL22,CD40,CD86,CSF2,CTSB,CXCL8,EHF,FANCD2,IFNAR2,IKBKE,IL10RA,IL18,IL1A,IL7R,MMP9,MYB,NOD2,PRKCD,PTAFR,PTPN6,RAB31,SOD2,SPI1,SYTL1,TK1,TLR2,TNF,TNFRSF4,TNFSF15	237 (12)
HMGB1		transcription regulator	Activated in C	2,832	2,86E-05	CCL2,CD163,CD40,CD86,CXCL8,IL1A,MMP9,MRC1,TLR2,TLR4,TNF	180 (18)
lomustine		chemical drug	Activated in C	2,828	2,47E-04	A2M,CD14,CDCP1,GPNMB,MCM3,SPP1,TIMP1,UPP1
estrogen		chemical drug	Activated in C	2,821	1,57E-03	CCL2,CCNB2,ESPL1,IDO1,IL1A,IL27,MCM3,MCM4,MYB,NTRK1,POLE,PTAFR,SPP1,TNF,TOP2A,TYMS,UHRF1	281 (24)
E2f		group	Activated in C	2,818	4,67E-10	CCNB1,CDK1,DUOX2,E2F8,FANCD2,KNTC1,MCM10,MCM3,MCM4,MCM6,MYB,MYBL2,ORC1,PRR11,RAD51,TGM1,TPX2,TTK,TYMS	139 (9)
IKBKG		kinase	Activated in C	2,818	7,09E-05	ACOD1,C3,CCR1,CSF2,CTSB,CXCL8,GM2A,IKBKE,IL1A,MGP,SERPINB2,SOCS3,TNF	237 (16)
2-bromoethylamine		chemical reagent	Activated in C	2,813	3,16E-05	A2M,CD14,GPNMB,MCM3,MRC1,SPP1,TIMP1,UPP1
F3		transmembrane receptor	Activated in C	2,813	6,44E-05	ARG1,CCL2,CXCL8,ITGAM,LCP1,MMP9,TGM2,TNF,UBASH3B	242 (19)
hexachlorobenzene		chemical toxicant	Activated in C	2,813	9,66E-05	A2M,CD14,GPNMB,MMP9,MRC1,SPP1,TIMP1,UPP1	120 (7)
gentamicin C		chemical drug	Activated in C	2,813	2,21E-04	A2M,CD14,GPNMB,MCM3,MRC1,SPP1,TIMP1,UPP1
captopril		chemical drug	Activated in C	2,813	9,33E-04	A2M,BIRC5,MCM3,MMP9,MRC1,SPP1,TIMP1,UPP1	209 (17)
paraquat		chemical toxicant	Activated in C	2,811	6,08E-05	BNIP3,CCL19,CXCL8,DIP2B,GCLC,GPX1,GSR,INHBA,ITGAM,MMP12,MMP9,TIMP1	247 (18)
SPIB		transcription regulator	Activated in C	2,809	3,82E-08	BLNK,BTK,CCR2,CCR5,CD244,CD300C,CD86,EGR2,IL18,MARCHF1,P2RY6,PRDM1,RAD51,SLAMF9,TENT5C
RIPK2		kinase	Activated in C	2,804	4,55E-04	ACOD1,CD40,CD86,MARCKSL1,MCOLN2,SLC2A6,SOD2,TNF	210 (18)
ITK		kinase	Activated in C	2,804	1,75E-03	CD244,CXCL8,IL10RA,LAT2,PREX1,SCIMP,SLAMF7,TNF	231 (17)
NONO		transcription regulator	Activated in C	2,800	2,05E-02	CALHM6,CCL8,CD38,IDO1,IKBKE,SLAMF7,TNFSF13B,TNFSF15
CCR2	4,538	G-protein coupled receptor	Activated in C	2,792	9,10E-11	ARG1,CCL17,CCL2,CCL22,CCR1,CCR2,CCR5,CD163,CD40,CD86,CSF2,F13A1,IL18,IL1A,MMP9,TGM2,TIMP1,TNC,TNF	313 (18)
IL3		cytokine	Activated in C	2,791	2,34E-13	ARG1,CCL17,CCL19,CCL2,CD14,CD40,CD48,CD53,CD86,CSF2,CXCL8,DOK2,EGR2,GADD45G,GART,GPX1,ITGAM,JCHAIN,KLF13,LY75,NCF1,PLA2G7,PLCB2,SELL,SERPINB2,SLAMF7,SLC7A5,SOCS3,SPI1,TK1,TLR2,TLR4,TNF,TNFRSF4,TNFRSF9,TNK1,UCP2	240 (21)
hydrogen peroxide		chemical - endogenous mammalian	Activated in C	2,786	1,03E-06	ATP6V1A,BCL2A1,BIRC5,BUB1,CASP1,CCL2,CCNB1,CCR2,CCR5,CD68,CD86,CDH1,CDK1,CSF3R,CTSB,CTSS,CXCL8,GCLC,GPX1,IL1A,LTB4R,MMP9,PAH,PTN,RUNX2,SESN1,SFRP2,SOD2,SPP1,SRGN,TGM2,TLR4,TNF,UCP2,UHRF1	309 (25)
NRG1	5,377	growth factor	Activated in C	2,785	7,56E-04	BNIP3,CDC20,CDH1,CXCL8,EGR2,ITGAM,ITGB2,MBP,MMP9,MYBPC3,NRG1,NTRK1,RUNX1,SHCBP1,TGM2,TK1,TOP2A	251 (20)
ethanol		chemical - endogenous mammalian	Activated in C	2,784	7,43E-04	C5AR1,CCL2,CD14,CXCL8,CYP27A1,DCT,GSR,IL1R2,ITGAM,MBP,MMP12,MMP9,MYCL,NAPEPLD,NCF1,NCF2,SLC11A2,SOD2,TIMP1,TLR2,TLR4,TLR6,TLR8,TNF	234 (20)
CNTF		cytokine	Activated in C	2,783	1,04E-11	A2M,ATP6V1B2,C5AR1,CCR1,CCR5,CCRL2,CD14,CLEC7A,CXCL8,EGR2,GMFG,GPNMB,IFNAR1,IL1A,IL7R,KCTD12,LBP,NTRK1,SCN2B,SLC13A3,SOCS3,SPP1,TIMP1,TLR2,TNF,VAV1,XDH	192 (16)
OSM		cytokine	Activated in C	2,778	7,94E-09	A2M,ABCC3,ARG1,ARL4C,CCL2,CDH1,CHI3L2,CSF2,CTSH,CTSL,CXCL8,CYP1B1,DSC2,GADD45G,GART,GNS,GPNMB,IL18,IL1R2,LBP,MMP9,MPP2,MRC1,PFKFB2,PRDM1,RAB31,RUNX1,S100A12,S100A8,SLC16A6,SOCS3,SORD,SPP1,TIMP1,TLR2,TNC,TNF,TOP2A,TPX2,XDH	268 (18)
IFI16		transcription regulator	Activated in C	2,778	1,51E-03	CCL2,CCR4,CD28,CSF3R,CXCL8,GPX1,IL7R,TNF	305 (20)
lysophosphatidylcholine		chemical - other	Activated in C	2,777	2,26E-04	CCL2,CSF2,CXCL8,MBP,NOD2,OLR1,TNF,TNFRSF9,TNFSF15	213 (22)
ATF4		transcription regulator	Activated in C	2,773	6,80E-03	BCAT1,BCL11A,CCL2,CXCL8,CYP27A1,FUT7,PCK2,SLC6A9,SLC7A5,SOD2,TNF,XDH	264 (19)
hemozoin		chemical - endogenous non-mammalian	Activated in C	2,772	4,71E-07	CCL2,CCR1,CCR2,CCR5,IL1A,MMP9,S100A8,TNF	243 (17)
TLR8	2,749	transmembrane receptor	Activated in C	2,767	2,30E-05	CCL1,CCL2,CCR7,CD40,CD86,CXCL8,IL27,TNF	180 (18)
RIPK1		kinase	Activated in C	2,767	6,51E-05	ARG1,BIRC5,CCL2,CXCL8,MMP12,MMP9,MRC1,TNF	266 (21)
IL-1R		group	Activated in C	2,767	1,10E-04	CSF2,CXCL8,IL1A,MMP12,MMP9,SERPINB2,TIMP1,TNF	200 (16)
RET		kinase	Activated in C	2,758	1,71E-03	CCL2,CSF2,CTSB,CXCL8,GPX1,MMP9,PRKCD,PTN,SELL,TNC,TNF	211 (18)
MALP-2s		chemical reagent	Activated in C	2,743	3,49E-07	BCL2A1,CD40,CD86,IL1A,ITGAM,TLR2,TLR4,TNF	167 (16)
TAC1		other	Activated in C	2,741	2,02E-03	CASP1,CCL2,CSF2,CXCL8,IL1A,SERPINB2,TNF,TNFSF15	213 (18)
JUN		transcription regulator	Activated in C	2,740	1,10E-13	A2M,ARG1,BCL2A1,BIRC5,C3,C5AR1,CCL2,CCL8,CD14,CD244,CD68,CDC20,CDH1,CDK1,CFP,CSF2,CTSL,CXCL8,CYP1B1,ERCC4,FBLN5,GCLC,IL1A,IL27,IL7R,ITGAM,LBP,MBP,MMP12,MMP9,MYB,NCF2,PTPN6,PTPRO,RAB31,RUNX2,SERPINB2,SOCS3,SOD2,SPP1,SYK,TIMP1,TK1,TNC,TNF,TNFSF15	316 (22)
CARD9		other	Activated in C	2,738	1,39E-06	C3,C5AR1,CCR1,CCR5,CLEC7A,IL1A,TLR2,TNF	232 (16)
CXCL12		cytokine	Activated in C	2,737	1,88E-06	AIF1,CCL1,CCL2,CD14,CDH1,CXCL8,CXCR6,CYP2D6,GSR,IFNAR2,IL1A,LCP2,MMP9,NPHS1,PRKCD,RUNX2,SOCS3,TIMP1,TNF	198 (20)
TERT		enzyme	Activated in C	2,736	8,93E-07	BIRC5,BNIP3,CCL1,CCL17,CCL2,CSF2,CTSC,CXCL8,DNER,IQGAP2,LIPG,MMP9,SERPINB2,SOD2,SPP1,TIMP1,TK1,TNF,UBASH3B	267 (24)
IFN alpha/beta		group	Activated in C	2,729	1,99E-08	CCL2,CCR2,CCR7,CCRL2,CD40,CD86,CXCL14,IDO1,IL27,IRF8,MRC1,TLR2,TNFSF13B,TREM1	205 (14)
kainic acid		chemical toxicant	Activated in C	2,718	9,02E-03	BIRC5,CDH1,CLTC,EGR2,IL18,MMP9,NPTX2,NTRK1,SPP1,TIMP1,TNF	204 (20)
RETNLB		other	Activated in C	2,714	6,78E-06	CCL2,CCR1,CCR2,CCR5,CD86,DNER,LMNB1,MMP12,TIMP1,TLR2,UBE2T	260 (18)
SYVN1		transporter	Activated in C	2,714	1,30E-03	ABCC3,ASF1B,BCAT1,CYP1B1,IL18,IL7R,OLR1,PTPRJ,SLC43A2,SLC7A5,VPREB1
SELPLG		other	Activated in C	2,704	5,30E-10	BCL2A1,CCL2,CCR4,CXCL8,CYP1B1,HCK,IDO1,IL1R2,ITGAM,LAG3,PRKCD,TNF	276 (19)
1-methyl-4-phenyl-1,2,3,6-tetrahydropyridine		chemical toxicant	Activated in C	2,697	3,22E-06	AIF1,ANLN,CASP1,CLDN1,IL18,IL1A,ITGAM,NCF2,NLRP3,PYCARD,SOD2,TLR4,TNF	207 (14)
Pam3-Cys		chemical toxicant	Activated in C	2,675	1,68E-08	CCL2,CD14,CD163,CD86,CXCL8,POU2AF1,SOD2,TLR2,TLR4,TNC,TNF	250 (18)
resiquimod		chemical drug	Activated in C	2,674	2,28E-17	ADAM8,AIF1,ATP6V1B2,BCL2A1,C3,CCL1,CCL19,CCL2,CCL22,CCL3L1,CCR1,CCR7,CCRL2,CD40,CD86,CLEC7A,CSF2,CXCL8,GM2A,GPX1,HCK,IL18,IL1A,IL27,INHBA,MMP25,NLRP3,PRDM1,PYCARD,SOD2,SPI1,SPP1,TLR2,TLR4,TLR8,TNF,TNFRSF9,TNFSF13B,TNFSF15	279 (16)
NGF		growth factor	Activated in C	2,674	1,42E-03	A2M,BIRC5,CCR7,CD40,CD86,CDH1,CDK1,EGR2,GADD45G,MMP9,NTRK1,S100A12,SHTN1,TNF,TTK,ZWINT	208 (18)
ELAVL1		other	Activated in C	2,672	1,76E-09	ARG2,CCL8,CD68,CD86,CDH1,CLDN1,CTSS,IL1R2,JCHAIN,KIF11,MPEG1,MYBL2,NCAPG,NEK2,PBK,PLA2G7,PLCG2,PRC1,RUNX2,SLC7A7,SYK,TLR2,TLR4,TNF,TOP2A	191 (10)
prostaglandin D2		chemical - endogenous mammalian	Activated in C	2,665	1,57E-04	CSF2,CXCL8,IL1A,ITGAM,NTRK1,PRDM1,PRKCD,TNF	221 (15)
EDN1		cytokine	Activated in C	2,664	4,02E-09	BCL2A1,CCL2,CCR7,CDH1,CDK1,CXCL8,DCT,IL18,INHBA,ITGAM,MARCKSL1,MBP,MMP9,NCF1,NRG1,OLR1,PRKCD,SELL,SERPINB2,SOCS3,TGM2,TIMP1,TNC	231 (16)
BID		other	Activated in C	2,646	4,05E-07	C5AR1,CTSB,CTSH,CTSS,CXCL8,MMP12,TIMP1	295 (19)
deferasirox		chemical drug	Activated in C	2,646	3,68E-05	ANKRD22,F13A1,ITGAM,ITGB2,LY75,TNF,TREML2
FGF2		growth factor	Activated in C	2,634	3,27E-03	BIRC5,BNIP3,CCL2,CDH1,CDK1,CTSL,GPNMB,GRM7,HPSE,INHBA,MBP,MGP,MMP9,PRKCD,RAD51,RUNX1,RUNX2,S100A8,SFRP2,SOCS3,SPP1,TIMP1,TNF,TOP2A	215 (19)
GNAI3		enzyme	Activated in C	2,630	5,94E-07	CCL1,CCL2,CCL8,CSF2,CXCL8,SPP1,TNF	169 (16)
N-ethyl-N-nitrosourea		chemical toxicant	Activated in C	2,630	1,98E-04	CCL1,CCL17,CCL2,CSF2,SPP1,TGM2,TIMP1,TNF
ZAP70		kinase	Activated in C	2,630	7,51E-04	CCR7,CYBA,LYPD3,PLCG2,SLC23A2,SMPDL3B,TFEC	95 (4)
ASPSCR1-TFE3		fusion gene/product	Activated in C	2,630	1,37E-02	ATP6V1B2,CTSA,GNS,GPNMB,IFI30,SOD2,UPP1
D-glucose		chemical - endogenous mammalian	Activated in C	2,629	1,55E-07	ANLN,ARG1,BCAT1,C3,CASP1,CBL,CCL2,CCNB1,CDK1,CTSB,CTSC,CXCL8,CYBA,GART,GCDH,GPX1,HK3,INHBA,LCP1,MMP9,NCF1,NLRP3,NPHS1,PBK,PCK2,PRKCD,PTPN6,RUNX1,RUNX2,S100A8,SERPINB2,SLC11A2,SLC30A3,SOD2,SPP1,STXBP1,TGM2,TIMP1,TK1,TLR2,TLR4,TNF,TPX2,TRPS1,UCP2	292 (19)
CYP2E1		enzyme	Activated in C	2,628	5,94E-07	C5AR1,CD14,GCLC,NCF1,NCF2,TLR4,TNF	171 (16)
F2RL1		G-protein coupled receptor	Activated in C	2,625	1,15E-03	CCL2,CSF2,CXCL8,IL1A,IRF8,MMP9,NPTX2,SERPINB2,TNF	173 (17)
IL36A		cytokine	Activated in C	2,621	2,51E-05	CD40,CSF2,CXCL8,IL1A,MMP9,S100A8,TNF	142 (13)
NOX4		enzyme	Activated in C	2,621	4,88E-04	CCL2,CDH1,CXCL8,CYBA,GCLC,NCF1,NCF2	266 (23)
CD38	2,998	enzyme	Activated in C	2,620	1,48E-06	BNIP3,CCL22,CD86,CSF2RB,GADD45G,IFI30,IL1R2,JCHAIN,KCNAB2,NEK2,PRDM1,SELL,SEMA4A,SKA1,SLC7A5,SOCS3,SOD2	257 (18)
CSF1R		kinase	Activated in C	2,619	1,01E-04	ARG1,CD163,IL1A,MMP9,MRC1,MYB,SPI1	168 (15)
phorbol esters		chemical - other	Activated in C	2,619	2,33E-03	CXCL8,ITGAM,MMP9,PTPRO,SOD2,TGM1,TIMP1,TNF	190 (18)
PTGS2		enzyme	Activated in C	2,609	1,43E-04	CCL2,CCR7,CD163,CD68,CDH1,CXCL14,CXCL8,CYP1B1,MMP9,PLXNC1,PYGB,RUNX2,SELL,TGM2,TNF	256 (19)
S-(2,3-bispalmitoyloxypropyl)-cysteine-GDPKHPKSF		chemical reagent	Activated in C	2,600	1,65E-06	CCL2,CD40,CD86,CXCL8,MMP9,TLR2,TNF	231 (18)
MIF		cytokine	Activated in C	2,600	7,01E-06	ARG1,CCL2,CCR1,CCR4,CCR5,CD84,CXCL8,CXCR6,IL23R,IL7R,MMP9,TIMP1,TLR4,TNF	252 (21)
cyclophosphamide		chemical drug	Activated in C	2,596	4,18E-03	IL18,IL1R2,IL7R,SATB1,SPP1,TIMP1,TNF,UPP1	262 (19)
CpG ODN 1826		chemical reagent	Activated in C	2,595	4,23E-07	CCL2,CCL22,CCR7,CD14,CD40,CD86,CXCL8,CYBA,IL1A,NCF1,NCF2,TLR4,TNF	229 (18)
1,4-bis[2-(3,5-dichloropyridyloxy)]benzene		chemical toxicant	Activated in C	2,595	2,46E-04	ABCC3,BUB1,CCNB1,CCNB2,CDC20,CDK1,CDK6,CYP27A1,MCM6,PAPSS2,UCP2	204 (9)
PLAU		peptidase	Activated in C	2,593	1,45E-05	ARG1,C5AR1,CCL2,CCR5,IFNAR2,MMP12,MMP9,PTN,S100A8,TNF	207 (18)
zymosan		chemical - endogenous non-mammalian	Activated in C	2,592	2,33E-08	ARG1,CCL17,CCL22,CCR7,CD40,CD86,CSF2,CXCL8,IKBKE,IL1A,ITGAM,SOCS3,TLR2,TNF	211 (15)
RELB		transcription regulator	Activated in C	2,592	2,96E-05	CCL19,CD40,CSF2,CXCL8,FANCD2,MARCKSL1,MYB,PRDM1,SOD2,TNF	175 (16)
MYBL2	1,515	transcription regulator	Activated in C	2,592	3,67E-05	BIRC5,BUB1,CCNB1,CCNB2,CDK1,MYBL2,TFEC,TOP2A	101 (9)
RNASE2		enzyme	Activated in C	2,583	3,68E-05	CCL1,CCL2,CCL22,CCL8,CD86,PPBP,TNF	146 (13)
TXN		enzyme	Activated in C	2,580	3,76E-07	CD38,CD40,CD86,CXCL8,CYP1B1,IL1A,MMP9,SELL,SOD2,TNF	160 (16)
calcimycin		chemical reagent	Activated in C	2,579	3,18E-03	CD14,CD40,CD86,CSF2,CXCL8,INHBA,TLR2,TLR4,TNF	260 (19)
CREBBP		transcription regulator	Activated in C	2,575	2,30E-08	BIRC5,CAPG,CBL,CCL26,CCR5,CCR7,CD53,CDCP1,CDH1,CXCL8,EGR2,FUT7,GIMAP4,GM2A,IL10RA,IL23R,IL7R,KMO,MCM3,MMP9,PRKCD,RPS6KA1,RUNX2,SLAMF6,SOCS3,SOD2,ST6GAL1,TANC2,TLR2,TNC,TNF,TNFAIP8L2	213 (19)
IL27	3,924	cytokine	Activated in C	2,574	1,56E-09	CCL2,CD14,CD163,CD38,CD86,CSF2,CXCL8,EGR2,GADD45G,IL18,IL1A,ITGAM,LAG3,MRC1,PDCD1LG2,PRDM1,SOCS3,TNF,TNFRSF4,TNFSF13B	254 (16)
TNFRSF1B		transmembrane receptor	Activated in C	2,572	3,22E-06	ABCC3,CCR5,CSF2,CXCL8,LBP,MBP,MMP9,PRDM1,SELL,SOCS3,SOD2,TIMP1,TNF	246 (19)
STAT5B		transcription regulator	Activated in C	2,569	1,29E-02	A2M,ADGRV1,CD27,CDH1,CDK6,DIP2B,FMO2,GIMAP6,IRF8,MZB1,NRP2,SOCS3,TBXAS1,TGM2,TLR2,TNF,TNFRSF4
RBP4		other	Activated in C	2,566	1,65E-06	ARG1,CASP1,CD68,NLRP3,PYCARD,TLR4,TNF	215 (11)
fenamic acid		chemical reagent	Activated in C	2,563	9,84E-06	A2M,CD14,CDCP1,GPNMB,MCM3,MRC1,SELL,SPP1,TIMP1,UPP1
EGR2	3,469	transcription regulator	Activated in C	2,559	9,85E-04	CCL1,EGR2,IL1A,IL1R2,IL7R,LAG3,MBP,MYB,PRDM1,PRKCD,SOCS3,TAOK1	217 (15)
IL15		cytokine	Activated in C	2,556	1,92E-12	CCL17,CCL19,CCL2,CCR1,CCR2,CD244,CD28,CD38,CD40,CD53,CD84,CD86,CDH1,CDK6,CMKLR1,CSF2,CXCL8,CXCR6,DARS2,EGR2,FYB1,IL21R,IL7R,NPTX2,P2RY6,PFKFB2,PIK3R1,PLCG2,PLEK,PRDM1,PTPRJ,SELL,SRGN,TCF7,TIMP1,TLR2,TNF,TNFRSF17,TNFRSF9,TOP2A,TYROBP,UPP1	261 (20)
okadaic acid		chemical toxicant	Activated in C	2,556	1,61E-04	BNIP3,CDK1,CXCL8,CYP1B1,IL1A,IL21R,MMP9,SPP1,TK1,TNF	261 (21)
MAFB		transcription regulator	Activated in C	2,554	6,17E-10	CCL2,CD163,CD28,CD38,CMKLR1,EGR2,F13A1,FBLN5,IL7R,LGMN,MMP9,MTSS1,NPHS1,OSCAR,PRDM1,SERPINB2
AR		ligand-dependent nuclear receptor	Activated in C	2,545	1,64E-05	AASS,ARG1,ARG2,BIRC5,BUB1,C3,CA4,CCL17,CCNI,CDCA5,CDH1,DERL3,DSC2,EMB,ESPL1,FBXL14,GADD45G,IFNAR2,IL1A,KIF15,KIF2C,KIF4A,KNTC1,LRP8,MCM4,MMP9,MYB,NEK2,PBK,PFKFB2,PRKCD,SLC25A13,SPP1,TBXAS1,TLR4,TLR6,TNF,TPX2,ZWINT	288 (21)
MAPKAPK2		kinase	Activated in C	2,541	2,29E-06	ARG1,CCL2,CXCL8,IL18,MARCO,MMP9,MRC1,TNF,TOP2A,ZC3H12C	219 (19)
TAL1		transcription regulator	Activated in C	2,539	4,19E-09	ASPM,BUB1,C3,CCNB1,CD1E,CDK6,CHST11,DCSTAMP,GINS1,IFNAR1,IL10RA,IL27RA,KIF15,KIF20A,MCM4,MELK,MYB,NCAPG,PTCRA,RUNX1,SERPINB2,SPI1,SYK,TCF7
AREG		growth factor	Activated in C	2,537	3,70E-07	BIRC5,C3,CCNB1,CCNB2,CDC20,CDCA8,KIF20A,MMP9,MYBL2,PRC1,PTAFR,RUNX1,TOP2A	307 (25)
IFNAR1	0,950	transmembrane receptor	Activated in C	2,532	1,79E-07	ACOD1,ARG1,CCL17,CD40,CD86,IDO1,IFNAR1,IFT57,IL18,IL1A,IL27,PLA2G7,SOCS3,SOD2,TGM2,TLR2,TNF,TNFSF13B	242 (15)
Pka		complex	Activated in C	2,530	3,22E-04	BIRC5,CCNB1,CCR7,CD14,CD40,DCT,MBP,NCF1,POU2AF1,RUNX1,SPI1,TNF	205 (19)
thioacetamide		chemical toxicant	Activated in C	2,529	1,06E-04	ARG2,CD14,CDCP1,CHAF1A,CNR2,FBLN5,GPNMB,LRP8,MCM3,MCM6,PDGFD,POLE,SLC13A3,SPP1,TGM2,TIMP1,TNF,UPP1	131 (7)
MAPK14		kinase	Activated in C	2,526	6,47E-08	ADCY7,CCL2,CCNB1,CCR7,CD40,CD86,CDH1,CXCL8,IL18,IL27,MMP9,PLA2G5,RUNX2,S100A8,SOCS3,SOD2,SPP1,TGM2,TIMP1,TLR2,TNF,TOP2A	201 (19)
MAP2K1		kinase	Activated in C	2,515	3,48E-06	BCL2A1,CCL2,CSF2,CTSB,CXCL8,EGR2,IL1A,MBP,MMP12,MMP9,RUNX2,SPDEF,TGM2,TK1,TNC,TNF,TREM2,ZWINT	201 (16)
platelet activating factor		chemical - endogenous mammalian	Activated in C	2,508	9,67E-11	CCL2,CDH1,EGR2,IDO1,IL1A,ITGAM,ITGB2,MMP9,PLA2G7,PTAFR,SELL,SOCS3,TIMP1,TNF	218 (15)
ELOVL3		enzyme	Activated in C	2,500	1,93E-11	CD53,CD68,CTSS,GPNMB,HACD3,IFI30,IGSF6,IQGAP2,ITGB2,LYZ,PLA2G2F,PLA2G7,SLAMF7,SPP1,TIMP1,TYROBP
CCL11		cytokine	Activated in C	2,495	2,17E-07	AIF1,BIRC5,CCL2,CCL26,CCL8,CCR2,CXCL8,ITGAM,PPBP,TNF,XCR1	206 (17)
ESR1		ligand-dependent nuclear receptor	Activated in C	2,492	6,88E-07	AASS,ABCC3,AFMID,ANLN,AP1S3,ASPM,ATP6V1A,BCAT1,BIRC5,BUB1,C3,CBL,CCL2,CCNB1,CCNI,CDCA8,CDH1,CDK1,CDK6,CLDN1,CLEC7A,CLIC3,CSF2,CTSB,CTSC,CTSS,CXCL8,CYP1B1,DDX21,DIAPH3,DSC2,GADD45G,GM2A,IKBKE,IL1A,JAK3,KIF20A,KIF23,KRT7,LBP,LTB4R,MAP3K9,MMP9,MYB,NCAPG,NCF2,NTRK1,OLR1,PBK,PDGFD,PRKCD,RAB31,RDH5,RUNX2,SAMHD1,SCIN,SEC23IP,SELL,SESN1,SLC35B4,SLC7A5,SORD,SPP1,TAOK1,TGM2,TNF,TTK,UBE2T	329 (24)
TCR		complex	Activated in C	2,491	1,74E-11	BCAT1,BCL2A1,CBL,CCL1,CCL17,CCL22,CCR1,CCR2,CCR4,CCR5,CCR7,CD27,CD28,CD38,CDH1,CSF2,CTSB,CXCL8,EGR2,GADD45G,IFNAR1,IL7R,LCP2,LMNB1,PIK3CD,PIK3R1,PRDM1,RUNX1,SELL,SOCS3,SPP1,TLR4,TNF,TNFRSF4,TNFSF13B,VAV1	268 (21)
PF4		cytokine	Activated in C	2,482	5,11E-05	CCL2,CCL22,CD86,CXCL8,IL1A,INHBA,ITGAM,LY75,SOD2,TNF	217 (17)
Ifn gamma		complex	Activated in C	2,477	1,92E-04	CASP1,CCL2,CD86,CXCL8,IRF8,MMP9,SOCS3,TLR4,TNF,TNFRSF9	186 (18)
Hsp70		group	Activated in C	2,474	3,04E-04	CD14,CD40,CD86,CXCL8,NOD2,TNF,TYROBP	207 (19)
isoproterenol		chemical drug	Activated in C	2,473	1,82E-03	CASP1,CD68,CDK1,CYP1B1,IL18,MMP9,NLRP3,SOD2,TIMP1,TLR4,TNF,UCP2	232 (21)
STAT6		transcription regulator	Activated in C	2,451	5,66E-17	ARG1,CCL17,CCL2,CCL22,CCL26,CCL8,CCR5,CCR7,CD38,CD40,CD79B,CDK1,CNR2,CTSB,CTSS,DCSTAMP,DOCK10,DUOX2,EGR2,GADD45G,GTSE1,HCK,IDO1,IFNAR2,IL10RA,IL1A,IL4I1,KCTD12,KMO,LCP2,LY75,MMP12,MMP9,MPEG1,MYB,OCSTAMP,PARM1,PDCD1LG2,POU2AF1,PREX1,SLC46A2,SPDEF,ST6GAL1,SYK,TCF7,TFEC,TIMP1,TMED8,TNF	264 (14)
ERK		group	Activated in C	2,449	3,30E-08	ARG2,CCL2,CCR1,CDH1,CSF2,CXCL8,EGR2,GCLC,IFNAR1,IFNAR2,IL23R,ITGAM,ITGB2,KYNU,MMP9,PRDM1,RAB7B,RUNX2,S100A12,SELL,SERPINB2,TGM2,TIMP1,TNF	246 (19)
ADORA3		G-protein coupled receptor	Activated in C	2,449	1,08E-05	CCL1,CCL2,CCL8,CSF2,CXCL8,SPP1	192 (18)
H2AB3 (includes others)		other	Activated in C	2,449	1,86E-03	BLK,DHRS9,GMFG,JAK3,SLC30A3,TNFRSF9
CD247		transmembrane receptor	Activated in C	2,449	5,87E-03	CYBA,PLA2G5,SERPINB10,SLC23A2,SMPDL3B,TFEC
SASH1		other	Activated in C	2,449	9,66E-03	ACP3,CD40,IL18,INHBA,MARCO,TNF
G protein alphai		group	Activated in C	2,449	1,25E-02	C15orf48,CMKLR1,RAB20,SOCS3,TGM1,TIMP1
SAMSN1		other	Activated in C	2,449	2,95E-02	CD40,IL18,INHBA,MARCO,SOCS3,TNF
TRADD		other	Activated in C	2,433	6,41E-05	BCL2A1,CCL2,CSF2,CXCL8,MMP9,TNF	155 (15)
AKT inhibitor VIII		chemical reagent	Activated in C	2,433	3,78E-04	CCL2,CD28,CDH1,IL7R,SELL,TNF	219 (20)
IFNA4		cytokine	Activated in C	2,433	1,86E-03	AP1S3,CCL8,CCRL2,CD86,PIK3AP1,TREML2
PTPRJ	1,337	phosphatase	Activated in C	2,433	3,02E-03	ACP3,IL18,IL1A,INHBA,MARCO,TNF	189 (12)
MAP3K1		kinase	Activated in C	2,430	2,51E-03	CSF2,CXCL8,TIMP1,TNC,TNF,TOP2A	205 (19)
Lymphotoxin		complex	Activated in C	2,425	5,94E-07	CCL19,CCL2,CSF2,CXCL8,IL1A,POU2AF1,TNF	167 (16)
JAK1		kinase	Activated in C	2,418	1,17E-02	CCL2,CD14,CD40,RUNX1,SOCS3,TNF
LIN9		other	Activated in C	2,416	1,08E-05	BIRC5,BUB1,CCNB1,CDK1,CEP55,MYBL2
CGAS		enzyme	Activated in C	2,416	5,03E-04	ARG1,CSF2,CXCL8,IL1A,MMP12,TNF	155 (16)
2'3'-cyclic guanosine monophosphate-adenosine monophosphate		chemical - endogenous mammalian	Activated in C	2,415	8,51E-06	CASP1,CD86,CSF2,IL18,NLRP3,SOCS3,TNF	146 (13)
AGN194204		chemical drug	Activated in C	2,413	2,15E-08	ARL4C,BCL2A1,CCNB1,CDK1,CRYBG1,CSF2,DOCK8,IL1R2,IL7R,ITGB2,KIF20A,KIF2C,KIF4A,MMP9,PARM1,PRC1,RGS10,SCIN,SPP1,STRA6,TIGIT,TIMP1,TOP2A	138 (7)
lactic acid		chemical - endogenous mammalian	Activated in C	2,412	6,59E-04	CCL17,CCL2,CSF2,CXCL8,MRC1,PCK2	216 (18)
sodium chloride		chemical - endogenous mammalian	Activated in C	2,409	2,55E-02	CXCL8,CYBA,GPX1,SLC6A12,SPP1,TNF
Pdgf (complex)		complex	Activated in C	2,409	4,54E-02	CCL2,CDK6,CYBA,INHBA,MCM6,TIMP1
MAPK7		kinase	Activated in C	2,408	2,19E-02	BCL2A1,CXCL8,IL1A,NOD1,SERPINB2,TNF
RIPK3		kinase	Activated in C	2,407	1,45E-05	IL18,IL1A,NLRP3,PYCARD,TLR4,TNF	243 (21)
1-palmitoyl-2-(5-oxovaleroyl)-sn-glycero-3-phosphorylcholine		chemical reagent	Activated in C	2,405	2,37E-04	BCL2A1,CCL2,CSF2,CXCL8,IL1A,TNF	141 (10)
IL1R1		transmembrane receptor	Activated in C	2,404	1,40E-04	ABCC3,CXCL8,IL18,IL1A,LBP,MMP9,TIMP1,TNF	225 (16)
superoxide		chemical - endogenous mammalian	Activated in C	2,401	3,93E-06	CYBA,MARCKSL1,MMP9,SOD2,TIMP1,TLR8	279 (21)
PTGES		enzyme	Activated in C	2,401	1,77E-04	BIRC5,CDH1,CXCL14,CYBA,MMP9,NCF1,SDS,TNF	222 (21)
ISL1		transcription regulator	Activated in C	2,401	4,19E-02	A2M,CSF2,IL1A,NTRK1,RUNX1,TNF
testosterone		chemical - endogenous mammalian	Activated in C	2,399	4,55E-02	A2M,ARG2,CDH1,CDK6,INHBA,NTRK1,PIK3R1,SLC6A9,SOD2,SYK,TBXAS1,TK1,TLR4,TMEM144,TNF,TOP2A
phenylbutazone		chemical drug	Activated in C	2,395	2,06E-05	A2M,CDCP1,GPNMB,IDO1,MCM3,MRC1,SPP1,TIMP1,UPP1
TSLP		cytokine	Activated in C	2,393	4,13E-04	CCL17,CCR7,CD40,CD86,CSF2,CXCL8,SELL,TIMP1	226 (17)
advanced glycation end-products		chemical - endogenous mammalian	Activated in C	2,393	2,06E-03	CCL2,CXCL8,MMP9,SPP1,TLR4,TNF	198 (19)
SOX2		transcription regulator	Activated in C	2,391	2,11E-02	ABCC3,ACOD1,BIRC5,CDH1,CXCL14,CXCL8,DOCK10,GRHL3,INHBA,KRT7,MBP,MFSD2A,NAAA,PDCD1LG2,PIK3R1,PRDM1,PRKCD,RND2,SPP1,STRA6,TGM1
chrysotile asbestos		chemical toxicant	Activated in C	2,390	6,67E-06	CCNB2,CDC20,CTSS,GCLC,JCHAIN,MMP12,TIMP1	164 (7)
CD14	2,785	transmembrane receptor	Activated in C	2,390	1,10E-04	BCL2A1,CCL1,CCL2,CXCL8,IL10RA,SOCS3,TLR2,TNF	237 (16)
NFKB2		transcription regulator	Activated in C	2,382	1,24E-04	CCL19,CCR7,CD86,CTSS,CXCL8,KRT7,MARCKSL1,MMP9,MYB,NOD2,SELL,SOD2,TNF	173 (14)
olaparib		chemical drug	Activated in C	2,377	5,15E-05	CCNB1,CDK1,CDK6,CXCL8,RAD51,TNF	257 (18)
NFATC1		transcription regulator	Activated in C	2,377	2,12E-04	CD40,CSF2,CYP1B1,DCSTAMP,OSCAR,POU2AF1,PRDM1,SELL,SLAMF6,SPP1,TNF	241 (21)
HSP90B1		other	Activated in C	2,364	8,32E-04	CD40,CD86,IL18,ITGB2,TLR2,TLR4,TNF	188 (16)
KLF4		transcription regulator	Activated in C	2,363	1,75E-05	ACOD1,AIF1,ARG1,CCL1,CCL2,CCNB1,CD14,CDH1,CXCL8,GRHL2,GRHL3,HPS5,INHBA,ITGAM,KRT7,MRC1,PRDM1,RUNX2,SERPINB2,SOD2,SUPT3H,TGM1,TNC	282 (22)
decitabine		chemical drug	Activated in C	2,358	7,30E-06	ABCC3,B3GNT2,BCAT1,BCL11A,BNIP3,CCR2,CCR7,CD79B,CD86,CDH1,CDK1,CDK6,CYP1B1,E2F8,EHF,GADD45G,GPX1,HPSE,IGF2BP3,IL7R,KRT7,LMNB1,MMP9,MOB2,NEK2,NPTX2,PIK3CD,PREX1,PTPN6,PTPRO,SATB1,SELL,SOCS3,SPI1,SPINT2,SPP1,ST14,STXBP1,SYK,TGM2,TNC,TNF,TNFRSF9,TOP2A	287 (23)
CpG ODN 2006		chemical reagent	Activated in C	2,353	3,35E-05	BCL2A1,CCL2,CD40,CD86,CXCL8,SELL,SLAMF7,TLR4,TNF,TNFRSF17,TNFSF13B,TNFSF15	209 (16)
vancomycin		biologic drug	Activated in C	2,352	1,09E-08	A2M,AASS,ABCC3,BLNK,C3,CD14,CDCP1,CFP,CSF2,CTSB,FMO2,GPNMB,IL10RA,LAG3,MCM3,MRC1,PRKCD,SOD2,SPP1,TIMP1,TNF,TREM2,UPP1	128 (7)
IFNGR1		transmembrane receptor	Activated in C	2,352	4,98E-04	CCL1,CCL17,CD38,CDC20,CLEC7A,CTSS,HCK,IDO1,IL1A,MMP9,TNF,UCP2	244 (16)
bucladesine		chemical toxicant	Activated in C	2,351	5,21E-04	C5AR1,CCL22,CCR5,CD14,CD38,CD86,CDH1,CXCL8,EGR2,IL23R,ITGB2,JAK3,KCNAB2,MMP9,NTRK1,POU2AF1,SOCS3,SOD2,SRGN,TIMP1,TNF	292 (19)
SELP		transmembrane receptor	Activated in C	2,345	2,93E-07	BCL2A1,CCL2,CSF2,CXCL8,CYP1B1,HCK,IL1R2,PRKCD,TNF	263 (20)
IRAK4		kinase	Activated in C	2,344	4,42E-03	CCL17,CD86,CXCL8,MARCO,NLRP3,OLR1,TNF	157 (19)
tributyrin		chemical drug	Activated in C	2,343	3,98E-05	BCL2A1,CCL2,CLDN1,CXCL8,DAPP1,INHBA,OLR1,SERPINB2,SOD2
IL17RA		transmembrane receptor	Activated in C	2,333	1,74E-07	CCR1,CSF3R,CXCL8,IL1A,MMP12,MMP9,S100A8,TIMP1,TNF	168 (16)
LAMP2		enzyme	Activated in C	2,333	2,05E-04	CCL2,CCL26,CSF2,CTSC,CXCL8,NDUFAF7,PPBP,TIMP1,TNF	195 (16)
NR4A3		ligand-dependent nuclear receptor	Activated in C	2,333	4,99E-04	AASS,ADAM8,CCNB1,CD300C,CDC20,KIF20A,MMP12,UCP2,UHRF1
CpG ODN 1668		chemical reagent	Activated in C	2,332	1,55E-05	CD40,CD86,CXCL8,IL1A,IL27,PRDM1,SOCS3,TLR4,TNF	194 (18)
FOXC1		transcription regulator	Activated in C	2,331	5,28E-04	AMBN,GPNMB,IFI30,IFNAR1,IFNAR2,MMP9,PTAFR,RUNX2,SAMHD1,SOCS3,SPP1,TGM1	120 (7)
pembrolizumab		biologic drug	Activated in C	2,309	1,25E-09	CCL3L1,CCL8,CCNB1,CD27,CDK1,CMKLR1,CXCR6,IDO1,LAG3,MARCO,PDCD1LG2,TIGIT
EGR1		transcription regulator	Activated in C	2,303	1,20E-05	CCL2,CCR1,CCR2,CDC20,CDH1,CXCL8,EGR2,HPSE,ITGAM,LYZ,MMP9,MYB,SOD2,SPP1,TIMP1,TLR4,TNF	292 (21)
SAA		group	Activated in C	2,290	6,59E-06	ARG1,CCL17,CCL2,CXCL8,MRC1,NLRP3,TLR2,TNF	251 (17)
E2F1		transcription regulator	Activated in C	2,287	2,98E-08	BIRC5,BNIP3,CCNB1,CCNB2,CDC20,CDH1,CDK1,CDK6,CTSB,E2F8,EGR2,FANCD2,GINS1,GM2A,KCNA3,KIF23,MCM10,MCM3,MCM4,MCM6,MMP9,MTBP,MYB,MYBL2,ORC1,PIK3R1,RACGAP1,RAD51,RAD54L,SOD2,TGM1,TK1,TNF,TOP2A,TYMS,UCP2,UHRF1	160 (12)
WNT3A		cytokine	Activated in C	2,268	2,17E-03	ADAMTS14,CCL2,CCL22,CD68,CDH1,EGR2,GADD45G,GPNMB,IL1A,KCTD12,NRG1,PRDM1,RUNX1,RUNX2,SFRP2,STRA6,TCF7,TNC,TNF	268 (21)
EPAS1		transcription regulator	Activated in C	2,264	2,53E-03	ARG1,ARG2,BNIP3,CCR2,CCR5,CDCP1,CLDN1,GPX1,LAG3,SLC11A2,SLC7A5,SOD2,TNFRSF4,TNFRSF9,TNFSF15	120 (7)
VDR		transcription regulator	Activated in C	2,259	1,47E-09	ABCC3,ANLN,CCNB1,CD14,CD38,CDC20,CDH1,CHAF1A,CLDN1,CSF2,CXCL8,GADD45G,IL18,IL1A,KIF11,NOD2,NPHS1,PRC1,RUNX2,S100A8,SLC7A7,SOCS3,SPP1,TK1,TLR2,TPX2,UCP2	259 (18)
Pkc(s)		group	Activated in C	2,257	6,10E-04	ARG2,CCL2,CCR2,CCR5,CLDN1,CTSB,CXCL8,EGR2,GRHL3,MMP9,S100A8,SLC6A9,SPP1,TGM1,TNF	220 (21)
IRF8	2,950	transcription regulator	Activated in C	2,255	1,44E-10	CBL,CCR2,CCR7,CD14,CD40,CD86,CSF3R,CTSS,EGR2,IDO1,IL18,IL27,IRF8,ITGAM,MMP9,PRDM1,TK1,TLR4,TNF,TNFSF13B,TYROBP	209 (18)
puromycin aminonucleoside		chemical reagent	Activated in C	2,252	4,89E-06	A2M,CD14,CDCP1,CYBA,GPNMB,MCM3,MRC1,NCF1,NPHS1,SOD2,SPP1,TIMP1,UPP1	77 (5)
Ifn		group	Activated in C	2,244	5,52E-07	CD40,CD86,IDO1,IFNAR1,IL10RA,IL27,IRF8,MMP9,PTAFR,PTPRJ,S100A8,SPP1,TLR2,TNFSF13B,XDH	144 (15)
TNFSF14		cytokine	Activated in C	2,239	2,27E-07	ADAM8,CCL19,CD40,CD86,CDH1,CSF2,INHBA,MMP9,TNF	214 (17)
OLR1	2,462	transmembrane receptor	Activated in C	2,237	2,71E-08	CCL2,CD68,CYBA,ITGAM,NCF1,NCF2,OLR1,OSCAR,SPP1,STRA6,TNF	185 (17)
CLEC1B		transmembrane receptor	Activated in C	2,236	7,39E-06	LCP2,PLCG2,SPP1,SYK,TNC	76 (5)
N(2)-(gamma-D-glutamyl)-meso-2,2'-diaminopimelic acid		chemical reagent	Activated in C	2,236	1,79E-05	CASP1,CXCL8,IL1A,ITGB2,MMP9	177 (14)
CHD1		enzyme	Activated in C	2,236	5,19E-05	BCL2A1,CSF2,IL1A,SOD2,TNF
TLX1		transcription regulator	Activated in C	2,236	6,41E-05	CCNB1,CDC20,MYB,ORC1,RAD51,SPI1	137 (7)
caspase		group	Activated in C	2,236	1,17E-04	CD14,CDK1,CDK6,IL1A,NCF1,TNF	292 (24)
PARP2		enzyme	Activated in C	2,236	4,56E-04	CCL1,CCR2,CCR5,CD86,IL23R
TLN1		other	Activated in C	2,236	5,48E-04	CD14,IL1A,ITGAM,MMP9,TNF	196 (11)
NSUN6		enzyme	Activated in C	2,236	3,04E-03	CDC20,ITGB2,TGM2,TK1,TOP2A
PCLAF		other	Activated in C	2,234	1,18E-05	BUB1,CCNB1,KIF4A,NEK2,TOP2A	146 (11)
D-fructose		chemical - endogenous mammalian	Activated in C	2,233	1,35E-03	CD68,IL1A,ITGAM,SLC2A5,TIMP1,TNF	240 (19)
C5AR1	3,446	G-protein coupled receptor	Activated in C	2,232	4,50E-05	C3,C5AR1,CD28,CD40,CD86,CXCL8,IL27,MMP9,TNF	161 (15)
CALCA		other	Activated in C	2,227	3,78E-08	ARG1,CCL1,CCL2,CCL22,CCR4,CD86,CSF2RB,CXCL8,CYBA,ENTPD1,IL4I1,IL7R,PRDM1,RUNX2,SLC43A2,SPI1,ST14,TIGIT,TNF,TNFRSF9	285 (16)
PRKCA		kinase	Activated in C	2,221	1,99E-05	ARL4C,BCL11A,CCL2,CSF2,CTSB,IGF2BP3,MMP9,PRKCD,RUNX1,RUNX2,S100A8,SEC23IP,TNF	207 (16)
RNASE1		enzyme	Activated in C	2,219	1,57E-04	CCL1,CCL2,CCL22,CCL8,TNF
MEF2C		transcription regulator	Activated in C	2,219	1,76E-04	BLK,CCL2,CCR2,CCR5,CXCR6,EGR2,MMP12,MMP25,MMP27,RUNX2,SFRP2,SYK	70 (6)
cis-urocanic acid		chemical drug	Activated in C	2,219	1,99E-04	CLDN1,CXCL8,NCF2,SERPINB2,TNF	116 (7)
SEMA7A		transmembrane receptor	Activated in C	2,219	2,49E-04	CTSB,CTSS,IL18,TIMP1,TNF
3M-001		chemical drug	Activated in C	2,219	2,40E-03	CCL2,CD40,CD86,CXCL8,TNF	118 (7)
phenacetin		chemical drug	Activated in C	2,219	4,22E-03	A2M,MRC1,SPP1,TIMP1,UPP1
stallimycin		biologic drug	Activated in C	2,219	6,25E-03	CXCL8,IL1A,IL7R,INHBA,TNF	245 (16)
MKNK1		kinase	Activated in C	2,219	6,33E-03	ACOT7,COL4A6,GRM7,KCTD12,KLF13,MGP,MMP9,SLITRK6,STXBP1,TNF,XDH
bromodeoxyuridine		chemical drug	Activated in C	2,219	1,13E-02	CXCL8,IL1A,IL7R,INHBA,TNF
JAG1		growth factor	Activated in C	2,219	1,17E-02	CD86,CLDN1,MMP9,RUNX2,SPP1,TNC
POU2F2		transcription regulator	Activated in C	2,219	1,24E-02	ARG2,CCR5,CD22,CD79B,DHRS9,SPI1,SPP1
GNAI2		enzyme	Activated in C	2,216	9,09E-04	BNIP3,CCR5,CCR7,SELL,TNF	174 (8)
MAP3K14		kinase	Activated in C	2,216	5,06E-03	ADAM8,CXCL8,IL1A,IL1R2,IL7R,MMP9,TNF	214 (22)
PIK3CD	2,789	kinase	Activated in C	2,216	7,49E-03	CCL19,CXCL8,IDO1,PRDM1,TNF	259 (18)
LY96		transmembrane receptor	Activated in C	2,214	3,75E-05	CD40,CD86,CXCL8,TLR4,TNF	159 (15)
ETS2		transcription regulator	Activated in C	2,214	1,25E-04	CTSB,CYP27A1,HPSE,LYZ,MMP9,SPP1,SYK,TFEC,TNF	250 (16)
AIP		transcription regulator	Activated in C	2,213	1,42E-02	ADGRV1,BIRC5,CMKLR1,CYP1B1,PRKCD
SAA1		transporter	Activated in C	2,211	8,64E-05	ARG1,CCL17,CXCL8,MMP9,MRC1,S100A8,TNF	200 (19)
TRAF3IP2		enzyme	Activated in C	2,207	1,10E-02	CCR2,CSF2,IL18,MMP9,S100A8,TNF
ID1		transcription regulator	Activated in C	2,205	4,54E-02	DTX4,MMP9,RUNX2,TNF,TYMS
Ifnar		group	Activated in C	2,202	2,30E-07	C3,CASP1,CCL2,CCL22,CD40,CD86,IDO1,IRF8,MMP9,NLRP3,PDCD1LG2,SPP1,TLR2,TNF	226 (17)
lipoarabinomannan		chemical - endogenous non-mammalian	Activated in C	2,200	2,49E-04	CCR5,CD14,CXCL8,TLR4,TNF	248 (18)
RUNX1	2,207	transcription regulator	Activated in C	2,199	1,21E-08	BLK,CD22,CD244,CD53,CSF2,CSF2RB,EGR2,FUT7,IFNAR1,IL23R,IL7R,ITGB2,LCP2,LRRK2,LTB4R,MYB,NTRK1,PIK3CD,PIK3R1,PLEK,RUNX1,RUNX2,SPI1,SPP1,TIMP1,UPP1	241 (17)
NfkB1-RelA		complex	Activated in C	2,199	3,40E-03	CCL2,CSF2,CXCL8,MMP9,TNF
chitin		chemical - endogenous non-mammalian	Activated in C	2,191	1,22E-04	ARG1,CCL17,CCL22,TLR4,TNF
STAT		group	Activated in C	2,190	3,78E-04	A2M,CASP1,LBP,SOCS3,TIMP1,TNF
C3AR1		G-protein coupled receptor	Activated in C	2,190	1,21E-03	C3,CD28,CD40,CD86,CXCL8,TNF	254 (16)
Stat3-Stat3		complex	Activated in C	2,190	2,12E-03	A2M,IL23R,LBP,SOCS3,SOD2
ozone		chemical toxicant	Activated in C	2,189	2,40E-03	CXCL8,MMP12,SOCS3,SPP1,TNF	261 (20)
4-nitroquinoline-1-oxide		chemical toxicant	Activated in C	2,186	9,35E-05	CCNB1,CCNB2,CDK1,CDK6,MMP9	180 (7)
ssRNA40		chemical reagent	Activated in C	2,186	1,22E-04	CD86,IL27,SOCS3,TLR8,TNF	188 (15)
LTA		cytokine	Activated in C	2,183	1,52E-02	CCL19,CCR4,CD40,PDCD1LG2,SELL
PDGFB		growth factor	Activated in C	2,183	3,19E-02	CXCL8,MMP9,SPP1,TIMP1,TNC
desoxycorticosterone		chemical - endogenous mammalian	Activated in C	2,178	5,19E-05	CCR5,CYBA,MMP12,SPP1,TNF	214 (16)
6-hydroxydopamine		chemical toxicant	Activated in C	2,178	9,29E-04	C3,CASP1,GADD45G,GPX1,IL18,MMP9,NLRP3,PYCARD,SOD2	198 (15)
fatty acid		chemical - endogenous mammalian	Activated in C	2,178	3,91E-02	CXCL8,ITGAM,MMP9,S100A8,SLC30A3,TNF,UCP2
PARP1		enzyme	Activated in C	2,177	2,32E-04	CCL1,CCR2,CCR5,CD86,CDH1,CSF2,CXCL8,IL23R,MMP9,TIMP1,TLR4,TNF	271 (17)
TASL		enzyme	Activated in C	2,177	3,76E-04	BCL2A1,CCL2,CXCL8,SLAMF7,TNF	121 (7)
PYCARD	2,782	transcription regulator	Activated in C	2,177	7,73E-04	CXCL8,IL18,MMP9,S100A8,TNF	202 (20)
TLR7/8		group	Activated in C	2,177	3,40E-03	BCL2A1,CCL2,FFAR2,MCOLN2,TNF	143 (11)
E2F3		transcription regulator	Activated in C	2,164	3,78E-08	BIRC5,CCL1,CCNB1,CCNB2,CDCA3,CDK1,FBLN5,INHBA,MCM10,MCM3,MCM4,MCM6,MYB,MYBL2,ORC1,PTN,RAD51,S100A8,TK1,TPX2	221 (15)
FCGR2B		transmembrane receptor	Activated in C	2,157	6,59E-06	ACOD1,CD40,CD86,IL1A,MARCKSL1,SLC2A6,SOCS3,TNF	203 (17)
ITGAV		transmembrane receptor	Activated in C	2,156	8,49E-05	CD14,CDH1,CDK1,ITGAM,MMP9,RUNX2,TIMP1,TNF	266 (21)
pristane		chemical toxicant	Activated in C	2,156	3,04E-04	ARG1,CCL19,CD86,IRF8,MRC1,TNF,TNFSF13B	210 (11)
CREB1		transcription regulator	Activated in C	2,152	2,59E-06	ARG1,BIRC5,BNIP3,CCNB1,CCNB2,CD68,CDCA8,CXCL8,EGR2,ENTPD1,FUT7,GADD45G,GLA,GPNMB,INHBA,KCNIP2,MARCKSL1,MCM6,MFSD2A,MRC1,MTSS1,MYBL2,NPTX2,NRP2,PITPNB,PLXNC1,RAC3,RAD54L,RELT,SEMA4A,SHTN1,SOD2,TNF,TRPS1,UPP1	203 (8)
lauric acid		chemical - endogenous mammalian	Activated in C	2,146	2,63E-05	CD40,CD86,CXCL8,IL1A,TNF	221 (17)
CYP19A1		enzyme	Activated in C	2,144	1,40E-01	ASPG,CD14,TGM1,TIMP1,TNF
D-galactosamine		chemical - endogenous mammalian	Activated in C	2,141	1,16E-06	CASP1,CD14,CTSB,IL18,PTN,SOD2,TIMP1,TLR4,TNF	201 (16)
BAX		transporter	Activated in C	2,138	9,99E-08	CCNB1,CDK1,CTSB,CTSH,CTSS,IFNAR2,MMP12,MMP9,TGM2,TIMP1,TNF	248 (20)
ShK-223		chemical reagent	Activated in C	2,138	4,29E-07	BLK,CCR2,CSF3R,DOCK2,IFI30,IGSF6,IL1R2,ITGAM,LGMN,PIK3R5,PLCG2,PTPN6,SLCO2B1,TNFSF13B
EHMT1		transcription regulator	Activated in C	2,138	2,83E-03	C3,CD38,CDH1,CORO2A,SLC7A7,SMPDL3B,SOD2,STRA6,TNF
semaxinib		chemical drug	Activated in C	2,137	8,64E-12	AIF1,ARG1,BPI,CCL19,CCL22,CCR1,CCR5,CCR7,CD28,CMKLR1,CSF2RB,CYP1B1,EGR2,IL1R2,IL21R,IL7R,MCM6,MMP9,NLRP3,SLAMF6,SLAMF8,SOCS3	232 (20)
ADORA2B		G-protein coupled receptor	Activated in C	2,137	1,68E-08	ARG1,CCL17,CD86,CXCL8,MMP12,MMP9,MRC1,RUNX2,SPP1,TIMP1,TNF	252 (19)
HOXA9		transcription regulator	Activated in C	2,137	1,95E-05	CCL2,CDH1,CLTC,DCT,IL7R,KCNA3,LAT2,LY86,LYZ,MYB,PIK3CD,RAB31,RAD51,S100A8,SATB1,SPP1
DPP4		peptidase	Activated in C	2,129	1,95E-05	CCNB1,CD86,CDH1,EGR2,IL1A,TIMP1,TNF,TOP2A	201 (20)
TRAF6		enzyme	Activated in C	2,125	6,03E-04	CCL17,CCL2,CSF2,CXCL8,NCF1,NCF2,SOD2,TNF	143 (12)
SALL4		transcription regulator	Activated in C	2,121	7,76E-02	BIRC5,CCNB2,CCNB3,DCT,FYB1,LCP2,RAD51,XCR1
DETA-NONOate		chemical reagent	Activated in C	2,118	1,52E-02	CXCL8,MMP9,S100A8,TIMP1,TNF
genistein		chemical drug	Activated in C	2,095	1,20E-13	A2M,ACP3,AP1S2,ARG1,ATP6V1A,BIRC5,C3,CCL2,CCNB1,CCNB2,CCR2,CD68,CD86,CDK1,CTSA,CTSB,CTSH,CTSL,CXCL8,DNASE2,FERMT3,GCLC,GM2A,GNS,GPX1,ITGB2,LBP,LCP2,LGMN,LY86,MMP9,MYB,PIK3R1,PLA2G7,PTAFR,PTPN6,RUNX2,SLC11A2,SOD2,SPP1,TNF	327 (20)
Akt		group	Activated in C	2,086	2,72E-07	A2M,BCL2A1,BIRC5,CCL2,CCR7,CDH1,CDK1,CSF2,CXCL8,EGR2,GCDH,GSR,IL27,IL7R,MMP12,MMP9,MYB,NRP2,PTAFR,PTN,RAD51,RUNX2,SLC7A5,SOCS3,SOD2,SPP1,TLR2,TNC,TNF,TYMS	154 (15)
PRKCD	1,668	kinase	Activated in C	2,082	1,12E-07	BCL2A1,BIRC5,BNIP3,CCL2,CD68,CSF2,CTSB,CXCL8,ERCC6L,GRHL2,ITGAM,JCHAIN,KIF2C,LIPG,MMP12,MMP9,PTPN6,SERPINB2,TLR2,TNF	165 (16)
dihydrotestosterone		chemical - endogenous mammalian	Activated in C	2,076	6,43E-03	ACP3,ARG1,CASP1,CCNB1,CCNI,CDC20,CDH1,CMKLR1,E2F8,IL1A,IQGAP2,LYZ,MCM10,MCM4,MMP9,MYB,NCF1,RMI2,RUNX1,RUNX2,SLC11A2,SLC16A6,SLC2A5,SLC7A7,SPP1,STXBP1,TGM2,TNF	302 (24)
FLT3LG		cytokine	Activated in C	2,073	1,85E-05	BIRC5,CCR5,CCR7,CD40,CD86,IL7R,IRF8,ITGAM,SPI1,TNF	212 (15)
cholecalciferol		chemical - endogenous mammalian	Activated in C	2,067	1,01E-08	ANKRD22,BIRC5,CCL2,CD14,CD38,CD40,CD86,CDH1,CTSL,CYP27A1,F13A1,ITGAM,ITGB2,LY75,RUNX2,SPP1,TNF,TREML2	286 (20)
IL12 (family)		group	Activated in C	2,058	8,19E-06	ADA2,CCR5,CD244,CD86,CSF2,EGR2,GIMAP4,IDO1,IL27RA,IRF8,SAMHD1,SELL,TNF,TNFRSF9,TNFSF13B	253 (18)
HIF1A		transcription regulator	Activated in C	2,032	2,63E-04	BIRC5,BNIP3,CCL2,CCL22,CCR2,CCR5,CCR7,CCRL2,CDCP1,CDH1,CLDN1,CSF2,CXCL8,ENTPD1,FUT7,IL1A,IL23R,IL27,ITGB2,MCM6,MMP12,MMP9,RAB20,SOCS3,SOD2,TIMP1,TLR2,TLR6,TNF	231 (14)
cephaloridine		chemical drug	Activated in C	2,028	2,62E-07	CCL17,CCNB1,CXCL14,CYP1B1,E2F8,EXO1,GPNMB,KNTC1,MCM3,MCM6,MMP12,POLE,RAB31,STRA6
thapsigargin		chemical toxicant	Activated in C	2,012	1,14E-03	C5AR1,CD86,CXCL8,EGR2,HPSE,IFNAR1,ITGB2,MMP9,OLR1,PCK2,PTPN6,TGM2,TLR2,TNF,UPP1	187 (18)
IHH		enzyme	Activated in C	2,008	3,05E-03	CD163,CHST11,IL18,MRC1,RUNX2,SKA1,SPP1,TNF
E2F2		transcription regulator	Activated in C	2,000	4,28E-07	BIRC5,CCNB1,CCNB2,CDK1,MCM10,MCM3,MCM4,MCM6,MYB,MYBL2,ORC1,RAD51	232 (16)
coal tar		chemical drug	Activated in C	2,000	1,22E-04	CCL26,CYP1B1,GCLC,GPX1
TNNI3		transporter	Activated in C	2,000	1,22E-04	CCL1,CCR1,CCR2,CCR5
DGKA		kinase	Activated in C	2,000	1,79E-04	CCL2,CSF2,CXCL8,TNF	222 (17)
LOXL1		enzyme	Activated in C	2,000	3,48E-04	MMP12,MMP9,TIMP1,TNF	163 (13)
PLCE1		enzyme	Activated in C	2,000	3,48E-04	CCL2,CCR2,CXCL8,TNF	216 (18)
PTPRE		phosphatase	Activated in C	2,000	3,48E-04	ACP3,IL18,INHBA,MARCO
Pro-inflammatory Cytokine		group	Activated in C	2,000	4,13E-04	CSF2,GCLC,LIPG,MMP9,OLR1,SOCS3,TIMP1,TLR2	267 (21)
triclosan		chemical drug	Activated in C	2,000	7,77E-04	NCF1,NCF2,TIMP1,TNF
propionic acid		chemical - endogenous mammalian	Activated in C	2,000	9,79E-04	CCL22,CCR7,IL1A,LY86
PARPBP		other	Activated in C	2,000	2,16E-03	EMB,KRT7,TIMP1,TNC
RAPGEF3		other	Activated in C	2,000	2,56E-03	CYP1B1,MBP,SOCS3,SPP1	143 (10)
1-chloro-2,4-dinitrobenzene		chemical drug	Activated in C	2,000	2,56E-03	GCLC,IL1R2,MMP12,TNF
wood smoke particle		chemical reagent	Activated in C	2,000	3,01E-03	CCR7,CXCL8,CYP1B1,IL1A
RNF138		enzyme	Activated in C	2,000	3,01E-03	CCR7,IL1A,SPECC1,TNF	125 (7)
GABARAPL2		other	Activated in C	2,000	6,09E-03	CTSB,GSR,LGMN,UPP1
GABARAPL1		other	Activated in C	2,000	6,88E-03	CTSB,GSR,LGMN,UPP1
GRHL2	3,693	transcription regulator	Activated in C	2,000	6,88E-03	CDH1,MYB,NRP2,TGM1	13 (2)
GABARAP		transporter	Activated in C	2,000	7,74E-03	CTSB,GSR,LGMN,UPP1
TAS4464		chemical drug	Activated in C	2,000	9,67E-03	BCL2A1,SLC7A5,TIMP1,TNF	196 (7)
cicaprost		chemical drug	Activated in C	2,000	1,07E-02	ADAM8,CCR7,CSF2RB,MMP9
EWSR1		other	Activated in C	2,000	1,31E-02	CDK1,KIF20A,PBK,TOP2A
ELL2		transcription regulator	Activated in C	2,000	1,63E-02	ENTPD1,POU2AF1,PRDM1,SLAMF7,TENT5C
Integrinα		group	Activated in HT	-2,000	2,09E-06	ITGAM,ITGB2,TLR2,TLR4
resolvin D5		chemical - endogenous mammalian	Activated in HT	-2,000	6,13E-06	CD40,ITGAM,PLA2G7,TNF
IL4I1	1,790	enzyme	Activated in HT	-2,000	4,85E-05	CCL2,CCL8,CXCL8,IL1A
N-cor		group	Activated in HT	-2,000	6,14E-05	CCR1,CDK6,CTSB,CTSS,CXCL14,IL1A,MMP12,MMP9,OLR1,RAB20,TBC1D2	206 (11)
GRB10		other	Activated in HT	-2,000	1,22E-04	CCL22,MMP12,MRC1,TGM2
clobetasol propionate		chemical drug	Activated in HT	-2,000	1,79E-04	CD40,CD86,GCLC,LY75
tetrathiomolybdate		chemical drug	Activated in HT	-2,000	1,79E-04	IL1A,ITGAM,MMP9,TIMP1	296 (15)
thermozymocidin		chemical reagent	Activated in HT	-2,000	2,53E-04	CD86,MRC1,NLRP3,PYCARD
L2HGDH		enzyme	Activated in HT	-2,000	3,48E-04	AIF1,CD68,CLEC7A,TNF
asciminib		chemical drug	Activated in HT	-2,000	6,07E-04	E2F8,MCM3,MCM4,MCM6
phenyl-N-tert-butylnitrone		chemical reagent	Activated in HT	-2,000	7,77E-04	CD40,CD86,CXCL8,TNF	213 (20)
cryptotanshinone		chemical drug	Activated in HT	-2,000	9,79E-04	BIRC5,CD14,GCLC,TLR4
FDI6		chemical reagent	Activated in HT	-2,000	1,49E-03	CCNB1,CDK1,CDK6,RAD51
lnc-CXCL2-4		other	Activated in HT	-2,000	4,07E-03	CXCL8,IL1A,INHBA,TNF
ramipril		chemical drug	Activated in HT	-2,000	6,88E-03	MMP9,TIMP1,TLR4,TNF	190 (12)
RASSF5		other	Activated in HT	-2,000	1,58E-02	CSF2,CXCL8,MMP9,TNF
fluvastatin		chemical drug	Activated in HT	-2,000	1,88E-02	CD40,CXCL8,CYBA,TNF
ZNF106		other	Activated in HT	-2,000	2,58E-02	C3,GPNMB,LYZ,S100A8
PAX1		transcription regulator	Activated in HT	-2,000	2,98E-02	ACOD1,GRHL3,KRT7,PRDM1
LATS1		kinase	Activated in HT	-2,000	3,88E-02	CCNB1,CD14,CDH1,SPP1
RABGEF1		enzyme	Activated in HT	-2,000	4,13E-02	CD68,CTSH,LGMN,SLC11A2
GRB2		other	Activated in HT	-2,000	4,93E-02	ACOD1,GRHL3,KRT7,PRDM1
GRIN1		ion channel	Activated in HT	-2,000	8,15E-02	GALNT6,TNC,TNF,XDH
NEUROG1		transcription regulator	Activated in HT	-2,000	8,52E-02	C3,INHBA,LCP1,MMP9
AZ-1		chemical - protease inhibitor	Activated in HT	-2,000	1,40E-01	CEP55,CRYBG1,ERCC6L,PBK
celecoxib		chemical drug	Activated in HT	-2,010	1,52E-03	BCL2A1,BIRC5,BLK,CD68,CDH1,MMP9,TLR2,TLR4,TNF,TRAIP	222 (19)
mir-146		microRNA	Activated in HT	-2,021	9,66E-05	CCL2,CD40,CXCL8,MBP,RUNX1,SLC2A6,TLR4,TNF	207 (17)
HDL		complex	Activated in HT	-2,030	7,45E-05	CCL2,CCR2,CD40,CD86,CXCL8,ITGAM,ITGB2,TNF	169 (15)
VIP		other	Activated in HT	-2,033	4,95E-04	CCL2,CD40,CD86,CXCL8,EGR2,LYZ,TLR4,TLR6,TLR8,TNF	234 (20)
sirolimus		chemical drug	Activated in HT	-2,054	2,10E-09	ARG1,ATP6V1A,ATP6V1B2,BCL2A1,BIRC5,C3,C5AR1,CCNB2,CCR5,CCR7,CD40,CD68,CD86,CDK1,CDK6,DCSTAMP,EGR2,ENTPD1,GCLC,GLA,IL27,KIF15,MBP,MMP9,MRC1,MYB,MYBPC3,NLRP3,NPHS1,OSCAR,PFKFB2,PIK3R1,PYGB,RUNX2,SELL,SLC6A9,SLC7A5,SOCS3,TIMP1,TNF,TOP2A,TYMS,UCP2,VMP1	229 (22)
tacrolimus		chemical drug	Activated in HT	-2,062	4,45E-06	CAPG,CCL2,CD48,CFP,CORO2A,CXCL8,IL1R2,MARCKSL1,OSCAR,PIK3R1,PTPRJ,RUNX2,SAMHD1,SELL,SOD2,SPP1,TIGIT,TNC,TNF,TNFRSF4,XCR1	252 (15)
TP73		transcription regulator	Activated in HT	-2,065	1,78E-06	BIRC5,C3,CASP1,CCL2,CCNB1,CCR4,CCR7,CDC20,CDH1,CDK1,CLEC7A,GPNMB,GTSE1,HPSE,IGSF3,ITGB2,KIF23,LCP1,LYZ,MCM6,NTRK1,PTCRA,RAB7B,RUNX1,SPP1,TIMP1,TPX2,TREM2,VMP1	284 (19)
cytochalasin D		chemical toxicant	Activated in HT	-2,101	8,89E-03	ANLN,CCL2,CXCL8,MMP9,TNF	200 (17)
Rb		group	Activated in HT	-2,111	2,74E-08	BIRC5,BUB1,CCL2,CCNB1,CDCA3,CDH1,CDK1,MCM3,MCM4,MYBL2,POLE,SOD2,TOP2A,TYMS	199 (16)
fulvestrant		chemical drug	Activated in HT	-2,111	4,52E-04	BIRC5,C3,CCL2,CCNB1,CDC20,CDH1,CDK1,CHAF1A,CTSL,GTSE1,KIF11,LRP8,MCM3,MYB,POLE,SLC7A5,TK1,TNF	282 (23)
SPARC		other	Activated in HT	-2,128	8,63E-03	ARG2,CCL19,CDH1,CHAF1A,CLDN1,LRP8,MCM6,POLE	123 (9)
CTLA4		transmembrane receptor	Activated in HT	-2,131	1,96E-07	CD40,CD86,CXCL8,IDO1,LAG3,PRDM1,PTPRJ,SLC7A5,SOD2,TENT5C,TOP2A,TPX2	165 (13)
PDCD1		transmembrane receptor	Activated in HT	-2,132	1,12E-04	CD40,CD86,CXCL8,IDO1,NLRP3,SLC7A5,TLR2,TNF,TOP2A	208 (16)
CISH		other	Activated in HT	-2,132	1,38E-04	CA4,CCRL2,CD14,CSF3R,IL1A,OLR1,PRDM1,SPP1,TNF	252 (18)
PNPLA2		enzyme	Activated in HT	-2,133	6,45E-02	ARG1,CD68,MRC1,TNF,UCP2
TWIST2		transcription regulator	Activated in HT	-2,144	8,17E-03	BCL11A,CDH1,FBLN5,MMP9,TNF	193 (16)
epigallocatechin-gallate		chemical drug	Activated in HT	-2,148	4,33E-05	BIRC5,CASP1,CCL17,CCL2,CCL22,CDH1,CSF2,CXCL8,GCLC,GSR,IL18,IL1A,JAK3,MMP9,PTN,TIMP1,TLR4,TNF	220 (20)
vitamin E		chemical drug	Activated in HT	-2,156	3,05E-04	CCL2,CD53,CDH1,IL1A,SLC11A2,SPP1,TNF,UCP2	179 (16)
HAVCR2		other	Activated in HT	-2,158	1,67E-05	CASP1,CCR5,IL18,IL7R,NLRP3,SOD2,TNF	257 (15)
ABCG1		transporter	Activated in HT	-2,158	6,85E-03	CCR5,IL10RA,PIK3R1,TLR4,TNF	227 (19)
fingolimod		chemical drug	Activated in HT	-2,160	1,15E-06	CCL1,CCL17,CCL2,CCR2,CCR7,CD40,CD86,CDH1,CSF2,MBP,RUNX2,TNF	238 (21)
TGFBR1		kinase	Activated in HT	-2,173	6,59E-05	BIRC5,C3,CCR1,CCR2,CCR7,CD40,CD86,CDH1,EGR2,FBLN5,ITGB2,RUNX1	261 (16)
SERPINE2		other	Activated in HT	-2,178	5,39E-06	CCL17,CCL19,CCL22,CSF2,IL1A,ITGB2,MMP9,TNF	148 (14)
TNFAIP3		enzyme	Activated in HT	-2,185	7,45E-05	BIRC5,CSF2,CXCL8,IL1A,MMP9,NLRP3,SOCS3,TNF	164 (16)
IL1RN		cytokine	Activated in HT	-2,191	7,34E-03	CCL2,CTSS,CXCL8,IL1A,MMP9,NTRK1,SPP1,TIMP1,TNF	181 (17)
tripterine		chemical - endogenous non-mammalian	Activated in HT	-2,193	1,86E-03	CXCL8,MMP9,OLR1,TLR4,TNF	176 (15)
alvocidib		chemical drug	Activated in HT	-2,200	2,40E-03	AIF1,BIRC5,CCL2,CCNB1,ITGAM	206 (20)
mir-181		microRNA	Activated in HT	-2,200	3,57E-03	CD163,CXCL8,IRF8,PRKCD,RUNX2,TGM2,TNF	207 (13)
NLRX1		other	Activated in HT	-2,200	8,89E-03	CD40,IL1A,NOD1,PIK3R1,TNF	183 (18)
ST8SIA1		enzyme	Activated in HT	-2,207	1,57E-04	C3,C5AR1,IL1A,MMP9,TNF	224 (18)
SIGIRR		transmembrane receptor	Activated in HT	-2,207	4,56E-04	IL18,IL1A,S100A8,TLR4,TNF	174 (15)
vorinostat		chemical drug	Activated in HT	-2,209	1,41E-09	ABCC11,BIRC5,CASP1,CCL17,CCNB1,CCR1,CCR2,CCR5,CD79B,CDH1,CDK1,CXCL8,IL1A,LIPG,LYZ,MMP9,MYB,MYBL2,PRDM1,RAD51,RAD54L,RUNX2,S100A8,SOCS3,SPI1,ST14,TNF,TOP2A	250 (24)
parthenolide		chemical drug	Activated in HT	-2,211	4,37E-04	CASP1,CCL2,CXCL8,MMP9,SOD2,TNF	149 (12)
CLEC10A		other	Activated in HT	-2,213	3,04E-03	CSF2,MMP9,NLRP12,TLR8,TNF
eicosapentenoic acid		chemical drug	Activated in HT	-2,214	1,15E-03	CCL2,CCR5,CD40,CD86,IL1R2,MMP9,MRC1,SPI1,TNF	173 (17)
NX-13		chemical reagent	Activated in HT	-2,216	9,35E-05	CCL2,CSF2,CXCL8,IL1A,TNF	124 (7)
MLN120B		chemical drug	Activated in HT	-2,216	3,08E-04	CD68,CSF2,CTSB,CXCL8,TNF	143 (17)
artesunic acid		chemical drug	Activated in HT	-2,216	4,56E-04	BIRC5,CCL2,MMP9,TLR4,TNF	202 (16)
NEIL2		enzyme	Activated in HT	-2,219	5,50E-14	C3,CCL1,CCL17,CCL19,CCL2,CCL22,CCR1,CCR2,CCR4,CD14,CD40,IL18,IL1A,IL23R,ITGB2,TLR2,TLR4,TLR6,TNF	245 (14)
LILRB1		transmembrane receptor	Activated in HT	-2,219	3,08E-04	CXCL8,MMP9,PRDM1,TENT5C,TNF	177 (14)
tosylphenylalanyl chloromethyl ketone		chemical - protease inhibitor	Activated in HT	-2,219	3,76E-04	CCL2,CXCL8,GCLC,PLCG2,TNF	233 (19)
calphostin C		chemical drug	Activated in HT	-2,220	3,74E-04	BIRC5,CCL2,CSF2,CXCL8,MMP9,S100A8,SOD2,TNF	190 (16)
GRN		growth factor	Activated in HT	-2,226	1,48E-12	AIF1,C3,CCL2,CCR2,CD14,CD68,CLEC7A,CTSB,CTSS,CYBA,GPNMB,IRF8,ITGB2,OLR1,PLCG2,SLCO2B1,SPI1,SPP1,TNF,TREM2,TYROBP	280 (16)
carbon monoxide		chemical - endogenous mammalian	Activated in HT	-2,234	1,98E-04	CCL2,CD14,CSF2,IRF8,NCF1,NCF2,TLR4,TNF	257 (20)
telaglenastat		chemical drug	Activated in HT	-2,236	7,39E-06	ARG1,CCL22,ITGB2,MMP9,MRC1	130 (7)
N-(1-carbamoyl-2-phenyl-ethyl) butyramide		chemical reagent	Activated in HT	-2,236	9,35E-05	CD14,SOCS3,TLR2,TLR4,TNF	115 (7)
volasertib		chemical drug	Activated in HT	-2,236	9,35E-05	EXO1,FANCD2,KIF23,MELK,TOP2A
A-Fos		chemical reagent	Activated in HT	-2,236	1,57E-04	BATF3,CSF2,IRF8,TNF,TNFRSF4
dipyridamole		chemical drug	Activated in HT	-2,236	2,49E-04	CCL2,MMP9,SPP1,TIMP1,TNF	169 (15)
MST1		growth factor	Activated in HT	-2,236	4,56E-04	BIRC5,IL18,IRF8,SPP1,TNF	209 (22)
ITCH		enzyme	Activated in HT	-2,236	3,04E-03	CCNB2,IL1A,MCM6,SLC7A5,TNF	190 (18)
fluocinolone acetonide		chemical drug	Activated in HT	-2,236	3,30E-03	CDCA3,KIF2C,KIF4A,RUNX2,SOCS3,TNF	146 (7)
paricalcitol		chemical drug	Activated in HT	-2,236	4,22E-03	CASP1,NLRP3,PYCARD,TIMP1,TNF	119 (7)
nilotinib		chemical drug	Activated in HT	-2,236	8,17E-03	BUB1,CCNB1,MCM3,MCM6,TTK
PF543		chemical drug	Activated in HT	-2,236	8,89E-03	CCR2,CCR5,FGR,LRP8,TNC
SN-011		chemical reagent	Activated in HT	-2,236	3,36E-02	CCL2,CD40,IKBKE,SAMHD1,TNF
CDKN1A		kinase	Activated in HT	-2,273	2,71E-18	ANLN,ASPM,BIRC5,BUB1,CCL1,CCL2,CCNB1,CDC20,CDK1,CEP55,CSF2,CTSB,DPP3,EXO1,INHBA,ITGAM,KIF20A,KIF2C,KNTC1,MCM3,MCM4,MCM6,MMP9,MYBL2,ORC1,PBK,PRC1,RACGAP1,RAD51,SOD2,TGM1,TNF,TOP2A,TPX2,TREM1,TTK,TYMS,UBE2T,UHRF1	193 (13)
NS-398		chemical reagent	Activated in HT	-2,313	9,63E-08	ARG1,BIRC5,CCNB1,CD40,CD86,CXCL8,EGR2,IL1A,MMP9,RUNX2,S100A8,SERPINB2,SPP1,TNF,TREM1	220 (18)
PAX3-FOXO1		fusion gene/product	Activated in HT	-2,333	6,30E-02	AHCY,ANLN,BUB1,CDC20,CDK1,EMB,PRC1,SGO1,SLC7A5,SPP1,TOP2A,TPX2
CORT		other	Activated in HT	-2,343	2,27E-07	CCL19,CCR1,CCR2,CCR4,CCR5,CCR7,IL18,IL1A,TNF	163 (7)
IL37		cytokine	Activated in HT	-2,365	2,50E-05	CSF2,CXCL8,IL1A,IL27,TIMP1,TNF	171 (15)
BACH2		transcription regulator	Activated in HT	-2,368	5,08E-05	CCR4,CD38,MYCL,PRDM1,S100A8,SATB1,TIGIT,TNF,TNFRSF4
cerivastatin		chemical drug	Activated in HT	-2,371	2,96E-05	CCL2,CD40,CXCL8,CYP1B1,GPX1,ITGB2,MMP9,MYBL2,S100A8,TNF	201 (18)
mir-1		microRNA	Activated in HT	-2,376	3,37E-03	CCL2,CSF2,CXCL8,HACD3,MMP9,NXT2,TMX1,TNF,TRPS1	216 (16)
eplerenone		chemical drug	Activated in HT	-2,380	2,37E-04	CD68,CYBA,MMP9,NCF1,SPP1,TNF	316 (19)
Go 6976		chemical drug	Activated in HT	-2,398	7,33E-03	CXCL8,MMP9,SOD2,TNF,TNFRSF4,TNFRSF9	175 (14)
Nr1h		group	Activated in HT	-2,399	1,31E-05	ARG2,C3,CCL2,CCR2,CCR5,CCR7,CD40,CSF2,CXCL8,HCK,LAT2,MARCKSL1,NLRP3,TLR4,TNF	276 (19)
propofol		chemical drug	Activated in HT	-2,401	8,64E-05	CCL2,CD14,MMP9,NCF1,SOD2,TLR4,TNF	263 (20)
H89		chemical drug	Activated in HT	-2,401	1,15E-03	CD14,CXCL8,EGR2,ENTPD1,MMP9,POU2AF1,RUNX1,S100A8,SOD2,TNF,TREM1,UCP2	241 (21)
sunitinib		chemical drug	Activated in HT	-2,407	6,33E-03	BIRC5,ITGB2,MMP9,NPHS1,RUNX1,TNC	215 (19)
apigenin		chemical - endogenous non-mammalian	Activated in HT	-2,408	1,62E-03	CCL2,CDK1,CDK6,CXCL8,GCLC,MMP9,SOD2,TNF	257 (21)
ADA		enzyme	Activated in HT	-2,412	6,41E-05	CCL17,MMP12,MMP9,SPP1,TIMP1,TNF	186 (20)
LILRB4		other	Activated in HT	-2,412	3,25E-04	CD79B,CSF3R,CXCR6,IL1A,PDCD1LG2,TNF
RBL2		other	Activated in HT	-2,412	5,00E-03	BUB1,CCNB1,CCNB2,CDK1,MYBL2,NEK2,TNF,TYMS	163 (13)
Sn50 peptide		chemical toxicant	Activated in HT	-2,416	5,87E-03	BCL2A1,BIRC5,CXCL8,LIPG,MMP9,TNF	234 (22)
etanercept		biologic drug	Activated in HT	-2,425	4,37E-04	CCL2,CXCL8,IDO1,MMP12,NCF1,TNF	246 (16)
RLN2		other	Activated in HT	-2,426	2,50E-05	CASP1,IL18,NLRP3,PYCARD,TIMP1,TLR4	117 (7)
daporinad		chemical drug	Activated in HT	-2,433	7,49E-04	ASPM,CCL2,CCR1,LMNB1,MCM10,TNF	159 (14)
NDUFA13		enzyme	Activated in HT	-2,434	2,05E-08	A2M,CCNB1,CDK1,MCM4,MMP9,MYBL2,TK1	222 (15)
IKZF2		transcription regulator	Activated in HT	-2,449	3,25E-04	CD28,CD53,CSF2,IL10RA,LAG3,TNFRSF9
halofuginone		chemical drug	Activated in HT	-2,449	1,60E-02	CTSS,FBLN5,IL23R,MMP9,SLC13A3,SPP1,TGM2,TIMP1,TNF
miR-17-5p (and other miRNAs w/seed AAAGUGC)		mature microRNA	Activated in HT	-2,460	5,87E-04	BIRC5,BLNK,CXCL8,EGR2,RUNX1,RUNX2,SLC16A6,TBC1D2,TNF	208 (9)
IKZF1		transcription regulator	Activated in HT	-2,462	1,31E-08	BLNK,CCL19,CCR1,CD38,CD68,CD79B,CDK6,CNR2,CSF2,HK3,IL1A,IL23R,IL27,IL7R,KIF23,LGMN,NLRP3,PTCRA,RUNX1,SLC2A6,SPI1,TLR4,TNF,TNFAIP8L2,TYROBP,VPREB1	209 (10)
PSMB11		peptidase	Activated in HT	-2,496	1,67E-05	CCR7,CD28,COL4A6,CTSS,HPSE,ITGAM,LY75,NCF1,PDCD1LG2,PIK3R5,PLCB2,RELT,VAV1
dopamine		chemical - endogenous mammalian	Activated in HT	-2,513	7,03E-04	CCL19,CCL2,CCL22,CSF2,CXCL8,GRM7,IL1A,IL27,KCNK2,NCF1,NOD2,TNF,TNFSF15	235 (17)
hydroxypropyl-beta-cyclodextrin		chemical drug	Activated in HT	-2,530	2,08E-06	CCL2,CD68,CTSB,CXCL14,IL1A,JCHAIN,MZB1,TLR4,TLR8,TNF,TREM2	230 (19)
EP4-D		chemical reagent	Activated in HT	-2,530	2,29E-06	BTK,CCL19,CCR7,CD27,GCLC,GIMAP8,IKBKE,IL18,PTPN6,SLAMF6
Notch		group	Activated in HT	-2,535	6,40E-06	BIRC5,CAPG,CCL19,CDH1,CSF2RB,CSF3R,HPSE,LRRK2,LTB4R,NCF1,NFAM1,PIK3AP1,SAMHD1,TGM1,TNF	150 (13)
estriol		chemical - endogenous mammalian	Activated in HT	-2,538	1,60E-07	CCL1,CCL2,CCR1,CCR7,CD40,IL23R,ITGB2,PIK3R1,TLR6,TNF	196 (18)
DUSP1		phosphatase	Activated in HT	-2,540	3,90E-07	CCL2,CD40,CD86,CSF2,CXCL8,IL1A,IL23R,IRF8,MRC1,OLR1,PIK3R1,PRDM1,SERPINB2,SOCS3,SOD2,TLR2,TNF	218 (18)
NR3C1		ligand-dependent nuclear receptor	Activated in HT	-2,555	1,97E-11	A2M,BTK,CCL1,CCL17,CCL2,CCL22,CCR1,CCR2,CCR5,CCR7,CCRL2,CD38,CKAP2,CORO2A,CSF2,CXCL8,CXCR6,CYP27A1,DNER,GPX1,GRM7,IDO1,IL10RA,IL18,IL1A,IL7R,INHBA,IRF8,ITGB2,KLF13,MFSD2A,MMP9,MZB1,NLRP3,NOD2,NTRK1,OLR1,PCK2,PDCD1LG2,PIK3CD,PIK3R1,PRKCD,RELT,RUNX2,S100A8,SDS,SGPL1,SLC2A5,SPP1,TIMP1,TK1,TLR2,TNF,TNFRSF9	289 (14)
NR0B2		ligand-dependent nuclear receptor	Activated in HT	-2,562	6,41E-06	ABCC3,ARG1,CD163,CD40,CD86,PCK2,PIK3CD,PIK3R5,PLCG2,SPP1,TIMP1,TLR2,TLR8,TNF	238 (23)
TSC2		other	Activated in HT	-2,567	1,13E-04	A2M,ATP6V1A,ATP6V1B2,BIRC5,CASP1,CD68,EGR2,GLA,GPNMB,IFNAR1,MGP,SOCS3,SOD2,UCP2	194 (14)
RBL1		transcription regulator	Activated in HT	-2,573	1,53E-04	CDK1,MCM10,MCM3,MCM6,MYBL2,NEK2,ORC1,TNF,TYMS	216 (13)
pyrrolidine dithiocarbamate		chemical reagent	Activated in HT	-2,598	2,74E-06	BCL2A1,CCL2,CCR2,CCR5,CD40,CXCL8,GCLC,IDO1,IL1A,MMP9,SOD2,TLR2,TLR4,TNF	233 (16)
salicylic acid		chemical drug	Activated in HT	-2,607	7,45E-05	CDK1,CSF2,CXCL8,IL1A,MMP9,OLR1,TLR4,TNF	226 (22)
CFTR		ion channel	Activated in HT	-2,607	1,12E-04	BLNK,CA4,CAPG,CXCL8,GSR,PLA2G5,S100A8,SOCS3,TIMP1,TNF	164 (11)
BAY 61-3606		chemical drug	Activated in HT	-2,610	1,74E-07	AIF1,CASP1,CSF2,IL18,NLRP3,PYCARD,TNF	163 (15)
DYRK1A		kinase	Activated in HT	-2,643	1,65E-06	CCNB1,CDK1,E2F8,KNTC1,MCM3,MCM4,MYBL2	213 (13)
UM101		chemical drug	Activated in HT	-2,646	5,17E-06	CCL17,CXCL8,EXOC3L4,IDO1,IL1A,MMP9,TNFSF15
erismodegib		chemical drug	Activated in HT	-2,646	6,67E-06	A2M,CCL2,IL18,IL1A,MMP9,MTSS1,SFRP2	125 (7)
ZC3H12C	0,993	other	Activated in HT	-2,646	1,35E-05	CCR2,CCR5,FFAR2,MPEG1,PLA2G7,SLAMF8,TLR8
aprepitant		chemical drug	Activated in HT	-2,646	4,42E-05	C3,CXCL8,INHBA,PTAFR,S100A8,TNC,XDH
FKBP10		enzyme	Activated in HT	-2,646	9,19E-04	CCL17,INHBA,LBP,MMP12,SPP1,TIMP1,TNFSF15
MXD1		transcription regulator	Activated in HT	-2,646	4,73E-03	BUB1,CCNB2,CDK1,MYCL,NAAA,TOP2A,XCR1
wortmannin		chemical drug	Activated in HT	-2,660	1,49E-03	BIRC5,CCL2,CD14,CDH1,CSF2,CXCL8,ENTPD1,GCLC,IRF8,ITGAM,MMP9,SLC6A12,SOCS3,TNF	209 (17)
troglitazone		chemical drug	Activated in HT	-2,668	2,36E-02	BIRC5,C3,CCL2,CCNB1,CD86,CDH1,CSF2,CXCL8,MMP9,MYB,NCF1,RACGAP1,RGS10,SPP1,TBXAS1,TNF,UCP2
PRDM1	2,038	transcription regulator	Activated in HT	-2,698	1,64E-20	ADAM8,ARG2,BCL11A,BCL2A1,BHLHA15,BTK,CCR7,CD22,CD48,CD53,CD86,CDK6,CLDN1,EGR2,FGR,HCK,IDO1,IFNAR1,IL1A,IL7R,IRF8,ITGAM,JCHAIN,LAG3,MAP7D2,MMP25,NLRP12,NLRP3,PIK3AP1,PRDM1,PTPN6,S100A8,SELL,SLC2A5,SLC6A12,SLCO2B1,SMPDL3B,ST14,TIGIT,TNF,TNFRSF17,TNFSF13B,TREH	295 (21)
PTX3		other	Activated in HT	-2,725	5,44E-08	CCL2,CCR2,CCR5,CXCL8,EGR2,MMP9,TLR2,TLR4,TNF	185 (14)
GFI1		transcription regulator	Activated in HT	-2,727	8,87E-06	CASP1,CCR7,CD40,CD53,CXCL8,EGR2,ENTPD1,GADD45G,GIMAP4,IL1A,IL7R,JAK3,LYZ,NOD1,TNF	210 (15)
TREX1		enzyme	Activated in HT	-2,747	1,73E-04	CASP1,CCL2,CD40,CD86,CXCL8,IKBKE,LGMN,NLRP3,PANX1,SAMHD1,TLR4,TLR6,TNF	165 (13)
caffeic acid phenethyl ester		chemical drug	Activated in HT	-2,760	1,97E-03	BIRC5,CSF2,CTSB,CXCL8,GSR,IL27,OLR1,TLR2,TNF	195 (17)
miR-155-5p (miRNAs w/seed UAAUGCU)		mature microRNA	Activated in HT	-2,763	1,22E-03	CASP1,CHAF1A,CLDN1,CXCL8,IKBKE,IL1A,MYB,PIK3R1,PTPRJ,SATB1,SPI1,TNF	134 (7)
rottlerin		chemical drug	Activated in HT	-2,782	9,33E-04	BIRC5,CDK1,CDK6,CLDN1,CXCL8,MMP9,PRKCD,TNF	260 (21)
SOCS1		other	Activated in HT	-2,786	7,72E-07	A2M,ACOD1,ARG1,BCL2A1,CCL2,CCR7,CD200R1,CD40,CD86,CXCL8,IFNAR1,MMP12,SOCS3,TGM2,TNF,VAV1	179 (19)
miR-125b-5p (and other miRNAs w/seed CCCUGAG)		mature microRNA	Activated in HT	-2,791	6,27E-03	ARG1,CCR5,CDK6,GPR160,KLF13,LCP1,SGPL1,TNF
(S,R)-3-(4-hydroxyphenyl)-4,5-dihydro-5-isoxazole acetic acid, methyl ester		chemical reagent	Activated in HT	-2,810	6,59E-06	CCR1,CCR4,CCR5,CXCL8,CXCR6,IL23R,IL7R,TNF	295 (18)
NPC1		transporter	Activated in HT	-2,812	1,87E-10	ATP6V1A,ATP6V1B2,CCR1,CCR2,CCR5,CD22,CD68,CD79B,CTSA,CTSB,CTSH,CYP27A1,LIPG,LYZ,MBP,MRC1,S100A8,TLR4,TNF,TREM2,TYROBP	204 (14)
NCSTN		peptidase	Activated in HT	-2,813	2,84E-06	CD14,CD68,CD84,CSF2RB,IRF8,NCF1,NCF4,SPI1	94 (8)
SP600125		chemical drug	Activated in HT	-2,892	9,59E-08	CA4,CCL2,CCNB1,CD86,CDH1,CDK1,CSF2,CXCL8,EMB,GNS,IL18,IL1A,IL27,INHBA,MMP12,MMP9,NPHS1,PCK2,PIK3CD,RUNX1,RUNX2,SGPL1,SLC16A6,SOCS3,SOD2,SPP1,TLR4,TNF	233 (18)
bisindolylmaleimide I		chemical drug	Activated in HT	-2,895	2,52E-03	BCL2A1,CLDN1,CXCL8,MMP12,MMP9,PITPNB,PRKCD,SOD2,TNF	163 (17)
Bay 11-7082		chemical - kinase inhibitor	Activated in HT	-2,921	6,35E-04	BCL2A1,CCL2,CCR2,CSF2,CXCL8,MMP9,SOD2,TLR2,TNF	188 (14)
valsartan		chemical drug	Activated in HT	-2,931	2,36E-05	CD163,CD68,CTSS,CYBA,MRC1,NCF1,SPP1,TIMP1,TNF	232 (20)
NUPR1		transcription regulator	Activated in HT	-2,973	9,45E-13	ABL2,ASPM,BNIP3,BUB1,CCNB2,CD68,CDCA3,CDCA8,CXCL8,DHTKD1,DIPK2A,E2F8,ERCC6L,ERMP1,ESPL1,EXO1,FAM111A,FANCD2,GINS1,GTSE1,IGF2BP3,KIF11,KIF20A,KIF23,KIF2C,LMNB1,LRP8,MCM10,MMP12,MMS22L,MTFR2,NAAA,NAPEPLD,PIK3R1,PTPRJ,RAB20,RAD51,RASAL2,SAMHD1,SHCBP1,SLC16A6,SPP1,TICRR,UPP1,ZBTB34	84 (5)
KDM5B		transcription regulator	Activated in HT	-2,982	4,45E-03	CCNB1,CDCA3,CDK1,CLDN1,KIF2C,MCM3,MYB,PBK,TOP2A,TTK	159 (9)
ARVib-7		chemical reagent	Activated in HT	-3,000	9,92E-06	BIRC5,BUB1,CDCA5,ESPL1,KIF15,KIF2C,KNTC1,TPX2,ZWINT
ARVib-31		chemical reagent	Activated in HT	-3,000	9,92E-06	BIRC5,BUB1,CDCA5,ESPL1,KIF15,KIF2C,KNTC1,TPX2,ZWINT
RNASEH2B		other	Activated in HT	-3,000	3,01E-03	CASP1,CTSL,CXCL8,IL27,LGMN,NLRP3,PYCARD,TLR4,TLR6
minocycline		chemical drug	Activated in HT	-3,041	1,00E-07	CASP1,CCR2,CD163,CD86,CSF2,CXCL8,IL18,IL1A,ITGAM,KCNA3,MBP,TLR4,TNF	233 (20)
2-(4-amino-1-isopropyl-1H-pyrazolo[3,4-d]pyrimidin-3-yl)-1H-indol-5-ol		chemical reagent	Activated in HT	-3,082	5,26E-11	ASF1B,BIRC5,CCNB1,CDH1,CXCL8,CYP1B1,DCLRE1B,EGR2,EXO1,GINS1,INHBA,KIF18B,MCM10,MCM3,MCM6,NCAPG,ORC1,RAD51,SOD2,TK1,TOP2A,TROAP,TYMS,UBE2T	184 (12)
tyrphostin AG 1478		chemical drug	Activated in HT	-3,086	1,64E-05	CCL17,CCL2,CSF2,CXCL8,ITGAM,MMP9,NCF1,NCF2,RUNX1,RUNX2	240 (18)
vismodegib		chemical drug	Activated in HT	-3,101	2,68E-06	A2M,CCL2,CD14,CD68,GPX1,IL18,IL1A,MTSS1,SFRP2,TNF
miR-1-3p (and other miRNAs w/seed GGAAUGU)		mature microRNA	Activated in HT	-3,116	2,74E-02	ATP6V1B2,CDCP1,CHST11,CTSC,HACD3,PREX1,RBM47,SEC23IP,SHTN1,UHRF1
diphenyleneiodonium		chemical reagent	Activated in HT	-3,123	7,51E-06	CCL2,CXCL8,GCLC,IL18,MMP12,MMP9,SELL,SOD2,TIMP1,UCP2	276 (22)
SIRT1		transcription regulator	Activated in HT	-3,137	2,94E-03	ARG1,BIRC5,BNIP3,CCNB2,CD79B,CDH1,ERMP1,HCK,IL27,JCHAIN,MMP9,NCF1,PCK2,PTN,RUNX2,SDS,SFRP2,SOCS3,SOD2,STRN,TNF,UCP2	256 (20)
infliximab		biologic drug	Activated in HT	-3,148	6,54E-06	CCL17,CXCL8,INHBA,LAG3,MMP12,SLC7A5,TNF,TNFRSF4,TNFRSF9,TTK	230 (16)
immethridine		chemical reagent	Activated in HT	-3,162	4,13E-10	BTK,C3,C5AR1,CCR5,CD14,CTSS,OLR1,RELT,SOCS3,SPP1
CBX5		transcription regulator	Activated in HT	-3,162	1,71E-03	ANKRD22,BCL11A,BIRC5,C15orf48,CD68,CYP1B1,GRHL3,OLR1,RUNX2,SLC7A7
INSIG1		other	Activated in HT	-3,207	1,78E-07	CCL17,CCL22,CCR5,CCR7,CD68,CLEC7A,IRF8,LIPG,MARCO,MRC1,OLR1,PCYT2,PLA2G7,S100A8,UCP2	130 (7)
miR-34a-5p (and other miRNAs w/seed GGCAGUG)		mature microRNA	Activated in HT	-3,240	5,49E-08	BIRC5,CD1E,CDK1,CDK6,DOCK8,GIMAP6,GRM7,IFNAR1,MCM10,MCM3,MYB,MZB1,PLCB2,SELL,SPINT2,SUPT3H,TRPS1	147 (7)
miR-291a-3p (and other miRNAs w/seed AAGUGCU)		mature microRNA	Activated in HT	-3,271	4,66E-05	C3,CASP1,CDH1,KIF23,KLF13,LMNB1,PBK,PRC1,TBC1D2,TNF,TRPS1
SMARCA5		transcription regulator	Activated in HT	-3,317	4,94E-04	ATP8B4,BLK,CASP1,CD53,CDH1,CORO2A,GM2A,IL7R,PLCG2,PTCRA,SEMA4A
atorvastatin		chemical drug	Activated in HT	-3,354	2,31E-05	ABCC3,CCL19,CCL2,CD40,CXCL8,CYBA,CYP27A1,GSR,ITGB2,LIPG,MMP9,NTRK1,OLR1,S100A12,SLCO2B1,SPP1,TLR2,TLR4	250 (20)
Alpha catenin		group	Activated in HT	-3,411	7,15E-05	ADAM8,CTSB,ITGAM,LYZ,MMP12,MMP9,S100A8,SOCS3,TGM2,TIMP1,TNC,TNF	244 (19)
TGFBR2		kinase	Activated in HT	-3,445	6,18E-13	ABHD17C,ACOD1,ADAM8,BCAT1,BIRC5,C15orf48,C5AR1,CASP1,CCL1,CD14,CDH1,COL4A6,CSF2,ESPL1,GADD45G,GSR,IL1A,IL1R2,IRF8,ITGAM,JAK3,KRT7,LAG3,LTB4R,MFSD2A,MMP12,MMP9,MRC1,PDCD1LG2,RUNX2,S100A8,SLC7A5,SOCS3,SPP1,TBXAS1,TIMP1,TNF,TNFRSF4,UPP1	305 (16)
aspirin		chemical drug	Activated in HT	-3,453	1,38E-05	BIRC5,CCL2,CD38,CD40,CD86,CSF2,CXCL8,FBLN5,IDO1,IL18,IL1A,MMP9,NCF1,OLR1,SELL,TNF	263 (19)
miR-146a-5p (and other miRNAs w/seed GAGAACU)		mature microRNA	Activated in HT	-3,537	1,31E-06	CCL2,CCL8,CD40,CXCL8,LBP,MBP,MCM10,PTAFR,RAD54L,S100A12,TLR4,TNF,UHRF1	204 (16)
Irgm1		other	Activated in HT	-3,550	1,31E-06	BUB1,CCNB1,CCNB2,CDCA3,CRYBG1,GINS1,KIF20A,NCAPG,NEK2,SAMHD1,TK1,TLR2,TNF
CITED2		transcription regulator	Activated in HT	-3,685	1,64E-10	ACOD1,ARG1,C15orf48,C3,C5AR1,CALHM6,CCL2,CD86,CXCL8,ENTPD1,HK3,IL1A,IRF8,KYNU,LCP2,MARCHF1,MRC1,SCIMP,SERPINB2,SLAMF7,SLAMF8,TGM2,TNF,TNFSF15,TREML2,UPP1	264 (19)
ZFP36		transcription regulator	Activated in HT	-3,696	1,61E-08	CSF2,CTSS,E2F8,IL1A,KIF11,KNTC1,NEK2,PBK,PRC1,PRDM1,S100A8,SPP1,TLR4,TNF,TOP2A	277 (25)
tyrphostin AG490		chemical drug	Activated in HT	-3,696	3,80E-07	A2M,BIRC5,CCL2,CD68,CXCL8,DCSTAMP,DUOX2,MMP9,OSCAR,SOCS3,SOD2,SPP1,TIMP1,TNF	168 (16)
SCD		enzyme	Activated in HT	-3,775	1,13E-04	CERS4,CXCL8,CYP1B1,IL18,RDH5,S100A8,SGPL1,SOCS3,SPP1,STRA6,TGM1,TNC,TNF,TNFRSF9,UCP2	240 (18)
let-7a-5p (and other miRNAs w/seed GAGGUAG)		mature microRNA	Activated in HT	-3,784	1,89E-04	ADAMTS14,BIRC5,CAPG,CASP1,CDK6,FANCD2,IGF2BP3,MMP9,PRDM1,SEPTIN3,SLC25A13,TLR4,TNF,TYMS,UHRF1
JQ1		chemical reagent	Activated in HT	-3,890	9,37E-09	BTK,CDCA5,CDCP1,CDK6,CXCL8,GADD45G,GINS1,KIF23,MCM3,PDCD1LG2,PRDM1,RAD51,SLAMF8,SOCS3,SPP1,STRA6,TLR2,TLR4,TNF,TOP2A	261 (17)
APOE		transporter	Activated in HT	-4,046	8,41E-08	C5AR1,CASP1,CCL22,CCR5,CD40,CD68,CD86,CSF2RB,CTSB,CTSS,DCSTAMP,IL10RA,IL1A,ITGAM,JAK3,LIPG,LRP8,MGP,MMP9,NCF1,NCF2,S100A8,SOCS3,SOD2,SPP1,TIMP1,TNF,TREM2,UCP2	281 (19)
PD98059		chemical - kinase inhibitor	Activated in HT	-4,264	2,00E-11	ACOT7,BIRC5,BNIP3,C3,CCL19,CCL2,CCNB1,CCR1,CCR2,CD14,CD40,CD86,CDH1,CSF2,CTSB,CTSH,CTSL,CXCL8,CYP1B1,EGR2,ENTPD1,IL1A,IL27RA,ITGAM,ITGB2,LIPG,MMP12,MMP9,MYBL2,PIK3R1,PTAFR,RAB20,RUNX1,RUNX2,S100A8,SELL,SERPINB2,SOCS3,SPP1,ST6GAL1,TIMP1,TLR2,TLR4,TNF,TOP2A,VASH1	206 (17)
LY294002		chemical drug	Activated in HT	-4,281	3,19E-09	BIRC5,BTK,CCL2,CCL8,CCNB1,CCR1,CCR2,CD14,CD38,CD86,CDH1,CDK6,CSF2,CXCL8,EGR2,ENTPD1,GCLC,GSR,IL1A,IL1R2,ITGAM,MMP9,MYB,NPHS1,P2RY6,PIK3R1,PPBP,PTN,PTPRJ,RUNX2,SATB1,SOCS3,SPP1,SYK,TLR2,TNF,TOP2A,TREM1,TYMS,ZWINT	233 (18)
IL10RA	2,213	transmembrane receptor	Activated in HT	-4,334	8,80E-18	ACOD1,ARG2,BNIP3,C3,CALHM6,CCL22,CCR7,CD40,CERS4,CSF3R,DCSTAMP,EHF,F13A1,GPR171,HK3,HPSE,IKBKE,IL1A,INHBA,ITGAM,MMP25,MYB,NOD1,OLR1,PDCD1LG2,SAMHD1,SCIN,SELL,SLAMF6,SLAMF8,SLC2A6,SLCO2B1,SOCS3,TFEC,TGM2,TLR2,TNF,TNFSF15,TREM1,UPP1,ZC3H12C	175 (11)
let-7		microRNA	Activated in HT	-4,447	1,50E-08	BCAT1,BCL11A,BUB1,CCNB1,CCR7,CDC20,CDCA3,CDCA5,CDCA8,CDK1,CDK6,CXCL8,E2F8,FANCD2,MCM10,MCM3,MCM4,MCM6,NXT2,ORC1,SLC25A13,TET3,TLR4,TNF	254 (12)
N-acetyl-L-cysteine		chemical drug	Activated in HT	-4,553	1,56E-10	BCL2A1,BNIP3,C3,CASP1,CCL2,CCR2,CCR5,CD86,CDH1,CXCL8,CYBA,GCLC,IL18,IL1A,ITGAM,LTB4R,MMP9,MRC1,NCF2,NLRP3,PYCARD,RUNX2,SOD2,SPP1,TLR4,TLR6,TNC,TNF	290 (17)
ETV6-RUNX1		fusion gene/product	Activated in HT	-4,645	5,73E-08	ADCY7,BCL11A,BLK,CD40,CD48,CHI3L2,CYBA,FGD2,GIMAP4,IFI30,IFNAR1,IFNAR2,IRF8,ITGB2,JAK3,LAT2,LCP2,MMP9,RPS6KA1,SAMHD1,SELL,SPP1,STXBP1,TLR4,TNF,TNFAIP8L2,VAV1	161 (11)
U0126		chemical drug	Activated in HT	-4,796	1,06E-04	ARG2,BIRC5,C3,CCL17,CCL2,CCR2,CDH1,CSF2,CXCL8,CYP1B1,EHF,GCLC,IL1A,IL1R2,INHBA,MMP12,MMP9,PTPRJ,RPS6KA1,RUNX1,RUNX2,SERPINB2,SOCS3,SOD2,SPP1,SYK,TGM2,TLR2,TNF,VASH1,ZWINT	236 (15)
l-asparaginase		biologic drug	Activated in HT	-5,099	1,58E-17	BIRC5,BUB1,CCNB2,CDCA5,CDK1,ERCC6L,EXO1,FANCD2,KIF11,KIF15,KIF18B,KIF2C,KIF4A,KNTC1,LIPG,MCM3,MCM4,MCM6,MYBL2,NCAPG,ORC1,POLE,RAD51,RMI2,SGO1,TOP2A
